# Supplementary material for: Among-population proteomic differences in Schistocephalus solidus based on excretory/secretory and total body protein predictions
Source: Parasit Vectors. 2025 May 20;18:180. doi: 10.1186/s13071-025-06807-x (PMC12090676; doi:10.1186/s13071-025-06807-x)
Supplement: Supplementary file 3 — Supplementary Material 3. [file 13071_2025_6807_MOESM3_ESM.csv]

Protein ID	Chisq_tissue_df1	Chisq_geno_df3	Chisq_interact_df3	P_tissue	P_genotype	P_interaction	ESP mean	Tissue mean	Boot Lake mean	Nimpkish Lake mean	Roselle Lake mean	Walby Lake mean
Fibrillar collagen NC1 domain-containing protein OS=Schistocephalus solidus OX=70667 GN=SSLN_LOCUS13779 PE=4 SV=1	114481.8308	1976273.198	650757.5286	0	0	0	0.003912907	0.014999951	0.010324258	0.016852769	0.018482478	0.002916874
VWFC domain-containing protein OS=Schistocephalus solidus OX=70667 GN=SSLN_LOCUS7574 PE=4 SV=1	149479.0483	530405.8812	760339.2647	0	0	0	0.0028204	0.001825604	0.00238587	0.003199985	0.002008712	0.002220157
Clathrin heavy chain OS=Schistocephalus solidus OX=70667 GN=SSLN_LOCUS3535 PE=3 SV=1	6644.168444	20192.60402	1441450.349	0	0	0	0.002185838	0.000639996	0.001826988	0.001137056	0.000816186	0.001334441
Acetyl-CoA deacylase OS=Schistocephalus solidus OX=70667 GN=SSLN_LOCUS16676 PE=3 SV=1	669671.036	279263.3599	1014025.6	0	0	0	0.001716204	0.000607787	0.001231394	0.001136157	0.001184584	0.001062229
Uncharacterized protein OS=Schistocephalus solidus OX=70667 GN=SSLN_LOCUS12532 PE=4 SV=1	2006052.226	1365917.883	7223284.359	0	0	0	0.001581748	0.001665004	0.001396785	0.0018906	0.000690463	0.002253731
Tubulin alpha-3 chain OS=Caenorhabditis elegans OX=6239 GN=mec-12 PE=1 SV=1	276191.5571	149768.9282	421181.0689	0	0	0	0.001317766	0.002795054	0.003468391	0.000597602	0.002337093	0.000903379
Adenylosuccinate synthetase OS=Schistocephalus solidus OX=70667 GN=SSLN_LOCUS2695 PE=3 SV=1	48761.09463	45385.68315	497713.4735	0	0	0	0.001323779	0.001530272	0.001852984	0.002761048	0.000934113	0.00100718
Uncharacterized protein OS=Schistocephalus solidus OX=70667 GN=SSLN_LOCUS6711 PE=3 SV=1	307515.3375	25772.0441	631189.5972	0	0	0	0.001077605	0.002769174	0.002836017	0.001068852	0.00136067	0.00155095
SERPIN domain-containing protein OS=Schistocephalus solidus OX=70667 GN=SSLN_LOCUS1364 PE=3 SV=1	102203.3697	410734.6093	160174.7091	0	0	0	0.000823964	0.001742758	0.002691009	0.000777418	0.001078901	0.000172485
Eukaryotic translation initiation factor 5A OS=Schistocephalus solidus OX=70667 GN=IF5A1 PE=3 SV=1	5455.745426	638628.1475	1749511.61	0	0	0	0.00088135	0.001700396	0.001139366	0.002282873	0.000867839	0.001468398
Annexin OS=Schistocephalus solidus OX=70667 GN=SSLN_LOCUS3338 PE=3 SV=1	40368.70093	131525.6618	334579.3372	0	0	0	0.000819351	0.002273339	0.001252213	0.002170363	0.001260365	0.001880307
Uncharacterized protein OS=Schistocephalus solidus OX=70667 GN=SSLN_LOCUS6185 PE=3 SV=1	369663.913	4889.753967	16847.1064	0	0	0	0.000406555	0.001305335	0.001005489	5.99E-05	0.000132644	0.0012572
Uncharacterized protein OS=Schistocephalus solidus OX=70667 GN=SSLN_LOCUS11587 PE=4 SV=1	160426.4001	363.3438966	13803766.7	0	1.92E-78	0	2.13E-05	0.000912387	0.000498181	0.000470808	0.0012265	7.87E-05
Histone H4 OS=Schistocephalus solidus OX=70667 GN=SSLN_LOCUS3804 PE=3 SV=1	76.67345295	25.48743255	264.1934881	2.02E-18	1.22E-05	5.57E-57	0.004711325	0.007540183	0.005020287	0.002017869	0.009721953	0.006270147
Uncharacterized protein OS=Schistocephalus solidus OX=70667 GN=SSLN_LOCUS6061 PE=3 SV=1	74.30218559	3.536158257	151.3358144	6.70E-18	0.316102707	1.36E-32	0.004533914	0.007255546	0.006051878	0.00486267	0.007527185	0.005203664
Uncharacterized protein OS=Schistocephalus solidus OX=70667 GN=SSLN_LOCUS3610 PE=3 SV=1	27.18487701	17.86747803	146.3243992	1.85E-07	0.000468415	1.64E-31	0.002789161	0.004078305	0.003225103	0.004040609	0.001993399	0.00426295
Heat shock cognate protein OS=Schistocephalus solidus OX=70667 GN=SSLN_LOCUS17722 PE=3 SV=1	82.24979146	40.99115752	116.7374243	1.20E-19	6.57E-09	3.89E-25	0.004725633	0.008515264	0.005976843	0.002903824	0.006041504	0.008359412
Transgelin OS=Schistocephalus solidus OX=70667 GN=SSLN_LOCUS9361 PE=3 SV=1	36.91747554	25.03868388	111.3206081	1.23E-09	1.52E-05	5.70E-24	0.002088356	0.00216058	0.002208829	0.012684292	0.001174927	0.000408936
Uncharacterized protein OS=Schistocephalus solidus OX=70667 GN=SSLN_LOCUS10495 PE=3 SV=1	84.0573076	25.23234794	98.75491056	4.81E-20	1.38E-05	2.88E-21	0.031050055	0.036889225	0.021687792	0.030800787	0.031669215	0.047567358
Fructose-bisphosphate aldolase OS=Schistocephalus solidus OX=70667 GN=SSLN_LOCUS3214 PE=3 SV=1	25.9343519	8.113923519	98.14336121	3.53E-07	0.043715	3.90E-21	0.007186083	0.007548397	0.009478454	0.010763242	0.00635043	0.005199849
Paramyosin OS=Schistocephalus solidus OX=70667 GN=SSLN_LOCUS11313 PE=3 SV=1	56.24887349	10.3327993	96.69202378	6.39E-14	0.015939088	7.99E-21	0.060272856	0.004918536	0.025413103	0.040173437	0.04616246	0.029736373
Uncharacterized protein OS=Schistocephalus solidus OX=70667 GN=SSLN_LOCUS8380 PE=3 SV=1	133.9402829	37.5271558	96.18892028	5.63E-31	3.56E-08	1.03E-20	0.023209386	0.034751858	0.017320714	0.026641566	0.025956442	0.042325998
Fibrillar collagen NC1 domain-containing protein OS=Schistocephalus solidus OX=70667 GN=SSLN_LOCUS7576 PE=4 SV=1	120.6098439	24.31873948	93.63139568	4.65E-28	2.14E-05	3.63E-20	0.00559805	0.027203773	0.01351313	0.03487842	0.036700984	0.005838908
Procollagen-lysine;2-oxoglutarate 5-dioxygenase 1 OS=Schistocephalus solidus OX=70667 GN=SSLN_LOCUS5419 PE=4 SV=1	8.670279889	2.960308976	88.04701971	0.003234415	0.397785322	5.75E-19	0.002477266	0.004310609	0.00352955	0.015904363	0.000838524	0.002086561
Fructose-bisphosphate aldolase OS=Schistocephalus solidus OX=70667 GN=SSLN_LOCUS19203 PE=3 SV=1	14.40123995	3.052023347	87.91056038	0.000147705	0.383673542	6.16E-19	0.004367763	0.003444117	0.005697425	0.006261567	0.002853769	0.002235898
Annexin OS=Schistocephalus solidus OX=70667 GN=SSLN_LOCUS16996 PE=3 SV=1	5.805418676	9.944456799	87.51833024	0.015976863	0.019044222	7.47E-19	0.001068789	0.002505479	0.000956464	0.003622806	0.001169733	0.002553755
Uncharacterized protein OS=Schistocephalus solidus OX=70667 GN=SSLN_LOCUS8015 PE=3 SV=1	44.87916262	12.89395362	85.8259698	2.10E-11	0.00487164	1.73E-18	0.004462691	0.002041323	0.00278164	0.00345176	0.004498476	0.002975136
Glucose-regulated protein OS=Schistocephalus solidus OX=70667 GN=SSLN_LOCUS18537 PE=3 SV=1	1.294322532	27.80233475	85.45259762	0.255252889	4.00E-06	2.07E-18	0.006645238	0.005106279	0.003640058	0.002861283	0.005524757	0.008739595
Uncharacterized protein OS=Schistocephalus solidus OX=70667 GN=SSLN_LOCUS5885 PE=4 SV=1	90.5328536	4.647050865	85.26522115	1.82E-21	0.199542784	2.28E-18	0.006663753	0.001204446	0.003799871	0.008409178	0.004418652	0.002787842
Actin OS=Schistocephalus solidus OX=70667 GN=ACT PE=3 SV=1	153.9334079	29.75712126	84.72864041	2.39E-35	1.55E-06	2.97E-18	0.022420163	0.037347068	0.01855306	0.025745619	0.028313	0.042633722
Calponin OS=Schistocephalus solidus OX=70667 GN=SSLN_LOCUS15559 PE=3 SV=1	45.26662065	14.62518705	83.41601851	1.72E-11	0.002166653	5.68E-18	0.004018233	0.001528745	0.003211718	0.007295323	0.003132782	0.001210921
Uncharacterized protein OS=Schistocephalus solidus OX=70667 GN=SSLN_LOCUS7070 PE=3 SV=1	103.9652586	3.655074008	77.21487917	2.06E-24	0.301199442	1.21E-16	0.007958532	0.015955617	0.0127572	0.015378488	0.017896915	0.00774268
ATP synthase subunit beta; mitochondrial OS=Caenorhabditis elegans OX=6239 GN=atp-2 PE=1 SV=2	110.0278168	5.193104284	72.92304712	9.66E-26	0.158191035	1.01E-15	0.001402425	0.006530468	0.00455249	0.000598044	0.007130832	0.002629394
Elongation factor 1-alpha OS=Schistocephalus solidus OX=70667 GN=SSLN_LOCUS15402 PE=3 SV=1	49.97602163	51.37492608	71.69009249	1.56E-12	4.07E-11	1.85E-15	0.00581809	0.007555912	0.005255404	0.007240264	0.004196172	0.009225226
Alpha-1-inhibitor 3 OS=Schistocephalus solidus OX=70667 GN=SSLN_LOCUS1450 PE=4 SV=1	0.403796228	15.73766985	66.38079801	0.52513521	0.001283411	2.54E-14	0.000702421	0.003815549	0.001131069	0.000950307	0.0004352	0.00458196
Uncharacterized protein OS=Schistocephalus solidus OX=70667 GN=SSLN_LOCUS15622 PE=3 SV=1	140.3063496	32.98815018	63.99095638	2.28E-32	3.24E-07	8.24E-14	0.012095369	0.020515339	0.012160912	0.010278923	0.015970956	0.021825559
ACTin OS=Caenorhabditis elegans OX=6239 GN=act-5 PE=1 SV=1	207.3975669	33.77264452	62.40796377	5.08E-47	2.21E-07	1.80E-13	0.010972635	0.026808176	0.011499173	0.018708146	0.016663242	0.027457999
Annexin OS=Schistocephalus solidus OX=70667 GN=SSLN_LOCUS8539 PE=3 SV=1	0.022132305	6.65009556	60.66345298	0.881735675	0.083927385	4.24E-13	0.003865389	0.005282858	0.004198485	0.005115063	0.003755268	0.005267657
Ubiquitin-60S ribosomal protein L40 OS=Schistocephalus solidus OX=70667 GN=RL40 PE=3 SV=1	47.60006523	4.523275533	60.64144859	5.23E-12	0.210223535	4.29E-13	0.001720178	0.008295779	0.003585785	0.002611091	0.005261714	0.006875963
Tr-type G domain-containing protein OS=Schistocephalus solidus OX=70667 GN=SSLN_LOCUS16104 PE=3 SV=1	1.145782263	2.774967803	59.99803847	0.284433813	0.427637257	5.88E-13	0.003610018	0.007337653	0.004653348	0.005129381	0.0017472	0.008278698
Paramyosin OS=Schistocephalus solidus OX=70667 GN=SSLN_LOCUS12377 PE=3 SV=1	45.46891639	13.28084715	56.38060677	1.55E-11	0.004066994	3.48E-12	0.032484746	0.002095792	0.012219195	0.022372143	0.025610487	0.016171581
Tubulin beta chain OS=Schistocephalus solidus OX=70667 GN=SSLN_LOCUS18825 PE=3 SV=1	18.89954846	9.139321296	55.71705177	1.38E-05	0.027494753	4.83E-12	0.004841651	0.005170586	0.005019599	0.002802645	0.00492808	0.005481251
Uncharacterized protein OS=Schistocephalus solidus OX=70667 GN=SSLN_LOCUS753 PE=3 SV=1	140.0070392	36.26064238	55.26248872	2.65E-32	6.60E-08	6.04E-12	0.011576942	0.020867986	0.011336547	0.011784912	0.016242985	0.021973611
Tubulin beta chain OS=Schistocephalus solidus OX=70667 GN=TBB4 PE=3 SV=1	26.86007445	8.513286416	54.94260039	2.19E-07	0.036513327	7.06E-12	0.004181918	0.005274526	0.004657776	0.002205925	0.005153335	0.005114364
Malate dehydrogenase; cytoplasmic OS=Schistocephalus solidus OX=70667 GN=SSLN_LOCUS18157 PE=3 SV=1	12.94084335	0.635496038	53.97014764	0.00032149	0.888260424	1.14E-11	0.00789026	0.00769109	0.00675773	0.014000092	0.008297685	0.007271605
Triosephosphate isomerase OS=Schistocephalus solidus OX=70667 GN=SSLN_LOCUS8555 PE=3 SV=1	0.24650048	0.376254841	53.49271118	0.619550048	0.945102805	1.44E-11	0.002625903	0.003481025	0.002395093	0.007323722	0.004591553	0.002077199
Sodium/potassium-transporting ATPase subunit alpha OS=Schistocephalus solidus OX=70667 GN=SSLN_LOCUS12343 PE=3 SV=1	51.67012888	2.444129652	48.48946753	6.57E-13	0.485472769	1.68E-10	0.003377692	0.00142686	0.001841332	0.001913158	0.002712103	0.002829311
Uncharacterized protein OS=Schistocephalus solidus OX=70667 GN=SSLN_LOCUS5142 PE=4 SV=1	4.257087431	6.208580857	46.83928591	0.039086883	0.101891723	3.76E-10	0.002722333	0.006205405	0.003951016	0.002885195	0.004387199	0.005392227
Dynein light chain type 1 OS=Schistocephalus solidus OX=70667 GN=SSLN_LOCUS19364 PE=4 SV=1	28.34742074	13.35218807	46.748327	1.01E-07	0.003933698	3.93E-10	0.001338579	0.000772405	0.001040677	0.000359179	0.000972408	0.001236217
Histone H2B OS=Schistocephalus solidus OX=70667 GN=H2B PE=3 SV=1	1.376113842	16.26118477	46.71856361	0.240764212	0.00100239	3.99E-10	0.003360919	0.001420244	0.001547821	0.000837356	0.001890901	0.003703173
Phosphoglycerate kinase OS=Schistocephalus solidus OX=70667 GN=SSLN_LOCUS4603 PE=3 SV=1	36.80992885	2.302853294	46.23881341	1.30E-09	0.511974512	5.05E-10	0.002908651	0.005480312	0.005588283	0.007217706	0.003722118	0.002566199
Peroxiredoxin-2 OS=Schistocephalus solidus OX=70667 GN=PRDX2 PE=3 SV=1	24.23190389	3.111813551	46.22464399	8.54E-07	0.374704944	5.08E-10	0.001433487	0.001631364	0.002800452	0.001308164	0.001061803	0.000612911
Uncharacterized protein OS=Schistocephalus solidus OX=70667 GN=SSLN_LOCUS10987 PE=4 SV=1	24.53811123	27.75733725	43.91548609	7.29E-07	4.08E-06	1.57E-09	0.004922368	0.002190491	0.004830742	0.009153331	0.003954092	0.000959325
Glyceraldehyde-3-phosphate dehydrogenase OS=Schistocephalus solidus OX=70667 GN=SSLN_LOCUS3412 PE=3 SV=1	35.42769208	2.141507646	41.85665625	2.65E-09	0.543561231	4.30E-09	0.005463485	0.006462361	0.006866707	0.005041121	0.005816575	0.005386835
Uncharacterized protein OS=Schistocephalus solidus OX=70667 GN=SSLN_LOCUS13203 PE=4 SV=1	48.40605118	23.31704007	41.68601927	3.46E-12	3.47E-05	4.68E-09	0.002613428	0.000442014	0.002035402	0.00089508	0.001725017	0.001019019
BAR domain-containing protein OS=Schistocephalus solidus OX=70667 GN=SSLN_LOCUS2850 PE=4 SV=1	1.553122805	12.27064724	40.9567092	0.212675022	0.00651127	6.68E-09	0.001793563	0.002009183	0.002075491	0.004338528	0.001544939	0.001432137
Antigen Sm21.7 OS=Schistocephalus solidus OX=70667 GN=SM21 PE=4 SV=1	3.064863704	6.136031065	40.91537206	0.080001871	0.105176352	6.82E-09	0.000686073	0.001588721	0.000685048	0.000178932	0.000488373	0.0021059
Nucleoside diphosphate kinase OS=Schistocephalus solidus OX=70667 GN=SSLN_LOCUS11653 PE=3 SV=1	0.35319292	13.16483698	39.52059646	0.552311237	0.004293363	1.35E-08	0.001625154	0.002875249	0.002826781	0.000479056	0.000791032	0.002817517
Tubulin beta-2 chain OS=Caenorhabditis elegans OX=6239 GN=tbb-2 PE=1 SV=1	27.46424542	8.351453175	37.90729245	1.60E-07	0.039280112	2.96E-08	0.002516799	0.003392708	0.003008275	0.001077118	0.003313833	0.003121794
Actin-1 OS=Caenorhabditis elegans OX=6239 GN=act-1 PE=1 SV=1	149.5256723	8.522800364	37.74694477	2.20E-34	0.036356734	3.20E-08	0.015444168	0.026906767	0.016772618	0.017420206	0.022190651	0.025888201
Peptidyl-prolyl cis-trans isomerase OS=Schistocephalus solidus OX=70667 GN=PPIA PE=3 SV=1	7.863704767	3.357309295	37.48506535	0.005043694	0.339745576	3.63E-08	0.001250573	0.000850504	0.001223052	0.003622365	0.000516878	0.000629115
Tubulin beta chain OS=Schistocephalus solidus OX=70667 GN=TBB PE=3 SV=1	9.082769115	1.746482348	37.23062149	0.00258029	0.626649626	4.11E-08	0.002256696	0.001928148	0.002779826	0.001672963	0.002303118	0.001409717
Uncharacterized protein OS=Schistocephalus solidus OX=70667 GN=SSLN_LOCUS7262 PE=3 SV=1	7.971085547	0.363022462	34.1902584	0.004753043	0.947770655	1.81E-07	0.004250596	0.006977828	0.004627586	0.00463777	0.003017094	0.008113535
Tubulin alpha chain OS=Schistocephalus solidus OX=70667 GN=SSLN_LOCUS4931 PE=3 SV=1	110.2025121	0.325980825	32.1991882	8.85E-26	0.955070374	4.75E-07	0.002971805	0.009513624	0.006996585	0.002615055	0.004848359	0.007112793
Dynein light chain OS=Schistocephalus solidus OX=70667 GN=SSLN_LOCUS18872 PE=3 SV=1	1.70069865	3.296699802	31.88777759	0.192196634	0.348102235	5.53E-07	0.000581409	0.002100483	0.000508259	0.001990115	0.000436153	0.002492538
Peptidase S1 domain-containing protein OS=Schistocephalus solidus OX=70667 GN=SSLN_LOCUS16173 PE=4 SV=1	0.174901925	2.289270507	30.88789412	0.675791556	0.514579509	8.98E-07	0.000341791	0.001904821	0.000375999	0.000590685	0.000725401	0.002177799
Tubulin alpha chain OS=Schistocephalus solidus OX=70667 GN=SSLN_LOCUS14443 PE=3 SV=1	137.5830626	0.31170328	30.63542661	8.99E-32	0.95781259	1.01E-06	0.002990518	0.010143515	0.007848945	0.00249562	0.004723565	0.007264014
Fibrillar collagen NC1 domain-containing protein OS=Schistocephalus solidus OX=70667 GN=SSLN_LOCUS12411 PE=4 SV=1	13.03558864	9.737535922	30.33430325	0.000305627	0.020934131	1.17E-06	0.000448595	0.000523407	0.000463401	0.003222733	0.000278287	6.59E-05
Uncharacterized protein OS=Schistocephalus solidus OX=70667 GN=SSLN_LOCUS16781 PE=3 SV=1	23.31102186	22.57287226	30.25465918	1.38E-06	4.96E-05	1.22E-06	0.012426841	0.015688214	0.007445208	0.015393673	0.012908041	0.02072828
Tubulin beta chain OS=Schistocephalus solidus OX=70667 GN=SSLN_LOCUS3116 PE=3 SV=1	9.302070292	0.123852433	30.14741107	0.00228895	0.988828891	1.28E-06	0.001617128	0.001130724	0.002164498	0.000898177	0.000731507	0.001027081
Fibrillar collagen NC1 domain-containing protein OS=Schistocephalus solidus OX=70667 GN=SSLN_LOCUS8597 PE=4 SV=1	35.73724254	17.07965266	30.00829323	2.26E-09	0.000680578	1.37E-06	0.002482868	0.000559236	0.00172366	0.003730224	0.001846921	0.000675715
HATPase_c domain-containing protein OS=Schistocephalus solidus OX=70667 GN=SSLN_LOCUS4354 PE=3 SV=1	78.9093262	8.974771194	29.66495093	6.50E-19	0.029628205	1.62E-06	0.004970597	0.010326991	0.00785538	0.003394255	0.004183702	0.010169901
Uncharacterized protein OS=Schistocephalus solidus OX=70667 GN=SSLN_LOCUS3163 PE=4 SV=1	181.6669893	13.83838934	28.99703689	2.10E-41	0.003133593	2.24E-06	0.002180564	0.014971663	0.009407937	0.007352384	0.007989129	0.008643897
Uncharacterized protein OS=Schistocephalus solidus OX=70667 GN=SSLN_LOCUS1572 PE=4 SV=1	14.21600294	6.139429047	28.39724013	0.000162979	0.105020273	3.00E-06	0.000374162	0.003326713	0.001316167	0.000470808	0.004211428	0.001527239
Uncharacterized protein OS=Schistocephalus solidus OX=70667 GN=SSLN_LOCUS16765 PE=4 SV=1	9.529657623	10.55934019	28.19004758	0.002021778	0.014363714	3.31E-06	0.003705262	0.001077958	0.002248297	0.002205475	0.001483708	0.002953254
Tubulin alpha chain OS=Schistocephalus solidus OX=70667 GN=SSLN_LOCUS13983 PE=3 SV=1	99.01908958	0.460865645	27.89705977	2.50E-23	0.927400989	3.82E-06	0.003379871	0.009919833	0.007399334	0.002794871	0.005587762	0.007403385
Uncharacterized protein (Fragment) OS=Schistocephalus solidus OX=70667 GN=SSLN_LOCUS15379 PE=3 SV=1	12.09185526	7.068230246	27.72941695	0.000506426	0.069754548	4.14E-06	0.001464264	0.001185172	0.001307583	0.001074895	0.000672348	0.001710169
Tubulin beta-4 chain OS=Caenorhabditis elegans OX=6239 GN=tbb-4 PE=3 SV=1	12.2891043	0.216299119	26.99300312	0.00045561	0.974916139	5.91E-06	0.00202596	0.002275559	0.002733417	0.001078009	0.002649858	0.001568476
Peptidyl-prolyl cis-trans isomerase OS=Schistocephalus solidus OX=70667 GN=PPIA PE=3 SV=1	0.604318759	1.782050996	26.86027972	0.436934952	0.618848608	6.30E-06	0.001642597	0.001266062	0.001796102	0.003921615	0.000762579	0.000972651
Peptidase S1 domain-containing protein OS=Schistocephalus solidus OX=70667 GN=SSLN_LOCUS11060 PE=4 SV=1	0.186408384	4.574007083	26.4346855	0.665922852	0.205783258	7.73E-06	0.000474238	0.001601489	0.000659214	0.001121023	0.000751662	0.001552232
Sodium/potassium-transporting ATPase subunit alpha OS=Schistocephalus solidus OX=70667 GN=SSLN_LOCUS9761 PE=3 SV=1	20.4703254	1.842443734	25.90752073	6.06E-06	0.605742544	9.97E-06	0.001421717	0.000762433	0.00078337	0.000598493	0.000778167	0.001624534
Uncharacterized protein OS=Schistocephalus solidus OX=70667 GN=SSLN_LOCUS4259 PE=4 SV=1	59.09901944	12.80020042	25.52111883	1.50E-14	0.005089223	1.20E-05	0.003587653	0.00115741	0.002673703	0.004389074	0.002396831	0.001610204
40S ribosomal protein S18 OS=Schistocephalus solidus OX=70667 GN=SSLN_LOCUS7468 PE=3 SV=1	0.060038677	19.36887501	25.43848171	0.80643482	0.000229347	1.25E-05	0.001705968	0.000241122	0.000490393	0.000239745	0.000154263	0.001952319
LAM_G_DOMAIN domain-containing protein OS=Schistocephalus solidus OX=70667 GN=SSLN_LOCUS6865 PE=4 SV=1	0.101692086	15.68576198	24.88583959	0.749808436	0.001315217	1.63E-05	0.002146462	0.003363478	0.003566548	0.006251096	0.003586008	0.000899652
Uncharacterized protein OS=Schistocephalus solidus OX=70667 GN=SSLN_LOCUS17765 PE=4 SV=1	161.9160097	12.70210285	24.60442371	4.32E-37	0.005327182	1.87E-05	0.001022931	0.016001954	0.007413684	0.004594274	0.015511608	0.00721479
ATP synthase subunit beta OS=Schistocephalus solidus OX=70667 GN=SSLN_LOCUS18600 PE=3 SV=1	7.170765871	0.493630148	24.49079892	0.007410113	0.920288595	1.97E-05	0.003560688	0.002821459	0.002752904	0.001553087	0.004414369	0.003304805
Paramyosin OS=Schistocephalus solidus OX=70667 GN=SSLN_LOCUS4893 PE=3 SV=1	9.86E-05	5.087105839	24.26829331	0.992075788	0.165528821	2.20E-05	0.02086821	0.002212089	0.007817012	0.01311556	0.013864533	0.013133453
Peptidylprolyl isomerase OS=Schistocephalus solidus OX=70667 GN=FKBP2 PE=4 SV=1	0.140960592	1.263651539	23.89170014	0.707327916	0.737781933	2.63E-05	0.000356758	0.001848249	0.000521263	0.000530746	6.86E-05	0.002323252
Transforming growth factor beta-1-induced transcript 1 protein OS=Schistocephalus solidus OX=70667 GN=TGFI1 PE=4 SV=1	13.24105193	9.325467268	23.18892148	0.000273884	0.025262451	3.69E-05	0.001742029	0.000756824	0.001157702	0.00476841	0.001306578	0.000579563
CYTOSOL_AP domain-containing protein OS=Schistocephalus solidus OX=70667 GN=SSLN_LOCUS6574 PE=3 SV=1	1.229142624	11.3767628	22.95505482	0.267573842	0.009853652	4.13E-05	0.000329413	0.000815915	0.000608235	0.000119877	9.77E-05	0.000879069
Transgelin OS=Schistocephalus solidus OX=70667 GN=SSLN_LOCUS7288 PE=3 SV=1	1.527813038	11.67983511	22.42084083	0.216440966	0.008564391	5.33E-05	0.001902308	0.002622484	0.002928992	0.006163129	0.002439596	0.000778386
Thioredoxin domain-containing protein OS=Schistocephalus solidus OX=70667 GN=SSLN_LOCUS16590 PE=3 SV=1	4.122283613	7.586572097	21.97343605	0.042321913	0.055375275	6.61E-05	0.000953631	0.000404995	0.000741446	0.000717479	0.000384758	0.000746215
Uncharacterized protein OS=Schistocephalus solidus OX=70667 GN=SSLN_LOCUS7368 PE=4 SV=1	9.777600785	3.645418	21.95451131	0.001766507	0.302385834	6.67E-05	0.000218858	0.000743566	0.000566198	0	0.000917695	0.000291594
EF-hand domain-containing protein OS=Schistocephalus solidus OX=70667 GN=SSLN_LOCUS10516 PE=4 SV=1	20.18961137	19.34724058	21.93479103	7.01E-06	0.000231723	6.73E-05	0.001754981	0.000309577	0.001389103	0.000657099	0.001083964	0.000706355
Neutral alpha-glucosidase AB OS=Schistocephalus solidus OX=70667 GN=SSLN_LOCUS7791 PE=3 SV=1	0.083334292	0.495842679	21.62030155	0.772828722	0.919803803	7.82E-05	0.000628564	0.002029406	0.000736659	0.000119433	0.00016926	0.002748489
Uncharacterized protein OS=Schistocephalus solidus OX=70667 GN=SSLN_LOCUS17806 PE=4 SV=1	10.33892378	14.57724046	21.519405	0.001302539	0.002216	8.21E-05	0.000504164	0.000335958	0.0005127	0.000359179	0.000228198	0.000435957
Tubulin alpha chain OS=Schistocephalus solidus OX=70667 GN=SSLN_LOCUS11061 PE=3 SV=1	55.38825917	0.897851647	21.23633585	9.89E-14	0.825946225	9.40E-05	0.000878274	0.002304693	0.002759167	0.000418678	0.00172323	0.000686533
Uncharacterized protein OS=Schistocephalus solidus OX=70667 GN=SSLN_LOCUS5002 PE=3 SV=1	359.6356831	24.00139801	20.81515948	3.38E-80	2.50E-05	0.000115003	0.022058985	0.000964938	0.014193316	0.013468158	0.018622026	0.004491053
Uncharacterized protein OS=Schistocephalus solidus OX=70667 GN=SSLN_LOCUS905 PE=3 SV=1	0.563769174	2.280366086	20.7438698	0.452745559	0.516292675	0.000118989	0.001886902	0.00109491	0.002747072	0.000957666	0.000499013	0.000880343
Phosphoenolpyruvate carboxykinase (GTP) OS=Schistocephalus solidus OX=70667 GN=SSLN_LOCUS11229 PE=3 SV=1	4.304698016	3.692028325	20.66546597	0.038007243	0.296697301	0.000123532	0.006997561	0.011103322	0.009148113	0.010291449	0.009135565	0.008769535
Uncharacterized protein OS=Schistocephalus solidus OX=70667 GN=SSLN_LOCUS16349 PE=4 SV=1	0.959148954	2.362027859	20.06768825	0.327401391	0.500742263	0.000164347	0.000283584	0.001190264	0.000366995	0.000119433	0.000142697	0.001531635
Dynein light chain OS=Schistocephalus solidus OX=70667 GN=SSLN_LOCUS18730 PE=3 SV=1	17.95179288	3.713403724	19.69015562	2.27E-05	0.294120679	0.00019678	0.001354977	0.00606942	0.00191651	0.00753573	0.004132381	0.004561167
Uncharacterized protein OS=Schistocephalus solidus OX=70667 GN=SSLN_LOCUS7969 PE=4 SV=1	19.09387437	7.270826487	18.87040208	1.24E-05	0.063748709	0.000290796	0.000908961	0.001410186	0.00180969	0.00206865	0.001176225	0.000364352
Uncharacterized protein OS=Schistocephalus solidus OX=70667 GN=SSLN_LOCUS7297 PE=4 SV=1	17.2886561	7.972870078	18.85436952	3.21E-05	0.04657574	0.000293024	0.000950604	0.000507115	0.000896959	0.000419118	0.000168617	0.000900147
Uncharacterized protein OS=Schistocephalus solidus OX=70667 GN=SSLN_LOCUS19767 PE=4 SV=1	0.227422154	6.061185675	18.79861173	0.633441885	0.108671059	0.000300903	0.000327431	0.001372811	0.000307758	0.001180961	0.001113322	0.001193732
Glutathione transferase OS=Schistocephalus solidus OX=70667 GN=SSLN_LOCUS11640 PE=3 SV=1	12.12644691	15.80317865	18.5587523	0.000497117	0.001244359	0.000337273	0.002249564	0.004212636	0.002974593	0.00667623	3.39E-05	0.004433412
Propanoyl-CoA:carbon dioxide ligase subunit alpha OS=Schistocephalus solidus OX=70667 GN=SSLN_LOCUS17302 PE=4 SV=1	64.35777595	27.9885826	17.91867534	1.04E-15	3.65E-06	0.000457167	0.00467124	0.00025678	0.002820191	0.004542798	0.003574582	0.001044232
Uncharacterized protein OS=Schistocephalus solidus OX=70667 GN=SSLN_LOCUS2456 PE=3 SV=1	3.53E-05	16.78178887	16.99991159	0.99526124	0.000783654	0.000706772	0.004519748	0.000863718	0.002093661	0.003750168	0.004118783	0.002243289
Uncharacterized protein OS=Schistocephalus solidus OX=70667 GN=SSLN_LOCUS6864 PE=3 SV=1	73.91430086	2.016379452	16.92665138	8.16E-18	0.569014058	0.000731719	0.002128347	0.005639413	0.005270766	0.001546594	0.003092524	0.00351725
Histone H2A OS=Schistocephalus solidus OX=70667 GN=SSLN_LOCUS17647 PE=3 SV=1	8.492772973	5.736640946	16.84110079	0.003565599	0.12515037	0.000761961	0.001412186	0.000362446	0.000521183	0.001691753	0.000229834	0.001376752
Heat shock protein HSP 90-alpha 1 OS=Schistocephalus solidus OX=70667 GN=SSLN_LOCUS4352 PE=3 SV=1	55.2860118	18.32800853	16.75987649	1.04E-13	0.00037638	0.000791822	0.003962832	0.007418842	0.005440742	0.002377075	0.002198256	0.00842387
Protein disulfide-isomerase OS=Schistocephalus solidus OX=70667 GN=SSLN_LOCUS5865 PE=3 SV=1	27.73345672	9.275489088	16.71824623	1.39E-07	0.025843722	0.000807575	0.003176208	0.001763872	0.001661858	0.001435866	0.000760498	0.004264111
Tubulin beta chain OS=Schistocephalus solidus OX=70667 GN=SSLN_LOCUS15096 PE=3 SV=1	10.99257229	1.408083969	16.59460658	0.000914778	0.703640903	0.000856218	0.003186557	0.00360581	0.004089745	0.002092532	0.004026388	0.002693408
Rho GDP-dissociation inhibitor 1 OS=Schistocephalus solidus OX=70667 GN=SSLN_LOCUS11276 PE=3 SV=1	13.72431581	0.492771632	16.55237779	0.000211696	0.920476559	0.00087349	0.000750961	0.000835386	0.001487386	0.00053679	0.000332701	0.000417295
Uncharacterized protein OS=Schistocephalus solidus OX=70667 GN=SSLN_LOCUS8125 PE=4 SV=1	3.411161683	0.198917212	16.30673486	0.064756844	0.977763907	0.000981046	0.000531269	0.000389557	0.000468228	0.001870679	0.000176188	0.000309506
Transketolase OS=Schistocephalus solidus OX=70667 GN=TKT PE=4 SV=1	3.541015073	0.961042535	16.16315062	0.059868812	0.810677307	0.001049903	0.002202343	0.001047961	0.002027127	0.002827463	0.001000262	0.001286399
Uncharacterized protein OS=Schistocephalus solidus OX=70667 GN=SSLN_LOCUS7555 PE=4 SV=1	15.88394957	1.88494428	16.09342128	6.73E-05	0.596626784	0.001085053	0.002371001	0.000850692	0.000925461	0.001723328	0.001529117	0.002242323
Uncharacterized protein OS=Schistocephalus solidus OX=70667 GN=SSLN_LOCUS8138 PE=4 SV=1	3.249894981	7.445908137	15.6619674	0.071428034	0.058964714	0.001330057	0.000123008	0.001607141	0.000213218	0.001572319	0.000933213	0.001345923
PKS_ER domain-containing protein OS=Schistocephalus solidus OX=70667 GN=SSLN_LOCUS5838 PE=3 SV=1	17.08461973	3.088230279	15.37395847	3.58E-05	0.37822084	0.001523421	0.00214708	0.000786441	0.00199343	0.002768873	0.000864383	0.000973174
14_3_3 domain-containing protein OS=Schistocephalus solidus OX=70667 GN=SSLN_LOCUS9915 PE=3 SV=1	9.277270567	9.446612152	15.27402904	0.002320149	0.023906153	0.001596833	0.000933516	0.001723596	0.002122751	0.000179372	0.000768823	0.001103526
Tubulin alpha chain OS=Caenorhabditis elegans OX=6239 GN=tba-5 PE=1 SV=1	55.28211727	2.024303758	15.15049341	1.04E-13	0.567377723	0.001692455	0.000715683	0.002925717	0.002645321	0.000299684	0.003258733	0.000677747
Uncharacterized protein OS=Schistocephalus solidus OX=70667 GN=SSLN_LOCUS8883 PE=3 SV=1	15.89172036	2.836280241	15.03126765	6.71E-05	0.417562314	0.001790123	0.008534882	0.009872419	0.008659127	0.005378576	0.006659173	0.01179164
Uncharacterized protein OS=Schistocephalus solidus OX=70667 GN=SSLN_LOCUS8136 PE=4 SV=1	0.099198723	8.749910254	14.87025765	0.752793324	0.032807564	0.001930947	0.000192167	0.001560708	0.000496284	5.95E-05	0.001646679	0.001050065
Heat shock protein 90 OS=Caenorhabditis elegans OX=6239 GN=daf-21 PE=1 SV=1	72.03988843	2.643032102	14.0679263	2.11E-17	0.449995357	0.002814136	0.000463272	0.006139459	0.003354691	0.000829548	0.003656049	0.003709634
Cupin domain OS=Schistocephalus solidus OX=70667 GN=SSLN_LOCUS9487 PE=4 SV=1	0.366447673	2.301877518	14.00941578	0.544946987	0.51216132	0.002892364	0.000663206	0.001013417	0.00086818	0.002931766	0.000868566	0.000384874
Uncharacterized protein OS=Schistocephalus solidus OX=70667 GN=SSLN_LOCUS7375 PE=3 SV=1	0.388430563	4.618061226	14.00845098	0.53312552	0.201998162	0.002893672	0.001241089	0.001270404	0.001240207	0.002698462	0.001836938	0.000692103
Elongation factor 1-alpha OS=Caenorhabditis elegans OX=6239 GN=eft-4 PE=3 SV=1	24.31949033	2.970564675	13.96535217	8.16E-07	0.396185825	0.002952696	0.000373427	0.003517402	0.001498836	0.002222059	0.003475025	0.00162813
Uncharacterized protein OS=Schistocephalus solidus OX=70667 GN=SSLN_LOCUS12410 PE=3 SV=1	7.668873959	10.21818332	13.44907336	0.005618151	0.016799703	0.003759575	0.000390522	0.000208108	0.000320424	0.000119433	0.000265928	0.00032737
Calpain catalytic domain-containing protein OS=Schistocephalus solidus OX=70667 GN=SSLN_LOCUS19634 PE=3 SV=1	8.764869101	7.14499276	12.69681656	0.003070881	0.067417174	0.005340313	0.000371236	0.000214327	0.000370829	0.000119433	0.000155773	0.000317888
14_3_3 domain-containing protein OS=Schistocephalus solidus OX=70667 GN=SSLN_LOCUS12970 PE=3 SV=1	96.42525347	12.95364124	12.60313459	9.27E-23	0.004737939	0.005578401	0.002980916	0.009903042	0.005602694	0.001718627	0.003623287	0.009766369
Tubulin alpha chain OS=Schistocephalus solidus OX=70667 GN=SSLN_LOCUS1648 PE=3 SV=1	33.67462207	0.510496208	12.02715321	6.51E-09	0.916579463	0.007290722	0.001123398	0.002571615	0.002538762	0.000418229	0.000963889	0.001954682
Tubulin alpha chain OS=Schistocephalus solidus OX=70667 GN=SSLN_LOCUS11130 PE=3 SV=1	49.72879762	0.767655571	11.86477508	1.77E-12	0.857186704	0.007861035	0.001077175	0.003002712	0.002774982	0.001128349	0.001756786	0.001713693
HTH La-type RNA-binding domain-containing protein OS=Schistocephalus solidus OX=70667 GN=SSLN_LOCUS8074 PE=4 SV=1	9.705742686	8.350214112	11.69942269	0.001836931	0.039302066	0.008487048	0.000423149	0.000300775	0.000461194	0.000650181	3.39E-05	0.000370999
GTP-binding nuclear protein OS=Schistocephalus solidus OX=70667 GN=RAN PE=3 SV=1	6.69813621	0.252911052	11.57308802	0.009651375	0.968626849	0.00899828	0.000545566	0.000893286	0.000957262	0.000239311	0.001301505	0.000307158
EF-hand domain-containing protein OS=Schistocephalus solidus OX=70667 GN=SSLN_LOCUS2430 PE=4 SV=1	4.132410118	6.143815812	11.54954564	0.042069395	0.104819104	0.009096853	0.000157039	0.000255424	0.000170505	0	9.25E-05	0.000340729
Uncharacterized protein OS=Schistocephalus solidus OX=70667 GN=SSLN_LOCUS11565 PE=4 SV=1	8.803992655	3.209777406	11.46634838	0.003005721	0.360398632	0.009453817	0.000507103	0.000263387	0.000363414	0.00029836	0.00015956	0.00053011
Heat shock protein hsp-1 OS=Caenorhabditis elegans OX=6239 GN=hsp-1 PE=1 SV=2	98.37308526	3.17196049	11.2758087	3.47E-23	0.365864561	0.010324243	0.001166292	0.007707676	0.004683466	0.00212903	0.004512445	0.004790222
Anoct_dimer domain-containing protein OS=Schistocephalus solidus OX=70667 GN=SSLN_LOCUS17966 PE=4 SV=1	2.234332946	7.563974911	10.77478457	0.134974863	0.055937248	0.013008172	0.00027606	0.000293882	0.000297725	0.000178483	0.000201349	0.000336408
Tubulin beta chain OS=Schistocephalus solidus OX=70667 GN=SSLN_LOCUS3115 PE=3 SV=1	24.70768624	1.843530815	10.3485249	6.67E-07	0.605508265	0.015824445	0.003284603	0.000801897	0.001886	0.001556625	0.001694384	0.002402327
Uncharacterized protein OS=Schistocephalus solidus OX=70667 GN=SSLN_LOCUS2612 PE=3 SV=1	54.41163228	0.780850219	10.15534224	1.63E-13	0.85404171	0.017290791	0.003967837	0.000589603	0.002051389	0.00161166	0.001615055	0.002875474
Uncharacterized protein OS=Schistocephalus solidus OX=70667 GN=SSLN_LOCUS12399 PE=4 SV=1	39.30488107	0.409178587	10.14200552	3.63E-10	0.938339955	0.017396815	0.000387554	0.005152237	0.002267808	0.000119877	0.001629766	0.004466064
Calpain_III domain-containing protein OS=Schistocephalus solidus OX=70667 GN=SSLN_LOCUS15298 PE=4 SV=1	8.069495917	10.24301839	9.892035037	0.004501664	0.016609429	0.019506527	0.000385504	0.000171185	0.000376436	5.99E-05	0.000318342	0.000203483
TCTP domain-containing protein OS=Schistocephalus solidus OX=70667 GN=SSLN_LOCUS5395 PE=3 SV=1	5.823198608	1.930451679	9.88183503	0.015816157	0.586966441	0.019597754	0.000468854	0.000498137	0.000875044	0.000239311	0.000116304	0.000344688
Uncharacterized protein OS=Schistocephalus solidus OX=70667 GN=SSLN_LOCUS6464 PE=3 SV=1	6.427325345	7.473933312	9.576374018	0.011237768	0.058232013	0.022532597	0.000251372	0.000161893	0.000302371	0.000179815	4.55E-05	0.000199368
Tubulin beta chain OS=Schistocephalus solidus OX=70667 GN=SSLN_LOCUS5614 PE=3 SV=1	7.296321745	1.366979929	9.526958341	0.006909592	0.71329274	0.023046292	0.003268589	0.003100771	0.003933736	0.002152471	0.002949255	0.002793037
14_3_3 domain-containing protein OS=Schistocephalus solidus OX=70667 GN=SSLN_LOCUS18679 PE=3 SV=1	50.13737684	10.3100048	9.489300802	1.43E-12	0.016106716	0.023445455	0.00286172	0.006946327	0.00422146	0.002248016	0.004287817	0.006493879
GDP-D-mannose dehydratase OS=Schistocephalus solidus OX=70667 GN=SSLN_LOCUS14407 PE=3 SV=1	9.118707547	1.472532498	9.389583423	0.002530087	0.688624169	0.024535489	0.000421137	0.000502388	0.00078654	0.000418678	0.000215425	0.00028704
Malate dehydrogenase OS=Schistocephalus solidus OX=70667 GN=SSLN_LOCUS15315 PE=3 SV=1	17.60164193	0.921329327	9.2149728	2.72E-05	0.820277738	0.026565125	0.001435925	0.000549461	0.00090324	0.000896412	0.000733128	0.001204551
Moesin/ezrin/radixin homolog 1 OS=Schistocephalus solidus OX=70667 GN=SSLN_LOCUS9137 PE=4 SV=1	197.8732838	18.06243455	9.084574437	6.08E-45	0.000426999	0.028187302	0.001846767	0.010322384	0.009830439	0.00317107	0.009612147	0.001556812
14-3-3 protein homolog 2 OS=Schistocephalus solidus OX=70667 GN=SSLN_LOCUS14427 PE=3 SV=1	48.67990374	4.562225147	8.991931645	3.01E-12	0.20680665	0.029398352	0.003457672	0.008714323	0.005401265	0.004717205	0.005936939	0.007216198
Uncharacterized protein OS=Schistocephalus solidus OX=70667 GN=SSLN_LOCUS82 PE=4 SV=1	5.635616912	3.954255453	8.837210228	0.017599151	0.26644627	0.031535423	0.000440766	0.0002787	0.000334958	0.000417795	0.000231626	0.000431658
L-lactate dehydrogenase OS=Schistocephalus solidus OX=70667 GN=SSLN_LOCUS12214 PE=3 SV=1	30.34672221	0.783040778	8.784953269	3.61E-08	0.853519006	0.032290995	0.001516647	0.003428319	0.002621455	0.001187846	0.002755867	0.002493987
Phosphoglycerate mutase OS=Schistocephalus solidus OX=70667 GN=PGAM PE=3 SV=1	40.28193799	23.91204982	8.634492552	2.20E-10	2.61E-05	0.034566725	0.001816412	0.000204493	0.001474334	0.000716155	0.001061307	0.0005629
CCT-theta OS=Schistocephalus solidus OX=70667 GN=SSLN_LOCUS5678 PE=3 SV=1	18.02922858	9.227166984	8.596450541	2.18E-05	0.02641819	0.035166505	0.002410422	0.000176279	0.000908117	0.000598044	0.000470021	0.002154194
NADH-cytochrome b5 reductase OS=Schistocephalus solidus OX=70667 GN=SSLN_LOCUS8608 PE=3 SV=1	20.95627128	13.28767971	8.378796725	4.70E-06	0.004054037	0.038798675	0.000983917	0.000183268	0.000824376	0.000777859	0.000504915	0.000335319
Uncharacterized protein OS=Schistocephalus solidus OX=70667 GN=SSLN_LOCUS4120 PE=3 SV=1	21.61717531	12.61508694	8.161281501	3.33E-06	0.00554745	0.042793488	0.000894256	0.001690511	0.002519831	0.002069091	0.000890944	0.000191594
Transitional endoplasmic reticulum ATPase homolog 2 OS=Caenorhabditis elegans OX=6239 GN=cdc-48.2 PE=1 SV=2	8.675581773	7.414107788	8.128461958	0.003225019	0.059806951	0.043430066	0.000357274	0.00011954	0.000379116	0.000119433	0.000319504	8.20E-05
Uncharacterized protein OS=Schistocephalus solidus OX=70667 GN=SSLN_LOCUS8376 PE=4 SV=1	1.427412308	3.373121378	7.711336102	0.232187216	0.337594485	0.052369878	0.000152384	0.000683227	0.000547089	0	1.16E-05	0.000594938
Tubulin beta chain OS=Schistocephalus solidus OX=70667 GN=SSLN_LOCUS19815 PE=3 SV=1	10.53165716	7.934723392	7.710035649	0.001173469	0.047380217	0.052400371	0.001564571	0.002000884	0.00124586	0.000657541	0.001938965	0.002450577
Uncharacterized protein OS=Schistocephalus solidus OX=70667 GN=SSLN_LOCUS5175 PE=3 SV=1	49.53560571	11.90209798	7.695523768	1.95E-12	0.007726168	0.052741816	0.008006128	0.000137825	0.004833944	0.004776938	0.004768985	0.002661903
FABP domain-containing protein OS=Schistocephalus solidus OX=70667 GN=SSLN_LOCUS19976 PE=3 SV=1	62.83230098	5.288938624	7.665094849	2.25E-15	0.15182176	0.053464804	0.001607837	0.007209482	0.004550321	0.005805714	0.003382329	0.004647877
Glutathione transferase OS=Schistocephalus solidus OX=70667 GN=SSLN_LOCUS14017 PE=3 SV=1	7.072266061	2.877073525	7.515574598	0.007828618	0.410968888	0.057159621	0.000431601	0.000716296	0.001108742	0.000239745	0.000319504	0.000267076
Pyruvate kinase OS=Schistocephalus solidus OX=70667 GN=SSLN_LOCUS13233 PE=3 SV=1	0.309932414	4.508250464	7.481058882	0.577721661	0.211555544	0.058047133	0.001500471	0.000755783	0.001938668	0.000535898	0.000684534	0.000679739
Calponin-homology (CH) domain-containing protein OS=Schistocephalus solidus OX=70667 GN=SSLN_LOCUS16419 PE=3 SV=1	16.13529858	23.43725884	7.246614896	5.90E-05	3.27E-05	0.064439193	0.001550538	7.88E-05	0.000903034	0.001604317	0.001186866	0.000349953
Calponin-homology (CH) domain-containing protein OS=Schistocephalus solidus OX=70667 GN=SSLN_LOCUS2149 PE=3 SV=1	93.37230413	18.65731475	7.164802772	4.33E-22	0.000321827	0.066826387	0.007659482	0.002000709	0.006939398	0.007423273	0.005107239	0.00202758
Phosphoenolpyruvate carboxykinase (GTP) OS=Schistocephalus solidus OX=70667 GN=SSLN_LOCUS13412 PE=3 SV=1	0.032513363	1.398956696	7.156336279	0.856905578	0.705779306	0.067078264	0.002327876	0.001983307	0.001666591	0.002488652	0.002075531	0.002584946
Uncharacterized protein OS=Schistocephalus solidus OX=70667 GN=SSLN_LOCUS17213 PE=4 SV=1	60.54682921	6.997702659	7.137706835	7.18E-15	0.071971033	0.067635729	0.00091202	0.005430296	0.003064905	0.006233916	0.003152892	0.002781636
Dynein light chain OS=Schistocephalus solidus OX=70667 GN=DYL1 PE=4 SV=1	39.95342524	4.934143113	7.074274576	2.60E-10	0.176683516	0.069567693	0.000170644	0.00212308	0.002019358	0	0.001232684	0.000553263
Heat Shock Protein OS=Caenorhabditis elegans OX=6239 GN=hsp-70 PE=1 SV=1	74.48078614	1.401442854	7.037594878	6.12E-18	0.705196553	0.0707091	0.000802543	0.003322775	0.003693643	0.00212903	0.00234745	0.00042056
40S ribosomal protein S5 OS=Schistocephalus solidus OX=70667 GN=SSLN_LOCUS8697 PE=3 SV=1	10.05450956	1.16663523	6.933289628	0.001519755	0.761017173	0.07405473	0.000644789	0.000210777	0.000371217	0.000298809	0.000201189	0.000609763
CCT-beta OS=Schistocephalus solidus OX=70667 GN=SSLN_LOCUS524 PE=3 SV=1	3.910559936	2.029421692	6.841852763	0.047983608	0.566322634	0.077112983	0.001367455	0.000442187	0.001255305	0.000359179	0.000365958	0.00092729
Uncharacterized protein OS=Schistocephalus solidus OX=70667 GN=SSLN_LOCUS6728 PE=4 SV=1	63.99332386	8.724034946	6.830613627	1.25E-15	0.033194171	0.077497205	0.000532004	0.004652925	0.002860598	0.006088938	0.003501704	0.001286847
Annexin OS=Schistocephalus solidus OX=70667 GN=SSLN_LOCUS1017 PE=3 SV=1	19.23955583	2.565575015	6.713336306	1.15E-05	0.463556678	0.081618261	0.001356394	0.004903939	0.001593346	0.002109542	0.001819859	0.005538112
Uncharacterized protein OS=Schistocephalus solidus OX=70667 GN=SSLN_LOCUS18307 PE=3 SV=1	22.80202017	6.98068345	6.579979924	1.80E-06	0.072516012	0.086561101	0.00038679	0.001678108	0.001595474	0.002342369	0.00129776	0.000135219
Lon protease homolog; mitochondrial OS=Schistocephalus solidus OX=70667 GN=SSLN_LOCUS5708 PE=3 SV=1	8.805781064	8.239142115	6.543648307	0.003002776	0.041319454	0.087956926	0.000389646	6.44E-05	0.000337785	0.000299684	0.000124961	0.000150123
Calponin-homology (CH) domain-containing protein OS=Schistocephalus solidus OX=70667 GN=SSLN_LOCUS13941 PE=4 SV=1	11.67012904	13.01708095	6.490357708	0.000635116	0.004599812	0.090043549	0.000701094	0.000152295	0.000420423	0.000948101	0.000661505	0.000197246
40S ribosomal protein S8 OS=Schistocephalus solidus OX=70667 GN=SSLN_LOCUS136 PE=3 SV=1	0.300191963	3.849281178	6.437535193	0.583762102	0.278205706	0.092158782	0.000944352	0.000394227	0.00055413	0.000537664	0.00077572	0.000738047
Uncharacterized protein OS=Schistocephalus solidus OX=70667 GN=SSLN_LOCUS7832 PE=3 SV=1	40.38095406	10.60296106	6.420654539	2.09E-10	0.014078475	0.092844768	0.001002453	0.002640381	0.003061718	0.000479499	0.003315842	0.000205249
Threonyl-tRNA synthetase OS=Schistocephalus solidus OX=70667 GN=SSLN_LOCUS6120 PE=3 SV=1	0.129413408	9.137149292	6.394901182	0.719041014	0.027521908	0.093900778	0.001474836	0.000712549	0.000836589	0.000478167	0.000311958	0.001832855
Uncharacterized protein OS=Schistocephalus solidus OX=70667 GN=SSLN_LOCUS17222 PE=4 SV=1	6.640944543	1.030432105	6.199246826	0.009966108	0.793888838	0.102308736	0.000574803	0.00019626	0.000430836	0.000650623	0.000174036	0.000385757
SHSP domain-containing protein OS=Schistocephalus solidus OX=70667 GN=SSLN_LOCUS13148 PE=3 SV=1	34.99367866	11.91922494	5.898854665	3.31E-09	0.007665046	0.11663621	0.000711273	0.001803547	0.002449448	0.003231449	0.000419382	0.000176488
Kelch-like protein 18 OS=Schistocephalus solidus OX=70667 GN=SSLN_LOCUS4092 PE=4 SV=1	1.398652242	5.619280719	5.766363523	0.23694936	0.131675845	0.123547247	0.000159959	0.000180274	0.000232994	0	0.000104093	0.000177927
Fe2OG dioxygenase domain-containing protein OS=Schistocephalus solidus OX=70667 GN=SSLN_LOCUS3964 PE=4 SV=1	5.522854184	0.147855739	5.760204895	0.018769611	0.985532491	0.123877805	0.00030049	0.000150971	0.000312698	0.000590241	0	0.000179337
UBIQUITIN_CONJUGAT_2 domain-containing protein OS=Schistocephalus solidus OX=70667 GN=SSLN_LOCUS12912 PE=3 SV=1	2.763996963	0.222309882	5.57557804	0.096407098	0.973909816	0.13418745	0.000605141	0.000524405	0.000853577	0.000239311	0.000306579	0.00048258
Cation_ATPase_N domain-containing protein OS=Schistocephalus solidus OX=70667 GN=SSLN_LOCUS6861 PE=3 SV=1	4.465301669	5.81527388	5.353918793	0.034589981	0.120951709	0.147641698	0.000214214	9.47E-05	0.000258836	5.95E-05	8.84E-05	0.000104297
Uncharacterized protein OS=Schistocephalus solidus OX=70667 GN=SSLN_LOCUS17695 PE=3 SV=1	43.20123128	14.11392945	5.347412525	4.94E-11	0.002754106	0.148055282	0.003647298	0.000906852	0.002642051	0.003268656	0.003193552	0.001205281
SHSP domain-containing protein OS=Schistocephalus solidus OX=70667 GN=SSLN_LOCUS18587 PE=4 SV=1	37.57774225	6.341174832	5.260061167	8.78E-10	0.096141082	0.153715057	0.00057297	0.001970861	0.002242907	0.000769168	0.00119836	0.000521747
Cystatin-B OS=Schistocephalus solidus OX=70667 GN=CYTB PE=3 SV=1	15.12818332	0.57756671	5.200422009	0.000100452	0.901548203	0.157695938	0.000417201	0.000937681	0.001017141	0.000710119	0.000120842	0.000639502
S-methyl-5'-thioadenosine phosphorylase OS=Schistocephalus solidus OX=70667 GN=SSLN_LOCUS11079 PE=3 SV=1	10.93469699	0.270141316	5.175414021	0.000943799	0.965542658	0.159393966	0.000238445	0.000523454	0.000819084	0	6.86E-05	0.00020419
Major vault protein OS=Schistocephalus solidus OX=70667 GN=SSLN_LOCUS14029 PE=4 SV=1	17.37397545	19.56330823	5.096470481	3.07E-05	0.000209048	0.164867871	0.003835701	0.000309577	0.001084543	0.001137056	0.001569253	0.003361987
Major vault protein OS=Schistocephalus solidus OX=70667 GN=SSLN_LOCUS9700 PE=4 SV=1	18.74446064	15.07786584	4.997523162	1.49E-05	0.001751302	0.1719786	0.004179332	0.000254298	0.001253635	0.00161524	0.001853223	0.003335821
ATP synthase subunit alpha OS=Schistocephalus solidus OX=70667 GN=SSLN_LOCUS10120 PE=3 SV=1	10.27653879	1.208183141	4.872288452	0.001347325	0.751042333	0.181391259	0.002882119	0.004254593	0.002980756	0.001553969	0.00375616	0.004469863
26S protease regulatory subunit 8 OS=Schistocephalus solidus OX=70667 GN=SSLN_LOCUS16727 PE=3 SV=1	4.354265119	2.735526652	4.834285509	0.036916383	0.434223634	0.184341592	0.000500022	0.000141458	0.000311382	0.00035874	0.000291731	0.000327571
Cation_ATPase_N domain-containing protein OS=Schistocephalus solidus OX=70667 GN=SSLN_LOCUS10076 PE=4 SV=1	7.006112044	6.149047335	4.728785703	0.00812319	0.10457968	0.192768635	0.001768369	0.000385556	0.0007292	0.000597602	0.001167872	0.001423183
Paramyosin OS=Schistocephalus solidus OX=70667 GN=SSLN_LOCUS13279 PE=3 SV=1	0.372348245	4.899509275	4.700719285	0.541727047	0.179305203	0.195070252	0.000899525	0.000683535	0.001161696	0.000598493	0.001173429	0.00028213
Uncharacterized protein OS=Schistocephalus solidus OX=70667 GN=SSLN_LOCUS13724 PE=3 SV=1	4.286857102	11.95045875	4.698038379	0.038408102	0.007554809	0.195291436	0.00046086	0.000986066	0.001267048	0.000530304	0.000197921	0.00052159
Superoxide dismutase [Cu-Zn] OS=Schistocephalus solidus OX=70667 GN=SSLN_LOCUS16245 PE=3 SV=1	27.85605531	4.313108506	4.60065686	1.31E-07	0.229578743	0.20348574	0.000278023	0.001498147	0.001523249	0.001691753	0.000578163	0.00030941
Uncharacterized protein OS=Schistocephalus solidus OX=70667 GN=SSLN_LOCUS9022 PE=4 SV=1	12.95983386	7.407471763	4.570475201	0.000318245	0.059984173	0.206089547	0.001828	0.004007266	0.00308729	0.003356894	0.003926982	0.002218414
Histone H2A OS=Schistocephalus solidus OX=70667 GN=H2AX PE=3 SV=1	0.173278787	8.345325657	4.147337059	0.677214135	0.039388797	0.245987618	0.001034846	0.000353358	0.00023971	0.001631815	9.79E-05	0.001219273
Uncharacterized protein OS=Schistocephalus solidus OX=70667 GN=SSLN_LOCUS8282 PE=4 SV=1	31.15023891	24.08373213	3.901199668	2.39E-08	2.40E-05	0.272332317	0.001638789	0.000256561	0.001236541	0.001305508	0.001334985	0.000373475
Uncharacterized protein OS=Schistocephalus solidus OX=70667 GN=SSLN_LOCUS857 PE=3 SV=1	17.96528406	2.135102551	3.749377515	2.25E-05	0.544843985	0.289829538	0.001091933	0.000253331	0.000796096	0.000598493	0.000402468	0.000684285
Uncharacterized protein OS=Schistocephalus solidus OX=70667 GN=SSLN_LOCUS17318 PE=4 SV=1	2.300814528	1.698273971	3.633580466	0.129306174	0.6373176	0.303845942	0.00011335	0.002456848	0.000443379	0.002221611	0.001326956	0.00193509
2-phospho-D-glycerate hydro-lyase OS=Schistocephalus solidus OX=70667 GN=SSLN_LOCUS14643 PE=3 SV=1	8.066843318	7.503027112	3.624664834	0.004508259	0.057480724	0.30494979	0.000184842	0.000333397	0.000385047	0.000709229	0.000257929	5.38E-05
Polyadenylate-binding protein OS=Schistocephalus solidus OX=70667 GN=SSLN_LOCUS13039 PE=3 SV=1	8.047513829	2.504732105	3.604608145	0.004556614	0.474436493	0.307446074	0.000570886	0.000128735	0.000330742	0.000298809	0.000101827	0.000491064
Poly(ADP-ribose) glycohydrolase ARH3 OS=Schistocephalus solidus OX=70667 GN=SSLN_LOCUS9131 PE=4 SV=1	11.24189987	3.096483086	3.574544916	0.000799713	0.376987281	0.311221815	0.000375266	0.000805631	0.001087015	0.000179815	0.000650575	0.000181534
14-3-3-like protein 1 OS=Caenorhabditis elegans OX=6239 GN=par-5 PE=1 SV=2	17.40831213	1.341914616	3.553558402	3.02E-05	0.719204909	0.313881922	0.000144624	0.000619107	0.000713862	5.99E-05	0.000591778	3.78E-05
Uncharacterized protein OS=Schistocephalus solidus OX=70667 GN=SSLN_LOCUS6933 PE=4 SV=1	10.28677026	4.587183008	3.471187595	0.001339874	0.204644349	0.324518264	0.000123739	0.001181736	0.000879903	0.001572319	1.16E-05	0.00060005
Heterogeneous nuclear ribonucleoprotein K OS=Schistocephalus solidus OX=70667 GN=SSLN_LOCUS18602 PE=4 SV=1	1.942176407	3.024429361	3.464975726	0.163432418	0.387873964	0.325333143	0.000111707	8.25E-05	0.000152531	0	2.31E-05	0.000100185
Uncharacterized protein OS=Schistocephalus solidus OX=70667 GN=SSLN_LOCUS11554 PE=4 SV=1	12.41541536	0.525432826	3.400648687	0.000425804	0.913269439	0.333878086	0.000215181	0.001090336	0.000634658	0.000179372	0.001092949	0.000566415
Methylmalonyl-CoA mutase OS=Schistocephalus solidus OX=70667 GN=SSLN_LOCUS6362 PE=3 SV=1	26.61245529	16.93813348	3.352657792	2.49E-07	0.000727752	0.340380648	0.001334537	0.000127989	0.001017863	0.00101807	0.000962811	0.000255693
BAR domain-containing protein OS=Schistocephalus solidus OX=70667 GN=SSLN_LOCUS8220 PE=4 SV=1	4.855625405	4.44354904	3.311551508	0.027556122	0.217381194	0.346038123	0.000334933	8.56E-05	0.000225232	0.000298809	0.000244829	0.000154815
Cystatin domain-containing protein OS=Schistocephalus solidus OX=70667 GN=SSLN_LOCUS19802 PE=4 SV=1	5.689578735	8.367859777	3.290520917	0.017065951	0.038990546	0.348964137	0.000284357	0.000864644	0.000885153	0.001120582	0.000594505	0.000174669
Alkaline phosphatase OS=Schistocephalus solidus OX=70667 GN=SSLN_LOCUS4404 PE=3 SV=1	23.43509563	1.116538365	3.277233319	1.29E-06	0.773083231	0.350823933	0.000143731	0.002494317	0.001247505	0.000941651	0.001855169	0.001253134
Chloride intracellular channel exc-4 OS=Schistocephalus solidus OX=70667 GN=SSLN_LOCUS10784 PE=4 SV=1	6.440331134	3.297830138	3.22060641	0.011155785	0.347944763	0.358846487	0.000190954	0.000772195	0.000614717	0	0.001341885	3.58E-05
Uncharacterized protein OS=Schistocephalus solidus OX=70667 GN=SSLN_LOCUS17068 PE=4 SV=1	24.17270654	1.426204418	3.172595569	8.81E-07	0.699403929	0.365772183	0.00016893	0.003427025	0.001236774	0.005187767	0.001986995	0.001640106
Uncharacterized protein OS=Schistocephalus solidus OX=70667 GN=SSLN_LOCUS7838 PE=4 SV=1	14.40173627	1.558954263	3.077421541	0.000147666	0.668732051	0.379841651	0.000634149	0.001244247	0.001390628	0.001990548	0.000327522	0.000621161
Dynein light chain OS=Schistocephalus solidus OX=70667 GN=SSLN_LOCUS2260 PE=3 SV=1	0.228936706	0.736055653	3.07561786	0.632313368	0.864692287	0.380112696	0.000102319	0.000159048	0.000143287	0	3.47E-05	0.000194258
Tubulin beta chain OS=Schistocephalus solidus OX=70667 GN=SSLN_LOCUS19885 PE=3 SV=1	29.56371213	0.114032913	2.996772069	5.41E-08	0.990101817	0.392123128	0.00327363	0.000834932	0.002068345	0.001795055	0.002065565	0.002026155
Uncharacterized protein OS=Schistocephalus solidus OX=70667 GN=SSLN_LOCUS15123 PE=4 SV=1	2.28630346	4.729299943	2.968068494	0.130520449	0.192726702	0.396574633	0.000199146	0.000136501	0.000254117	0.000119433	0.000151659	0.000102038
F420_oxidored domain-containing protein OS=Schistocephalus solidus OX=70667 GN=SSLN_LOCUS756 PE=3 SV=1	5.203884507	1.412990325	2.945098732	0.022536471	0.702492572	0.400167558	0.000272997	0.000342262	0.000557241	0.000118994	0.000181935	0.000172804
UBIQUITIN_CONJUGAT_2 domain-containing protein OS=Schistocephalus solidus OX=70667 GN=SSLN_LOCUS18214 PE=3 SV=1	12.98643256	9.257290106	2.941749097	0.000313756	0.026058625	0.400693791	0.000333704	0.001216079	0.001244125	0.000770049	0.000743675	0.000367756
Serine/threonine-protein phosphatase OS=Schistocephalus solidus OX=70667 GN=SSLN_LOCUS8154 PE=3 SV=1	11.14286938	1.616447521	2.893535917	0.000843553	0.655666232	0.408332781	0.000200911	0.000595778	0.000800666	5.95E-05	0.000293765	0.000146071
Endoplasmin OS=Schistocephalus solidus OX=70667 GN=SSLN_LOCUS17876 PE=3 SV=1	23.87322675	11.92615996	2.890065694	1.03E-06	0.007640433	0.408887285	0.00182769	0.000173434	0.001047453	0.00071881	0.000158148	0.001392217
PDZ domain-containing protein OS=Schistocephalus solidus OX=70667 GN=SSLN_LOCUS7525 PE=4 SV=1	4.604841919	0.764491418	2.866387273	0.031881793	0.857939976	0.412687663	0.000178098	0.000795737	0.000475826	0	0.000262427	0.000722523
Alpha-carbonic anhydrase domain-containing protein OS=Schistocephalus solidus OX=70667 GN=SSLN_LOCUS8517 PE=3 SV=1	0.069849939	1.708039814	2.769352457	0.791555394	0.635147843	0.428569929	0.000123845	0.000272136	0.000111385	0.001691753	7.48E-05	4.68E-05
T-complex protein 1 subunit eta OS=Schistocephalus solidus OX=70667 GN=SSLN_LOCUS7123 PE=3 SV=1	14.02157032	2.062955027	2.749966342	0.000180725	0.559443491	0.431802711	0.001265779	0.000208189	0.000957906	0.000538105	0.000346272	0.0007358
H15 domain-containing protein OS=Schistocephalus solidus OX=70667 GN=SSLN_LOCUS8960 PE=3 SV=1	11.56365715	12.47792079	2.725531464	0.000672534	0.005913087	0.435905912	0.002419192	0.000226044	0.000836004	0.000889486	0.000505736	0.00222514
Uncharacterized protein OS=Schistocephalus solidus OX=70667 GN=SSLN_LOCUS18223 PE=4 SV=1	0.343572805	2.984829464	2.670816586	0.557774155	0.393970093	0.445209513	0.000338117	0.000252313	0.000475167	0.000530746	3.47E-05	0.000205268
Uncharacterized protein OS=Schistocephalus solidus OX=70667 GN=SSLN_LOCUS5152 PE=4 SV=1	0.618540874	3.028997981	2.581460172	0.431590024	0.387175831	0.460749093	0.000126167	0.000112858	0.000184953	5.95E-05	6.94E-05	9.41E-05
Protein disulfide-isomerase OS=Schistocephalus solidus OX=70667 GN=SSLN_LOCUS18241 PE=3 SV=1	18.77988132	4.648020122	2.562216624	1.47E-05	0.199461171	0.464151996	0.00146766	0.000191618	0.000954762	0.000538105	0.000286218	0.001008888
Peroxidase OS=Schistocephalus solidus OX=70667 GN=SSLN_LOCUS9456 PE=4 SV=1	2.77E-05	5.533736934	2.480296375	0.995802867	0.136634642	0.478862496	0.000411365	0.000563207	0.000280439	0.000829107	3.47E-05	0.000845517
Vesicle-fusing ATPase OS=Schistocephalus solidus OX=70667 GN=SSLN_LOCUS11941 PE=4 SV=1	0.020967555	6.702275339	2.455369682	0.884867379	0.082017665	0.483410801	0.001849703	0.001387376	0.002431622	0.00089597	0.000887862	0.001344406
Uncharacterized protein OS=Schistocephalus solidus OX=70667 GN=SSLN_LOCUS9059 PE=4 SV=1	3.986535176	2.62608445	2.395944591	0.045865287	0.452934946	0.494389982	0.000236474	0.000106614	0.000238582	0.000119877	9.92E-05	0.000151106
Uncharacterized protein OS=Schistocephalus solidus OX=70667 GN=SSLN_LOCUS19589 PE=3 SV=1	5.697150993	1.343593401	2.365705876	0.016992474	0.718808332	0.500050387	0.000313453	6.44E-05	0.000218899	5.99E-05	0.000137185	0.000205852
Uncharacterized protein OS=Schistocephalus solidus OX=70667 GN=SSLN_LOCUS2543 PE=4 SV=1	44.51848202	11.65634015	2.348004667	2.52E-11	0.008658081	0.503386915	0.000289538	0.003173957	0.002219484	0	0.00349607	0.000804695
Adenosylhomocysteinase OS=Schistocephalus solidus OX=70667 GN=SSLN_LOCUS13084 PE=3 SV=1	50.03586435	0.721044347	2.334513392	1.51E-12	0.868243297	0.50594132	0.000614519	0.002647444	0.002280378	0.000299241	0.000838309	0.001727562
Uncharacterized protein OS=Schistocephalus solidus OX=70667 GN=SSLN_LOCUS16894 PE=3 SV=1	29.49067519	12.41875853	2.312559563	5.62E-08	0.006078056	0.510119099	0.002587292	0.000127989	0.001121188	0.000836473	0.000482207	0.002062739
Cysteine-rich venom protein Mr30 OS=Schistocephalus solidus OX=70667 GN=SSLN_LOCUS13133 PE=4 SV=1	1.013918698	9.911322137	2.258301024	0.313965867	0.019335167	0.520556356	0.000779033	0.000704489	0.000884636	0.000829107	0.001504706	0.000205225
Uncharacterized protein OS=Schistocephalus solidus OX=70667 GN=SSLN_LOCUS9747 PE=3 SV=1	16.12353606	10.94695323	2.251886748	5.93E-05	0.012016205	0.521800735	0.002675064	0.000791976	0.002289469	0.002081594	0.002021996	0.000944438
Syntenin-1 OS=Schistocephalus solidus OX=70667 GN=SDCB1 PE=4 SV=1	9.976143658	1.795731216	2.245512854	0.001585815	0.615864311	0.523039479	8.56E-05	0.001546957	0.00052385	5.99E-05	0.003341533	1.93E-05
Uncharacterized protein OS=Schistocephalus solidus OX=70667 GN=SSLN_LOCUS14946 PE=4 SV=1	0.806155869	6.626232014	2.23507802	0.369259215	0.084814974	0.525072184	0.000338618	0.000171721	0.000415828	0.000238421	0.000288913	8.48E-05
Uncharacterized protein OS=Schistocephalus solidus OX=70667 GN=SSLN_LOCUS8452 PE=4 SV=1	22.09379955	1.045836663	2.166937613	2.60E-06	0.790162725	0.538489955	0.000292095	0.002201078	0.00120486	5.99E-05	0.001340826	0.001524162
Pribosyltran domain-containing protein OS=Schistocephalus solidus OX=70667 GN=SSLN_LOCUS17289 PE=4 SV=1	5.514864565	0.001525706	2.088672025	0.018855533	0.999984157	0.554207887	3.13E-05	0.001358172	0.00025759	0	0	0.001629482
Calreticulin OS=Schistocephalus solidus OX=70667 GN=SSLN_LOCUS15745 PE=3 SV=1	7.768337923	4.061289288	2.026276689	0.005316995	0.254921595	0.566970831	0.00053582	0.000210535	0.000560182	0.000239311	0.000125715	0.000337896
Heat shock 70 kDa protein C OS=Caenorhabditis elegans OX=6239 GN=hsp-3 PE=1 SV=2	19.62505819	0.683631995	1.905415549	9.42E-06	0.877046949	0.59226819	0.000555186	0.001123651	0.001355516	0.000298809	0.000240643	0.000770846
Dynein light chain OS=Schistocephalus solidus OX=70667 GN=SSLN_LOCUS2545 PE=3 SV=1	21.10849063	2.281972871	1.850091197	4.34E-06	0.515983221	0.604095661	0.000116745	0.003475772	0.001252722	0.000470808	0.004011686	0.001553971
Annexin OS=Schistocephalus solidus OX=70667 GN=SSLN_LOCUS19143 PE=3 SV=1	0.439813814	4.837260993	1.849191896	0.507212333	0.184108983	0.604289176	0.000112633	6.44E-05	6.83E-05	0.000119433	0.000105394	9.18E-05
SERPIN domain-containing protein OS=Schistocephalus solidus OX=70667 GN=SSLN_LOCUS4303 PE=3 SV=1	10.24506809	15.5479585	1.845599667	0.001370505	0.001403501	0.605062564	0.000741633	0.001100164	0.001674964	0.000777418	0.001080767	0.000162261
Proliferation-associated protein 2G4 OS=Schistocephalus solidus OX=70667 GN=SSLN_LOCUS15035 PE=3 SV=1	5.861363827	3.64533907	1.830749951	0.015476797	0.302395549	0.608266373	0.000277088	8.25E-05	0.000241332	0.000119877	3.39E-05	0.000201439
Uncharacterized protein OS=Schistocephalus solidus OX=70667 GN=SSLN_LOCUS12256 PE=4 SV=1	154.9006517	15.62312834	1.803352227	1.47E-35	0.001354638	0.614205725	0.002044474	0.009644917	0.007441227	0.011836896	0.010312187	0.001085816
Arginyl-tRNA synthetase OS=Schistocephalus solidus OX=70667 GN=SSLN_LOCUS6701 PE=3 SV=1	1.0843293	0.721205164	1.801483204	0.297731077	0.868205308	0.614612227	0.000133642	0.000385513	0.000299628	5.99E-05	3.39E-05	0.000380573
Phosphoacetylglucosamine mutase OS=Schistocephalus solidus OX=70667 GN=SSLN_LOCUS8192 PE=3 SV=1	6.171572382	1.843747542	1.798002898	0.012981918	0.605461565	0.615369624	0.000370947	0.000106614	0.00029977	0.000239311	0.000154784	0.000216124
Esterase D OS=Schistocephalus solidus OX=70667 GN=SSLN_LOCUS18795 PE=3 SV=1	2.707398107	0.56317724	1.797880261	0.099883783	0.904807876	0.615396323	0.000152808	7.35E-05	0.000109412	5.99E-05	8.24E-05	0.000140709
Uncharacterized protein OS=Schistocephalus solidus OX=70667 GN=SSLN_LOCUS9260 PE=4 SV=1	0.407371116	0.510521818	1.789723556	0.523306848	0.916573808	0.617173755	6.21E-05	7.35E-05	7.71E-05	0	2.31E-05	9.51E-05
Inorganic diphosphatase OS=Schistocephalus solidus OX=70667 GN=SSLN_LOCUS16069 PE=3 SV=1	1.839612465	8.42384796	1.774251173	0.174996376	0.038017994	0.620554134	0.000289825	0.000513561	0.000845416	0.000179372	0.000110789	0.000175666
Uncharacterized protein OS=Schistocephalus solidus OX=70667 GN=SSLN_LOCUS14503 PE=4 SV=1	9.588148992	0.286173119	1.740494478	0.001958373	0.962607616	0.627968788	0.000780218	6.44E-05	0.000406567	0.000418229	0.000397595	0.000432498
Nop domain-containing protein OS=Schistocephalus solidus OX=70667 GN=SSLN_LOCUS2258 PE=3 SV=1	0.129296674	0.1447476	1.717255131	0.719162389	0.985973313	0.633104424	4.45E-05	0.000159048	9.79E-05	0	1.16E-05	0.000173812
Tubulin alpha-1C chain OS=Schistocephalus solidus OX=70667 GN=SSLN_LOCUS16739 PE=3 SV=1	23.07968177	4.455580094	1.691005333	1.55E-06	0.216286829	0.638935364	0.000983758	0.002880996	0.002379108	0.000538555	0.00194031	0.00183021
Uncharacterized protein OS=Schistocephalus solidus OX=70667 GN=SSLN_LOCUS10571 PE=4 SV=1	8.596121819	2.248704107	1.657453439	0.003368796	0.522418996	0.646433918	0.000611182	6.44E-05	0.000328803	0.000179815	0.000194999	0.000435608
Uncharacterized protein OS=Schistocephalus solidus OX=70667 GN=SSLN_LOCUS4483 PE=3 SV=1	0.371097404	0.564661783	1.643401917	0.542406696	0.904472403	0.649589252	4.68E-05	7.35E-05	7.30E-05	0	1.16E-05	8.48E-05
Uncharacterized protein OS=Schistocephalus solidus OX=70667 GN=SSLN_LOCUS14846 PE=4 SV=1	0.366192228	0.643181801	1.636803152	0.545087181	0.88647956	0.651074039	4.98E-05	7.35E-05	5.95E-05	0	3.47E-05	9.00E-05
T-complex protein 1 subunit delta OS=Schistocephalus solidus OX=70667 GN=SSLN_LOCUS309 PE=3 SV=1	23.77321195	10.01024813	1.612347857	1.08E-06	0.018479223	0.656593278	0.001198257	9.16E-05	0.000949742	0.000419118	0.000201046	0.00059484
Actin-related protein 2/3 complex subunit 3 OS=Schistocephalus solidus OX=70667 GN=SSLN_LOCUS2351 PE=3 SV=1	4.680270483	5.985725097	1.596959972	0.030510944	0.112306799	0.660079322	0.000409293	0.000112858	0.000286564	0.000299241	0.00035999	0.00017236
2-phospho-D-glycerate hydro-lyase OS=Schistocephalus solidus OX=70667 GN=SSLN_LOCUS16498 PE=3 SV=1	4.09E-05	2.019132202	1.57900985	0.994900219	0.568445256	0.664158505	5.30E-05	0.001920421	0.001178345	0.000530304	0.001716861	0.000577517
Aldose reductase OS=Schistocephalus solidus OX=70667 GN=SSLN_LOCUS6533 PE=4 SV=1	11.85318573	5.818444939	1.559479334	0.000575628	0.120785236	0.6686121	0.000359295	0.000911593	0.00107733	0.000238421	0.000166588	0.000543293
Vacuolar proton pump subunit B OS=Schistocephalus solidus OX=70667 GN=SSLN_LOCUS6812 PE=3 SV=1	1.675142768	1.865352346	1.530403222	0.195571117	0.600817819	0.675271268	0.000329304	0.000159635	0.00030975	0.000359622	0.000368578	9.31E-05
Triosephosphate isomerase OS=Schistocephalus solidus OX=70667 GN=SSLN_LOCUS8556 PE=3 SV=1	5.468951145	1.918299632	1.512800512	0.019357239	0.589535839	0.679319146	0.000697074	0.001336329	0.001139098	0.000889037	0.000981542	0.000959518
Uncharacterized protein OS=Schistocephalus solidus OX=70667 GN=SSLN_LOCUS14163 PE=4 SV=1	4.515429219	8.365642135	1.47058622	0.033590457	0.039029564	0.689075462	0.000386392	0.000162633	0.000490441	5.95E-05	0.000185244	0.000151424
Aspartate aminotransferase OS=Schistocephalus solidus OX=70667 GN=SSLN_LOCUS18423 PE=3 SV=1	2.371043291	3.647966928	1.452806731	0.123604421	0.302072254	0.693204543	0.000753912	0.00049029	0.000865826	0.000418678	0.000296319	0.000587547
Pyrroline-5-carboxylate reductase OS=Schistocephalus solidus OX=70667 GN=SSLN_LOCUS18221 PE=4 SV=1	14.35796721	2.199103555	1.35131663	0.000151139	0.532124965	0.716984983	0.000278557	0.00070832	0.00105496	5.99E-05	0.000101827	0.000253243
BRO1 domain-containing protein OS=Schistocephalus solidus OX=70667 GN=SSLN_LOCUS13469 PE=4 SV=1	3.515240699	4.08798374	1.289047871	0.060806824	0.252118867	0.731735397	0.000332014	0.000599407	0.000794378	0.000179372	0.000753968	7.33E-05
Alkaline phosphatase OS=Schistocephalus solidus OX=70667 GN=SSLN_LOCUS4403 PE=3 SV=1	24.94511332	0.052729497	1.288881207	5.90E-07	0.996830144	0.731775022	0.000126678	0.002665098	0.001252526	0.000941651	0.001858542	0.001455062
Aspartate--tRNA ligase; cytoplasmic OS=Schistocephalus solidus OX=70667 GN=SSLN_LOCUS16237 PE=3 SV=1	4.302604795	1.959035754	1.247363459	0.038054046	0.58095237	0.741668428	0.000900466	0.000270201	0.000690638	0.000359179	0.000189717	0.000712578
ADP-ribosylation factor 1-like 2 OS=Caenorhabditis elegans OX=6239 GN=arf-1.2 PE=2 SV=2	15.22245273	2.565313823	1.207355759	9.56E-05	0.463602956	0.751240643	0.000106224	0.000642566	0.000681384	5.99E-05	0.000651615	2.04E-05
Uncharacterized protein OS=Schistocephalus solidus OX=70667 GN=SSLN_LOCUS572 PE=4 SV=1	1.723378881	1.405440591	1.165572656	0.189258689	0.704259923	0.761272691	0.000164834	6.44E-05	0.000109517	0.000119433	4.63E-05	0.00015012
Uncharacterized protein OS=Schistocephalus solidus OX=70667 GN=SSLN_LOCUS2546 PE=4 SV=1	41.06430479	4.12230139	1.147215458	1.47E-10	0.248557033	0.765690016	0.000154734	0.003715537	0.00213561	0.000470808	0.003810625	0.001188826
Rab GDP dissociation inhibitor OS=Schistocephalus solidus OX=70667 GN=SSLN_LOCUS18049 PE=3 SV=1	0.367978795	1.917981664	1.03283919	0.544108065	0.58960317	0.793306537	0.000334794	0.000280618	0.000585154	5.99E-05	9.18E-05	0.000200296
Peptidyl-prolyl cis-trans isomerase OS=Schistocephalus solidus OX=70667 GN=SSLN_LOCUS13261 PE=3 SV=1	0.015361433	3.799253655	1.028865305	0.901361795	0.283972955	0.794267876	0.000277832	9.16E-05	0.000113674	0.000119877	6.79E-05	0.00031898
Uncharacterized protein OS=Schistocephalus solidus OX=70667 GN=SSLN_LOCUS12932 PE=4 SV=1	1.354236776	0.763687566	1.003240835	0.244538801	0.858131287	0.80046777	0.000281587	0.000293686	0.000310675	0.000179815	0.000506602	0.000178133
Uncharacterized protein OS=Schistocephalus solidus OX=70667 GN=SSLN_LOCUS3003 PE=4 SV=1	29.23584099	1.272203509	0.984433837	6.41E-08	0.73574397	0.805018436	5.42E-05	0.003540904	0.002323245	0	3.47E-05	0.002626218
Alpha-1;4 glucan phosphorylase OS=Schistocephalus solidus OX=70667 GN=SSLN_LOCUS11932 PE=3 SV=1	77.22302222	13.74224856	0.964023303	1.53E-18	0.003277841	0.809956308	0.004489252	0.000407572	0.002940876	0.003104841	0.002919822	0.001511538
TPR_REGION domain-containing protein OS=Schistocephalus solidus OX=70667 GN=SSLN_LOCUS13878 PE=4 SV=1	1.873872045	0.695162461	0.881275238	0.171032268	0.874341193	0.829944012	0.000238663	0.000269279	0.000350928	0.000179372	4.55E-05	0.000281778
Sulfate adenylyltransferase OS=Schistocephalus solidus OX=70667 GN=SSLN_LOCUS4525 PE=4 SV=1	16.1017266	0.001671043	0.881156173	6.00E-05	0.999981841	0.829972712	0.000183961	0.001025762	0.000952964	0	0	0.000718611
T-complex protein 1 subunit zeta OS=Schistocephalus solidus OX=70667 GN=TCPZ PE=3 SV=1	21.45108899	2.389592682	0.865181414	3.63E-06	0.495574882	0.833821148	0.001387132	0.000103769	0.000831269	0.000716155	0.000425558	0.000797645
Uncharacterized protein OS=Schistocephalus solidus OX=70667 GN=SSLN_LOCUS823 PE=4 SV=1	12.37995165	2.194532993	0.814077704	0.000433968	0.533026004	0.846096954	7.80E-05	0.000700446	0.000672522	5.95E-05	0.000632889	7.97E-05
Troponin T; skeletal muscle OS=Schistocephalus solidus OX=70667 GN=SSLN_LOCUS7605 PE=3 SV=1	69.1208897	3.557602143	0.798711827	9.26E-17	0.313367802	0.849775122	0.00599967	0.000620815	0.002676916	0.00410715	0.004294474	0.003125934
Tubulin_C domain-containing protein OS=Schistocephalus solidus OX=70667 GN=SSLN_LOCUS10911 PE=3 SV=1	11.55745456	1.376655177	0.795694381	0.000674782	0.711015895	0.850496601	0.001499559	0.001406224	0.002056939	0.000836915	0.001776838	0.000837935
CCT-epsilon OS=Schistocephalus solidus OX=70667 GN=SSLN_LOCUS10775 PE=3 SV=1	9.596980734	7.380309323	0.783852213	0.001948976	0.060714899	0.853325344	0.000873486	0.000366686	0.000964773	0.000179372	0.000143976	0.000606162
Peptidylprolyl isomerase OS=Schistocephalus solidus OX=70667 GN=FKB12 PE=4 SV=1	0.858022167	0.876233688	0.754669921	0.354292767	0.831159046	0.860275759	0.001059931	0.00136712	0.001050307	0.001419376	0.000463752	0.00170998
Uncharacterized protein OS=Schistocephalus solidus OX=70667 GN=SSLN_LOCUS18791 PE=3 SV=1	0.533632287	4.642531439	0.74476148	0.465083761	0.199923738	0.862628442	0.000233094	0.000251807	0.000334365	0.000119433	0.000212092	0.000195382
Uncharacterized protein OS=Schistocephalus solidus OX=70667 GN=SSLN_LOCUS6654 PE=4 SV=1	40.36469028	20.78341467	0.732800265	2.11E-10	0.000116761	0.865463205	0.002688569	0.000300523	0.001938838	0.002390876	0.001897577	0.000631985
Glutathione transferase OS=Schistocephalus solidus OX=70667 GN=SSLN_LOCUS15777 PE=3 SV=1	17.64313204	1.29337164	0.717128953	2.66E-05	0.730707645	0.869167842	0.000309113	0.00077742	0.001185328	0.000119877	0.000319504	0.000141576
40S ribosomal protein S14a OS=Schistocephalus solidus OX=70667 GN=RS14A PE=3 SV=1	7.578123903	15.85670617	0.710293384	0.00590809	0.001213327	0.870780212	0.002646176	0.000245034	0.000306514	0.000657099	0.000369524	0.003163454
Uncharacterized protein OS=Schistocephalus solidus OX=70667 GN=SSLN_LOCUS7344 PE=4 SV=1	22.60774144	9.519704145	0.709754142	1.99E-06	0.023122663	0.870907314	0.000980921	0.000150456	0.000889014	0.000359179	0.000358055	0.000382885
Uncharacterized protein OS=Schistocephalus solidus OX=70667 GN=SSLN_LOCUS4330 PE=4 SV=1	14.06841169	1.575196094	0.691523391	0.00017628	0.665026924	0.875195899	9.86E-05	0.000845627	0.000607541	0.000470808	0.000663182	0.000266892
Ribonucleoside-diphosphate reductase subunit M2 OS=Schistocephalus solidus OX=70667 GN=SSLN_LOCUS8679 PE=3 SV=1	2.092192933	2.17424977	0.681245315	0.148053417	0.537038157	0.877606122	0.000430154	0.000234074	0.000264111	0.000239745	6.71E-05	0.000542781
SPARC_Ca_bdg domain-containing protein OS=Schistocephalus solidus OX=70667 GN=SSLN_LOCUS6652 PE=4 SV=1	1.03E-06	4.731311	0.676381326	0.999189027	0.192562791	0.878744732	0.000166138	0.00015009	6.68E-05	0.000650181	0.00039504	2.75E-05
Uncharacterized protein OS=Schistocephalus solidus OX=70667 GN=SSLN_LOCUS3775 PE=4 SV=1	2.075916772	2.913754804	0.645670727	0.149640004	0.405114523	0.885902032	0.000171998	0.000274162	0.00035741	0.000119433	9.03E-05	0.00018516
Tubulin alpha chain OS=Schistocephalus solidus OX=70667 GN=SSLN_LOCUS16362 PE=3 SV=1	10.16238868	2.125636725	0.63716445	0.001433348	0.546743716	0.887874166	0.000333678	0.000603664	0.000852943	0.000119877	0.000605204	0.000111855
DnaJ homolog subfamily A member 4 OS=Schistocephalus solidus OX=70667 GN=DNJA4 PE=3 SV=1	0.653624843	2.283195093	0.595014008	0.418819677	0.515747923	0.897572848	0.000509873	0.000447621	0.000828703	0.00035874	0.000136527	0.000339845
Histone H3.3-like type 2 OS=Caenorhabditis elegans OX=6239 GN=his-74 PE=3 SV=3	0.006192517	1.9561752	0.566246228	0.937277174	0.581552346	0.904114142	0.000518614	0.000274248	0.000289083	0.000358298	0.000681523	0.000357382
6-phosphogluconolactonase OS=Schistocephalus solidus OX=70667 GN=SSLN_LOCUS9587 PE=3 SV=1	6.081944123	0.227729152	0.521893545	0.013657039	0.972993395	0.91405583	0.000519107	9.47E-05	0.000281864	0.000299241	0.000253482	0.000348299
Peptidase S1 domain-containing protein OS=Schistocephalus solidus OX=70667 GN=SSLN_LOCUS1369 PE=4 SV=1	8.701997797	7.874409435	0.472277736	0.003178615	0.04867986	0.924938268	0.000396079	0.000579756	0.001024437	0.000299241	0.000340619	9.42E-05
Elongation factor Tu; mitochondrial OS=Schistocephalus solidus OX=70667 GN=SSLN_LOCUS17173 PE=3 SV=1	3.398973555	5.825639104	0.448693257	0.065237003	0.12040837	0.930009704	0.000485685	0.000100723	0.000228063	0.000119433	3.39E-05	0.00050985
UDP-glucose 4-epimerase OS=Schistocephalus solidus OX=70667 GN=SSLN_LOCUS14449 PE=3 SV=1	1.633045406	2.821953266	0.444543003	0.201282343	0.419898758	0.930894759	0.000519874	0.00070872	0.001099827	0.000179815	0.000205921	0.000448849
BPTI/Kunitz inhibitor domain-containing protein OS=Schistocephalus solidus OX=70667 GN=SSLN_LOCUS1314 PE=4 SV=1	28.76446892	0.620618313	0.434335783	8.17E-08	0.891696483	0.933061664	5.79E-05	0.002894989	0.001904657	0.000941651	0.003347813	0.000311845
PDZ and LIM domain protein Zasp OS=Schistocephalus solidus OX=70667 GN=ZASP PE=4 SV=1	1.926870924	6.88571898	0.433138291	0.165101188	0.075630888	0.93331495	0.000641365	0.000350037	0.000571213	0.001008031	0.000511499	0.000306318
Dynein light chain OS=Schistocephalus solidus OX=70667 GN=SSLN_LOCUS2544 PE=3 SV=1	22.79449392	3.565494464	0.428594928	1.80E-06	0.312366526	0.934274122	8.89E-05	0.005463701	0.002419167	0.001572319	0.006076916	0.001840394
Purine nucleoside phosphorylase OS=Schistocephalus solidus OX=70667 GN=SSLN_LOCUS14361 PE=3 SV=1	4.628521646	0.41392527	0.372939989	0.031444647	0.937351073	0.945773945	0.000173899	0.000660187	0.000375933	0	0	0.000760185
LLGL domain-containing protein OS=Schistocephalus solidus OX=70667 GN=SSLN_LOCUS10180 PE=4 SV=1	35.47017148	7.093716187	0.346606062	2.59E-09	0.068969953	0.951037483	0.001825517	0.000251768	0.001593843	0.000898177	0.000556482	0.000741032
Uncharacterized protein OS=Schistocephalus solidus OX=70667 GN=SSLN_LOCUS14009 PE=4 SV=1	7.501779292	0.050772709	0.332340896	0.006163807	0.997003193	0.953835572	3.36E-05	0.002280346	0.000439035	0.000470808	0.001278464	0.001971711
26S proteasome regulatory subunit RPN11 OS=Schistocephalus solidus OX=70667 GN=SSLN_LOCUS11904 PE=4 SV=1	1.576881253	0.933533558	0.298819764	0.209210496	0.817328766	0.960250298	0.000432949	0.000576296	0.000671426	0.000239745	0.000349327	0.000480366
2-phospho-D-glycerate hydro-lyase OS=Schistocephalus solidus OX=70667 GN=SSLN_LOCUS14080 PE=3 SV=1	17.93590722	5.682611689	0.297308176	2.28E-05	0.128115348	0.960533942	0.008985459	0.013389211	0.009493677	0.011744902	0.013219996	0.01177856
Gelsolin-like domain-containing protein OS=Schistocephalus solidus OX=70667 GN=SSLN_LOCUS11198 PE=4 SV=1	0.602197718	1.401560343	0.296614697	0.437740724	0.705169019	0.960663902	0.000428117	0.000259028	0.000475098	0.000297918	0.000193598	0.000298514
ACB domain-containing protein OS=Schistocephalus solidus OX=70667 GN=SSLN_LOCUS18552 PE=4 SV=1	0.323342657	1.929509625	0.265946723	0.569605722	0.587165358	0.966300356	0.000151296	0.00025602	0.0004242	0	5.78E-05	0.000110407
6-phosphogluconate dehydrogenase; decarboxylating OS=Schistocephalus solidus OX=70667 GN=SSLN_LOCUS8083 PE=3 SV=1	23.92492616	10.06669254	0.250351212	1.00E-06	0.018007649	0.969078563	0.000490737	0.001281454	0.001948925	0.000119877	0.00012647	0.000429232
Rab GDP dissociation inhibitor OS=Schistocephalus solidus OX=70667 GN=SSLN_LOCUS14742 PE=3 SV=1	0.080911958	1.372359151	0.221328019	0.776065337	0.712026496	0.974074934	0.000340503	0.000214201	0.000446955	0.000119877	0.000131888	0.000217299
Uncharacterized protein OS=Schistocephalus solidus OX=70667 GN=SSLN_LOCUS5574 PE=3 SV=1	2.638406509	4.290671834	0.22117891	0.104308119	0.23173925	0.974099984	0.000781697	0.000267382	0.000406994	0.000298809	0.000143217	0.000859156
Actin-related protein 2/3 complex subunit OS=Schistocephalus solidus OX=70667 GN=SSLN_LOCUS4390 PE=3 SV=1	9.765682564	3.837520814	0.215219935	0.001777995	0.279551892	0.97509567	0.000199249	0.00057292	0.000786913	0.000179815	0.000129803	0.000184034
Uncharacterized protein OS=Schistocephalus solidus OX=70667 GN=SSLN_LOCUS19201 PE=4 SV=1	5.827006611	2.407479603	0.205883939	0.015781955	0.492243816	0.976633886	0.000112476	0.000448897	0.000441778	0	0.000491673	8.67E-05
Coronin OS=Schistocephalus solidus OX=70667 GN=SSLN_LOCUS8620 PE=3 SV=1	5.097975383	6.767563071	0.192293849	0.023953787	0.079687151	0.978823642	0.000388597	0.000562027	0.001028033	0.000179815	0.000202039	0.000150299
Histone H3 OS=Schistocephalus solidus OX=70667 GN=H33 PE=3 SV=1	0.653754496	0.176277763	0.191522815	0.418773539	0.981324848	0.978946063	0.000700778	0.000491974	0.000724896	0.00035874	0.000830276	0.00039964
Ornithine--oxo-acid aminotransferase OS=Schistocephalus solidus OX=70667 GN=SSLN_LOCUS15241 PE=3 SV=1	6.72260431	8.616961753	0.185496381	0.009519852	0.034841867	0.979896004	0.001539536	0.000573717	0.001796869	0.00142894	0.000780158	0.000393022
Uncharacterized protein OS=Schistocephalus solidus OX=70667 GN=SSLN_LOCUS5487 PE=4 SV=1	4.264941671	2.135645473	0.179662258	0.038906585	0.544735169	0.980803738	8.30E-05	0.000159901	0.000198931	0.000119877	3.39E-05	9.39E-05
Uncharacterized protein OS=Schistocephalus solidus OX=70667 GN=SSLN_LOCUS16286 PE=4 SV=1	11.25063952	0.377805117	0.1710961	0.000795956	0.944788294	0.982114693	6.10E-05	0.002022238	0.001157097	0.001412433	0.000433849	0.001210637
Uncharacterized protein OS=Schistocephalus solidus OX=70667 GN=SSLN_LOCUS15977 PE=3 SV=1	19.07813772	17.60588949	0.13549645	1.25E-05	0.000530326	0.987261287	0.001873506	0.000309839	0.001368291	0.002081193	0.001546593	0.000364429
Uncharacterized protein OS=Schistocephalus solidus OX=70667 GN=SSLN_LOCUS17307 PE=4 SV=1	2.563091195	4.407187974	0.128784355	0.109384515	0.22071982	0.988172411	0.000330889	0.000397115	0.000677877	0.00029836	0.000117059	0.000204077
Uncharacterized protein OS=Schistocephalus solidus OX=70667 GN=SSLN_LOCUS2366 PE=4 SV=1	3.68888843	3.653978627	0.095806342	0.05477611	0.301333818	0.992335886	7.97E-05	0.000177103	0.000185381	0.000530304	0.000121144	0
Uncharacterized protein OS=Schistocephalus solidus OX=70667 GN=SSLN_LOCUS14570 PE=3 SV=1	0.011776128	0.089780325	0.093103221	0.913584908	0.993034965	0.992652021	2.74E-05	0.002982165	0.00149048	0.000470808	0.004312525	0.000395169
Natterin-4 OS=Schistocephalus solidus OX=70667 GN=SSLN_LOCUS7553 PE=4 SV=1	0.289629957	0.306844022	0.089841052	0.59045776	0.958736207	0.993028024	0.000346709	0.000315136	0.000472193	0.000178932	0.000163225	0.000310173
Uncharacterized protein OS=Schistocephalus solidus OX=70667 GN=SSLN_LOCUS6551 PE=3 SV=1	0.288201678	0.19432381	0.084581221	0.591375249	0.978500386	0.993621237	0.000277181	0.000128532	0.000209459	0.000119433	0.000157173	0.000232393
RRM domain-containing protein OS=Schistocephalus solidus OX=70667 GN=SSLN_LOCUS14600 PE=4 SV=1	18.17839103	1.788300091	0.078623773	2.01E-05	0.617484271	0.994272977	0.00101583	0.000117421	0.000718194	0.000417795	0.000367015	0.000529746
Protein kinase domain-containing protein OS=Schistocephalus solidus OX=70667 GN=SSLN_LOCUS334 PE=4 SV=1	0.184881243	1.656855106	0.075999092	0.667211507	0.646568098	0.994553078	3.89E-05	9.09E-06	2.41E-05	0.000119877	1.16E-05	1.02E-05
Obg-like ATPase 1 OS=Schistocephalus solidus OX=70667 GN=SSLN_LOCUS7015 PE=3 SV=1	7.33441132	3.64188769	0.075496733	0.006764683	0.302820627	0.994606186	0.000270029	0.000535459	0.000825766	5.99E-05	9.58E-05	0.000229545
Arginase OS=Schistocephalus solidus OX=70667 GN=SSLN_LOCUS19324 PE=3 SV=1	0.482706431	0.050938406	0.072091491	0.487198966	0.99698866	0.994961845	6.13E-05	0.000112858	0.000105788	0	3.39E-05	0.000114519
Dynein light chain type 1 OS=Schistocephalus solidus OX=70667 GN=SSLN_LOCUS4331 PE=4 SV=1	5.085156408	1.284213951	0.062331348	0.0241315	0.732885	0.9959377	7.01E-05	0.000318922	0.000232707	0	5.71E-05	0.000272003
Uncharacterized protein OS=Schistocephalus solidus OX=70667 GN=SSLN_LOCUS7753 PE=3 SV=1	11.34782329	0.063758375	0.061300745	0.000755364	0.995799192	0.996036812	1.13E-05	0.001131019	0.000560729	0.003295649	0.000216919	0.000241335
ATP synthase subunit e; mitochondrial OS=Schistocephalus solidus OX=70667 GN=SSLN_LOCUS9489 PE=3 SV=1	0.088789748	2.08592203	0.061274153	0.765721416	0.554766079	0.996039359	0.000107614	9.09E-06	4.11E-05	0.000178932	6.45E-05	4.51E-05
Bac_surface_Ag domain-containing protein OS=Schistocephalus solidus OX=70667 GN=SSLN_LOCUS1255 PE=3 SV=1	0.041466062	0.433930799	0.048778702	0.83864095	0.933147346	0.997176305	6.17E-05	0	2.03E-05	5.99E-05	2.24E-05	3.78E-05
Uncharacterized protein OS=Schistocephalus solidus OX=70667 GN=SSLN_LOCUS9496 PE=3 SV=1	0.06370765	1.055324028	0.041502254	0.800729006	0.787868484	0.997779118	0.000256813	0.000128532	0.000204258	0.000178932	0.000163225	0.000195931
Ig-like domain-containing protein OS=Schistocephalus solidus OX=70667 GN=SSLN_LOCUS15579 PE=4 SV=1	7.08E-06	6.373480292	0.03880609	0.997877424	0.094787919	0.99799036	0.000215038	0.000235591	0.000159137	0.000530304	0.000150903	0.000264904
Uncharacterized protein OS=Schistocephalus solidus OX=70667 GN=SSLN_LOCUS124 PE=4 SV=1	0.035780624	0.731970565	0.03553888	0.849969244	0.865659615	0.998237014	5.57E-05	9.09E-06	2.40E-05	5.99E-05	4.48E-05	2.75E-05
DUF5734 domain-containing protein OS=Schistocephalus solidus OX=70667 GN=SSLN_LOCUS10278 PE=4 SV=1	2.264398614	2.095994637	0.035464377	0.132377591	0.552723501	0.998242516	0.000138018	0.0002744	0.000404931	0	0.000111542	0.000109407
Uncharacterized protein OS=Schistocephalus solidus OX=70667 GN=SSLN_LOCUS12548 PE=4 SV=1	0.557009419	1.465014655	0.034078001	0.455467709	0.690368145	0.99834387	0.00020943	0.00012651	0.000234543	5.99E-05	2.24E-05	0.000197056
Fn3_like domain-containing protein OS=Schistocephalus solidus OX=70667 GN=SSLN_LOCUS7732 PE=4 SV=1	21.65851233	0.130733592	0.02496223	3.26E-06	0.987909889	0.998958896	9.26E-05	0.000934631	0.000980494	0	0.000891199	5.11E-06
F-actin-capping protein subunit beta OS=Schistocephalus solidus OX=70667 GN=SSLN_LOCUS5896 PE=3 SV=1	2.626743493	1.091018784	0.024051787	0.105077029	0.779242616	0.999015063	0.000110729	0.000224215	0.000312575	5.99E-05	5.71E-05	0.000109167
Spectrin beta chain OS=Schistocephalus solidus OX=70667 GN=SSLN_LOCUS12033 PE=3 SV=1	109.3039581	12.56784101	0.023899212	1.39E-25	0.005670794	0.999024376	0.005986025	0.000331248	0.00414261	0.003642521	0.003281755	0.001924157
Uridylate-specific endoribonuclease OS=Schistocephalus solidus OX=70667 GN=SSLN_LOCUS11771 PE=3 SV=1	13.81120385	0.330947661	0.023826942	0.000202127	0.954106751	0.999028777	5.37E-05	0.002678425	0.001363056	0	0	0.00239072
Transaldolase OS=Schistocephalus solidus OX=70667 GN=SSLN_LOCUS743 PE=3 SV=1	5.459398804	2.44164209	0.022705488	0.019463342	0.485930036	0.999096228	0.001206743	0.000511248	0.001108541	0.000717038	0.000286154	0.000919352
TOG domain-containing protein OS=Schistocephalus solidus OX=70667 GN=SSLN_LOCUS14333 PE=4 SV=1	5.590399636	6.2818897	0.022287883	0.018059176	0.098672722	0.999120937	0.000163693	9.09E-06	0.000178689	0.000119877	1.16E-05	2.56E-05
Histone H3 OS=Schistocephalus solidus OX=70667 GN=SSLN_LOCUS8605 PE=3 SV=1	0.002955679	0.238852371	0.021425183	0.956643443	0.971086107	0.999171265	0.000743728	0.000491974	0.00078367	0.00035874	0.000830276	0.00039964
Uncharacterized protein OS=Schistocephalus solidus OX=70667 GN=SSLN_LOCUS13993 PE=3 SV=1	0.004010041	0.018741022	0.018949092	0.9495078	0.999321471	0.999310183	7.64E-06	0.003899479	0.001803141	0.002824866	0.004760662	0.000615934
Glutathione peroxidase OS=Schistocephalus solidus OX=70667 GN=SSLN_LOCUS5133 PE=3 SV=1	0.026953552	0.043531557	0.016874606	0.869593089	0.997615702	0.999419942	3.72E-05	1.82E-05	6.46E-05	0	2.31E-05	0
KH domain-containing protein OS=Schistocephalus solidus OX=70667 GN=SSLN_LOCUS6655 PE=4 SV=1	5.487334974	1.10695437	0.016427803	0.019154719	0.775395542	0.999442752	0.000522153	0.000117421	0.000351256	0.000238871	0.000174036	0.000368831
Glutaredoxin domain-containing protein OS=Schistocephalus solidus OX=70667 GN=SSLN_LOCUS13356 PE=4 SV=1	0.015638913	1.122808352	0.016397368	0.900479501	0.771571105	0.999444295	4.17E-05	1.82E-05	6.49E-05	5.99E-05	0	5.11E-06
Uncharacterized protein OS=Schistocephalus solidus OX=70667 GN=SSLN_LOCUS6965 PE=4 SV=1	13.21902205	2.881192876	0.016244048	0.000277122	0.41030793	0.999452045	8.97E-05	0.001110508	0.000876517	5.95E-05	7.15E-05	0.000735472
Uncharacterized protein OS=Schistocephalus solidus OX=70667 GN=SSLN_LOCUS10468 PE=4 SV=1	13.52458738	0.060467345	0.014686878	0.000235458	0.99611639	0.999528697	6.95E-05	0.002602411	0.000675637	0	0.000677365	0.002623027
PALP domain-containing protein OS=Schistocephalus solidus OX=70667 GN=SSLN_LOCUS5198 PE=4 SV=1	0.743540454	1.877843617	0.013688137	0.388529099	0.598143517	0.999575818	0.000207072	0.000106614	0.000158872	5.99E-05	3.47E-05	0.000232857
Uncharacterized protein OS=Schistocephalus solidus OX=70667 GN=SSLN_LOCUS15446 PE=4 SV=1	14.55677026	6.405580976	0.012604404	0.000135999	0.093461463	0.999625061	0.001420804	0.000281766	0.000955378	0.000836032	0.001030056	0.000637586
Glutaredoxin domain-containing protein OS=Schistocephalus solidus OX=70667 GN=SSLN_LOCUS15590 PE=4 SV=1	4.620463709	2.083496612	0.01248967	0.031592696	0.55525872	0.999630156	0.000206269	2.73E-05	0.000149397	0.000119877	6.79E-05	0.000105114
Uncharacterized protein OS=Schistocephalus solidus OX=70667 GN=SSLN_LOCUS4091 PE=4 SV=1	0.119401217	0.166291197	0.010850001	0.729684828	0.982838309	0.999700394	0.000136897	0.000221546	0.000254088	5.95E-05	0.000122355	0.000162592
Uncharacterized protein OS=Schistocephalus solidus OX=70667 GN=SSLN_LOCUS5357 PE=4 SV=1	3.340907615	0.432433879	0.00959573	0.067577324	0.93346385	0.999750721	0.000118356	0.000119647	0.000122964	0	8.84E-05	0.000154365
T-complex protein 1 subunit gamma OS=Schistocephalus solidus OX=70667 GN=SSLN_LOCUS19499 PE=3 SV=1	21.15421798	9.860382639	0.009308863	4.24E-06	0.019790989	0.999761795	0.001045587	0.000185367	0.001005228	0.000418229	0.000171222	0.000485285
Protein-L-isoaspartate O-methyltransferase OS=Schistocephalus solidus OX=70667 GN=SSLN_LOCUS4105 PE=3 SV=1	0.015559566	0.073663878	0.008955036	0.90073098	0.994798563	0.999775222	4.52E-05	9.09E-06	5.26E-05	0	1.16E-05	1.53E-05
Vesicle-fusing ATPase OS=Schistocephalus solidus OX=70667 GN=SSLN_LOCUS17796 PE=3 SV=1	0.015350125	1.159015494	0.008293631	0.901397918	0.76284992	0.999799619	4.78E-05	9.09E-06	3.61E-05	5.99E-05	1.16E-05	2.23E-05
Glutathione transferase OS=Schistocephalus solidus OX=70667 GN=SSLN_LOCUS5246 PE=3 SV=1	0.084626527	1.569110135	0.008126097	0.771122915	0.666413992	0.999805651	0.00053055	0.000328335	0.000617222	0.000239311	0.000335793	0.000330847
Anoctamin OS=Schistocephalus solidus OX=70667 GN=SSLN_LOCUS6984 PE=3 SV=1	2.137184999	0.026114981	0.007792045	0.143765485	0.998886338	0.999817492	0.000108899	0.000134829	0.000107908	5.95E-05	9.32E-05	0.000162592
EF-hand domain-containing protein OS=Schistocephalus solidus OX=70667 GN=SSLN_LOCUS7136 PE=3 SV=1	0.030898757	0.002692956	0.007200334	0.86046645	0.999962863	0.999837853	1.28E-05	0.000902247	0.000132919	0.001412433	0.000609757	0.000521019
Uncharacterized protein OS=Schistocephalus solidus OX=70667 GN=SSLN_LOCUS13122 PE=4 SV=1	0.011638431	0.003827471	0.006716375	0.914089644	0.999937095	0.999853901	2.40E-05	0.00043183	0.00031896	0	0	0.000311192
Glycerol kinase OS=Schistocephalus solidus OX=70667 GN=SSLN_LOCUS687 PE=4 SV=1	0.01025555	0.010089987	0.005068402	0.919336376	0.999731255	0.999904178	4.18E-05	0.000367294	0.000109012	0	0.000882996	5.11E-06
ATP synthase subunit b OS=Schistocephalus solidus OX=70667 GN=SSLN_LOCUS14450 PE=3 SV=1	0.004934601	3.056134611	0.004838768	0.943997291	0.38305104	0.99991061	0.000643505	0.000245209	0.000138073	0.00035874	0.000379006	0.000775168
60S ribosomal protein L11-2 OS=Caenorhabditis elegans OX=6239 GN=rpl-11.2 PE=3 SV=1	15.82270326	0.006344425	0.004626332	6.96E-05	0.999865853	0.999916426	2.03E-05	0.001562715	0.001233792	0.000470808	0.001241614	0.000249011
EF-hand domain-containing protein OS=Schistocephalus solidus OX=70667 GN=SSLN_LOCUS2894 PE=4 SV=1	8.249221444	1.226549487	0.004478501	0.004076948	0.746643943	0.999920396	0.000141896	0.000340819	0.000487634	0.000470808	9.25E-05	4.09E-05
Uncharacterized protein OS=Schistocephalus solidus OX=70667 GN=SSLN_LOCUS15372 PE=4 SV=1	0.638288394	1.320459094	0.004241067	0.424331275	0.72428069	0.999926637	7.44E-05	4.83E-05	0.000118171	5.95E-05	6.53E-05	5.11E-06
Uncharacterized protein OS=Schistocephalus solidus OX=70667 GN=SSLN_LOCUS12684 PE=4 SV=1	0.001573965	1.401971485	0.002611548	0.96835365	0.705072669	0.999964533	4.32E-05	3.01E-05	5.41E-05	0.000119877	2.24E-05	1.02E-05
Aspartate--ammonia ligase OS=Schistocephalus solidus OX=70667 GN=ASNA PE=3 SV=1	6.98E-09	0.10203625	0.00221309	0.999933332	0.991591951	0.999972329	0.00012182	0	8.68E-05	0	0	7.59E-05
Glutaredoxin domain-containing protein OS=Schistocephalus solidus OX=70667 GN=SSLN_LOCUS12489 PE=3 SV=1	0.680931313	0.474354683	0.002206929	0.409266214	0.924488352	0.999972444	0.000303985	9.37E-05	0.000288917	0.000119877	0.000142697	0.000151925
Protein kinase domain-containing protein OS=Schistocephalus solidus OX=70667 GN=SSLN_LOCUS5726 PE=4 SV=1	0.886222391	2.781714373	0.002190668	0.346503061	0.42651891	0.999972748	8.71E-05	4.83E-05	0.000170976	0	1.16E-05	1.02E-05
tRNA-synt_1c_C domain-containing protein OS=Schistocephalus solidus OX=70667 GN=SSLN_LOCUS5544 PE=4 SV=1	0.003066306	0.508134507	0.002042296	0.95584032	0.917100696	0.999975468	0.000109413	0	7.29E-05	5.99E-05	1.16E-05	5.52E-05
Calpain catalytic domain-containing protein OS=Schistocephalus solidus OX=70667 GN=SSLN_LOCUS4902 PE=3 SV=1	13.76509769	25.75593195	0.001833731	0.000207149	1.07E-05	0.999979127	0.00110611	9.09E-06	0.000661606	0.001074454	0.000873743	0.000169925
PKS_ER domain-containing protein OS=Schistocephalus solidus OX=70667 GN=SSLN_LOCUS17118 PE=3 SV=1	4.400610732	6.270573037	0.001662719	0.035926063	0.099163192	0.999981977	0.000209239	3.64E-05	0.000231951	0.000119433	0.000102585	2.56E-05
Ubiquitin-conjugating enzyme E2 G1 OS=Schistocephalus solidus OX=70667 GN=SSLN_LOCUS5138 PE=3 SV=1	0.791434495	0.853656397	0.001645243	0.373666718	0.836594673	0.99998226	0.000395299	0.000120421	0.000305342	0.000238871	0.000256296	0.000210461
Uncharacterized protein OS=Schistocephalus solidus OX=70667 GN=SSLN_LOCUS126 PE=4 SV=1	0.001730808	3.233498234	0.001597902	0.966815201	0.357006215	0.99998302	0.000294703	5.53E-05	0.000124504	0.000119433	4.48E-05	0.000293199
Uncharacterized protein OS=Schistocephalus solidus OX=70667 GN=SSLN_LOCUS8454 PE=3 SV=1	0.000113153	0.072922939	0.001544981	0.991512774	0.994875708	0.999983856	4.83E-05	0	4.46E-05	0	3.06E-05	5.11E-06
Citrate synthase OS=Schistocephalus solidus OX=70667 GN=SSLN_LOCUS7996 PE=3 SV=1	25.56649817	1.691419806	0.001490341	4.27E-07	0.638843051	0.999984705	0.001495665	7.27E-05	0.000962595	0.000776976	0.000503542	0.000720891
Uncharacterized protein OS=Schistocephalus solidus OX=70667 GN=SSLN_LOCUS14721 PE=4 SV=1	0.00096604	0.193482178	0.001465887	0.975204799	0.978634575	0.99998508	6.14E-05	0.000319807	4.36E-05	0.001471929	5.30E-05	0.000149253
Malic domain-containing protein OS=Schistocephalus solidus OX=70667 GN=SSLN_LOCUS15519 PE=3 SV=1	9.588268241	7.049922685	0.001457559	0.001958246	0.070323475	0.999985207	0.000614801	9.09E-06	0.000367489	0.000238871	0.000432128	0.000198559
Proteasome subunit alpha type-6 OS=Schistocephalus solidus OX=70667 GN=SSLN_LOCUS10663 PE=3 SV=1	4.435811389	6.074738619	0.001449052	0.035192488	0.108030109	0.999985336	0.000693411	3.01E-05	0.000207808	0.000299241	7.87E-05	0.00064547
CS domain-containing protein OS=Schistocephalus solidus OX=70667 GN=SSLN_LOCUS2496 PE=4 SV=1	0.015354862	0.126608496	0.001378497	0.901382784	0.988463415	0.999986393	3.66E-05	9.09E-06	5.15E-05	0	1.16E-05	5.11E-06
Uncharacterized protein OS=Schistocephalus solidus OX=70667 GN=SSLN_LOCUS5423 PE=3 SV=1	2.924847907	1.399840488	0.001240095	0.087225444	0.705572122	0.99998839	0.000264402	3.64E-05	0.000223108	5.95E-05	0.00014764	9.51E-05
CS domain-containing protein OS=Schistocephalus solidus OX=70667 GN=SSLN_LOCUS11757 PE=4 SV=1	0.001285746	1.63E-07	0.001197427	0.971396141	1	0.999988984	3.19E-05	0	2.75E-05	0	0	1.53E-05
Phosphate carrier protein; mitochondrial OS=Schistocephalus solidus OX=70667 GN=SSLN_LOCUS17082 PE=3 SV=1	10.17302125	3.595372328	0.001167435	0.001425106	0.308601676	0.999989395	0.001313283	1.82E-05	0.000439934	0.000538105	0.000424513	0.000993992
EF1_GNE domain-containing protein OS=Schistocephalus solidus OX=70667 GN=SSLN_LOCUS6689 PE=3 SV=1	6.016200284	0.310646142	0.001156547	0.014175134	0.95801395	0.999989543	0.000466675	1.82E-05	0.000209315	0.000238871	0.000213039	0.000278075
SAP domain-containing protein OS=Schistocephalus solidus OX=70667 GN=SSLN_LOCUS482 PE=4 SV=1	0.001158346	1.224406896	0.001141117	0.972849656	0.747156678	0.999989751	0.001270833	0.000110558	0.00064008	0.000538555	0.000390131	0.000890484
ADK_lid domain-containing protein OS=Schistocephalus solidus OX=70667 GN=SSLN_LOCUS11993 PE=3 SV=1	7.823488025	4.85639298	0.001107024	0.005157157	0.18261988	0.999990207	0.000491751	5.45E-05	0.000350121	0.000179372	0.000381254	0.000153779
Uncharacterized protein OS=Schistocephalus solidus OX=70667 GN=SSLN_LOCUS8788 PE=4 SV=1	0.001037338	1.537404189	0.001032537	0.974306391	0.673664756	0.999991179	0.000252772	0.000110558	0.000120468	5.99E-05	3.47E-05	0.000334075
Glycine amidinotransferase OS=Schistocephalus solidus OX=70667 GN=SSLN_LOCUS12631 PE=3 SV=1	0.000843499	1.78190643	0.000974978	0.976830249	0.618880192	0.999991906	0.000679742	0	0.000380438	0	0.000171108	0.000436694
RNA helicase OS=Schistocephalus solidus OX=70667 GN=SSLN_LOCUS11651 PE=3 SV=1	3.321848224	0.542391404	0.000957818	0.068364933	0.90948424	0.999992118	0.000224027	9.09E-06	0.000138874	0.000119877	6.45E-05	0.000115338
Uncharacterized protein OS=Schistocephalus solidus OX=70667 GN=SSLN_LOCUS9607 PE=4 SV=1	0.354069851	0.304672851	0.000954042	0.551818279	0.959147261	0.999992165	0.000322796	0.000178378	0.000406228	0.000238871	9.92E-05	0.000177143
Uridylate-specific endoribonuclease OS=Schistocephalus solidus OX=70667 GN=SSLN_LOCUS18033 PE=3 SV=1	11.39272285	0.280334922	0.000758652	0.000737324	0.963683502	0.999994444	2.05E-05	0.000721646	0.000692499	5.99E-05	0	0.000331033
Vitellogenin domain-containing protein OS=Schistocephalus solidus OX=70667 GN=SSLN_LOCUS7057 PE=4 SV=1	0.017797796	1.75215672	0.000740723	0.893870417	0.625401086	0.999994639	0.000113572	0	0.000123133	0	0	3.07E-05
Uncharacterized protein OS=Schistocephalus solidus OX=70667 GN=SSLN_LOCUS9575 PE=4 SV=1	0.36533222	2.27338604	0.000723161	0.545559668	0.5176386	0.999994829	7.30E-05	3.92E-05	0.000127223	0	2.31E-05	1.53E-05
Uncharacterized protein OS=Schistocephalus solidus OX=70667 GN=SSLN_LOCUS53 PE=3 SV=1	10.89177201	5.16661476	0.000704466	0.000965924	0.159995518	0.999995028	0.000544754	2.73E-05	0.000372492	0.000179815	7.87E-05	0.000315811
Actin-related protein 2/3 complex subunit 4 OS=Schistocephalus solidus OX=70667 GN=SSLN_LOCUS9973 PE=3 SV=1	0.728167132	0.855696841	0.000649733	0.393477938	0.836103827	0.999995596	0.000280478	0.000187034	0.000404337	0.000239745	0.000142697	0.000113699
Uncharacterized protein OS=Schistocephalus solidus OX=70667 GN=SSLN_LOCUS18174 PE=4 SV=1	0.00076089	0.301444945	0.000601024	0.977993751	0.959756496	0.999996082	0.000129152	0	0.000100793	5.95E-05	0.000110268	5.11E-06
Uncharacterized protein OS=Schistocephalus solidus OX=70667 GN=SSLN_LOCUS10081 PE=4 SV=1	3.321695103	4.353495766	0.000551059	0.0683713	0.22573634	0.99999656	0.000152703	9.09E-06	9.61E-05	0.000119433	0.000128526	3.13E-05
PRKCSH_1 domain-containing protein OS=Schistocephalus solidus OX=70667 GN=SSLN_LOCUS19479 PE=4 SV=1	0.015650545	1.150675647	0.000516384	0.900442689	0.76485697	0.99999688	8.65E-05	9.09E-06	5.16E-05	5.95E-05	3.39E-05	4.68E-05
Uncharacterized protein OS=Schistocephalus solidus OX=70667 GN=SSLN_LOCUS13581 PE=4 SV=1	0.00039268	0.145844826	0.000487978	0.984190023	0.985818152	0.999997133	4.91E-05	0	4.94E-05	0	3.39E-05	0
Ig-like domain-containing protein OS=Schistocephalus solidus OX=70667 GN=SSLN_LOCUS11681 PE=4 SV=1	0.000119042	0.025505597	0.000482372	0.991294747	0.998924894	0.999997183	6.50E-05	0	3.81E-05	5.99E-05	7.27E-05	0
PCI domain-containing protein OS=Schistocephalus solidus OX=70667 GN=SSLN_LOCUS14614 PE=3 SV=1	0.000772727	0.73192947	0.000470241	0.977823284	0.865669343	0.999997288	0.000371003	0	0.000243581	0.000239745	1.16E-05	0.00019717
Uncharacterized protein OS=Schistocephalus solidus OX=70667 GN=SSLN_LOCUS7099 PE=4 SV=1	2.658880984	2.801039628	0.000451705	0.102973155	0.423328804	0.999997447	6.61E-05	1.82E-05	8.56E-05	5.95E-05	0	1.72E-05
RRM domain-containing protein OS=Schistocephalus solidus OX=70667 GN=SSLN_LOCUS16828 PE=4 SV=1	0.015634029	0.187882196	0.00040859	0.900494963	0.979521405	0.999997804	6.64E-05	9.09E-06	6.30E-05	0	2.24E-05	2.75E-05
Mitochondrial import inner membrane translocase subunit TIM50 OS=Schistocephalus solidus OX=70667 GN=SSLN_LOCUS6304 PE=3 SV=1	3.91E-09	0.000216031	0.000350461	0.999950126	0.999999156	0.999998255	3.28E-05	9.09E-06	4.17E-05	0	0	1.53E-05
ATPase ASNA1 homolog OS=Schistocephalus solidus OX=70667 GN=SSLN_LOCUS361 PE=3 SV=1	0.50471682	0.553352021	0.000348834	0.477434892	0.907023236	0.999998267	4.33E-05	9.09E-06	6.14E-05	0	0	1.02E-05
EH domain-containing protein 1 OS=Schistocephalus solidus OX=70667 GN=SSLN_LOCUS10263 PE=4 SV=1	0.075390088	0.39704349	0.000347705	0.783644655	0.940852561	0.999998276	5.33E-05	4.54E-05	0.00010159	5.99E-05	3.39E-05	5.11E-06
Proteasome subunit beta OS=Schistocephalus solidus OX=70667 GN=PSB2 PE=3 SV=1	5.072928667	7.200836817	0.00031572	0.024302292	0.065764581	0.999998508	0.000152221	9.09E-06	0.000163833	5.99E-05	3.39E-05	2.56E-05
AlaDh_PNT_N domain-containing protein OS=Schistocephalus solidus OX=70667 GN=SSLN_LOCUS19388 PE=4 SV=1	0.000978705	0.176604758	0.000313613	0.975042847	0.981274679	0.999998523	0.000163706	0	9.20E-05	0	0	0.000125431
Uncharacterized protein OS=Schistocephalus solidus OX=70667 GN=SSLN_LOCUS2881 PE=4 SV=1	1.220069246	1.825811303	0.000308377	0.269347063	0.60933428	0.99999856	7.73E-05	1.82E-05	7.40E-05	5.95E-05	6.53E-05	1.02E-05
Uncharacterized protein OS=Schistocephalus solidus OX=70667 GN=SSLN_LOCUS3707 PE=4 SV=1	9.58E-05	19.61363732	0.000272441	0.992189863	0.000204092	0.999998804	0.008729195	0.001492531	0.005684652	0.004411529	0.005504463	0.004327913
Uncharacterized protein OS=Schistocephalus solidus OX=70667 GN=SSLN_LOCUS2660 PE=3 SV=1	0.000318892	1.299241928	0.000256073	0.985752505	0.729313096	0.99999891	7.36E-05	0	8.38E-05	0	1.16E-05	1.02E-05
Uncharacterized protein OS=Schistocephalus solidus OX=70667 GN=SSLN_LOCUS3781 PE=3 SV=1	0.000316046	3.458628059	0.00025236	0.985816206	0.326167697	0.999998934	0.000133574	0	4.59E-05	5.95E-05	2.24E-05	0.000106968
GST N-terminal domain-containing protein OS=Schistocephalus solidus OX=70667 GN=SSLN_LOCUS18771 PE=4 SV=1	0.046811538	0.094504619	0.000245896	0.828707345	0.992488636	0.999998975	6.25E-05	3.92E-05	0.000104527	0.000119877	1.16E-05	5.11E-06
Uncharacterized protein OS=Schistocephalus solidus OX=70667 GN=SSLN_LOCUS16366 PE=3 SV=1	0.000417606	0.000164425	0.000243596	0.983696046	0.999999439	0.999998989	1.17E-05	0.004384881	0.001347632	0.000941651	0.006821777	0.001055277
CYTOSOL_AP domain-containing protein OS=Schistocephalus solidus OX=70667 GN=SSLN_LOCUS8201 PE=3 SV=1	0.930583791	2.035558251	0.000214063	0.334711273	0.565059354	0.999999167	0.000434499	0.000225188	0.000566238	0.000179372	8.69E-05	0.000251602
Aldedh domain-containing protein OS=Schistocephalus solidus OX=70667 GN=SSLN_LOCUS12616 PE=3 SV=1	1.220055248	0.00011927	0.000212103	0.26934981	0.999999654	0.999999178	4.95E-05	9.09E-06	6.91E-05	0	1.16E-05	5.11E-06
COX2_CUA domain-containing protein OS=Schistocephalus solidus OX=70667 GN=SSLN_LOCUS19207 PE=3 SV=1	0.015608849	2.13453283	0.000207933	0.900574708	0.544958189	0.999999203	0.000103667	9.09E-06	3.45E-05	0.000119877	1.16E-05	8.45E-05
Histone H2A OS=Schistocephalus solidus OX=70667 GN=SSLN_LOCUS17074 PE=3 SV=1	1.454831163	6.868514799	0.000196194	0.227754331	0.076208852	0.999999269	0.001065626	0.000120421	0.000282537	5.95E-05	8.64E-05	0.001224384
40S ribosomal protein S17 OS=Schistocephalus solidus OX=70667 GN=SSLN_LOCUS17802 PE=3 SV=1	0.001636044	2.82403408	0.000192709	0.967735929	0.419558747	0.999999289	0.000266559	0	9.06E-05	0.000119433	6.59E-05	0.00020359
Uncharacterized protein OS=Schistocephalus solidus OX=70667 GN=SSLN_LOCUS3673 PE=3 SV=1	0.504903185	0.055964352	0.000159436	0.477353591	0.996537369	0.999999465	3.69E-05	9.09E-06	5.80E-05	0	0	5.11E-06
Cytochrome c domain-containing protein OS=Schistocephalus solidus OX=70667 GN=SSLN_LOCUS17237 PE=3 SV=1	1.521670477	0.157338573	0.000153549	0.217366875	0.984163303	0.999999494	0.00018087	2.73E-05	0.000150971	5.99E-05	6.53E-05	8.39E-05
Uncharacterized protein OS=Schistocephalus solidus OX=70667 GN=SSLN_LOCUS15939 PE=3 SV=1	5.539115323	0.000969629	0.000150527	0.018595981	0.999991972	0.999999509	4.51E-05	0.000156028	0.000259078	0	4.63E-05	0
Ubiquitinyl hydrolase 1 OS=Schistocephalus solidus OX=70667 GN=SSLN_LOCUS18357 PE=4 SV=1	1.58E-06	0.63758711	0.000147267	0.998996278	0.887776286	0.999999525	5.89E-05	3.01E-05	8.13E-05	5.99E-05	1.16E-05	2.23E-05
PHB domain-containing protein OS=Schistocephalus solidus OX=70667 GN=SSLN_LOCUS14722 PE=3 SV=1	1.535026643	2.110925284	0.000143728	0.2153596	0.549705668	0.999999542	9.49E-05	2.73E-05	0.000147094	0	0	2.04E-05
Leuk-A4-hydro_C domain-containing protein OS=Schistocephalus solidus OX=70667 GN=SSLN_LOCUS18477 PE=3 SV=1	0.844121377	0.024602258	0.000137857	0.358220709	0.998981225	0.99999957	4.73E-05	6.65E-05	0.000131502	0	0	2.62E-05
UBA_e1_C domain-containing protein OS=Schistocephalus solidus OX=70667 GN=SSLN_LOCUS11768 PE=3 SV=1	2.068459174	3.147487113	0.000136758	0.150373377	0.369439791	0.999999575	0.000992955	0.000736359	0.001761891	0.000418229	0.000344615	0.000355177
tRNA-binding domain-containing protein OS=Schistocephalus solidus OX=70667 GN=SSLN_LOCUS14289 PE=4 SV=1	2.659044422	0.95445185	0.000136464	0.102962574	0.812271326	0.999999576	6.97E-05	1.82E-05	0.000103634	0	2.31E-05	5.11E-06
Uncharacterized protein OS=Schistocephalus solidus OX=70667 GN=SSLN_LOCUS13064 PE=3 SV=1	0.000144763	1.402008418	0.000127751	0.990400271	0.705064014	0.999999616	5.82E-05	0	3.94E-05	5.99E-05	1.16E-05	2.04E-05
Uncharacterized protein OS=Schistocephalus solidus OX=70667 GN=SSLN_LOCUS4458 PE=4 SV=1	3.13E-05	10.36114958	0.000127152	0.995533386	0.015732996	0.999999619	0.00139346	0.002093124	0.000798512	0.001133951	0.000767768	0.003267955
Uncharacterized protein OS=Schistocephalus solidus OX=70667 GN=SSLN_LOCUS8410 PE=3 SV=1	1.38E-07	0.145655076	0.000122765	0.999703598	0.985845021	0.999999638	3.77E-05	0	3.41E-05	0	2.31E-05	5.11E-06
EF1_GNE domain-containing protein OS=Schistocephalus solidus OX=70667 GN=SSLN_LOCUS373 PE=3 SV=1	0.000473694	3.981898033	0.000110406	0.98263581	0.263425461	0.999999691	0.000120262	0	7.96E-05	5.99E-05	0.00011696	1.02E-05
GST_C domain-containing protein OS=Schistocephalus solidus OX=70667 GN=SSLN_LOCUS16222 PE=4 SV=1	0.017221724	0.002555413	0.000104164	0.895592124	0.99996567	0.999999717	7.55E-05	0.000162096	0.000125924	0	6.94E-05	0.000162592
U2 small nuclear ribonucleoprotein A OS=Schistocephalus solidus OX=70667 GN=SSLN_LOCUS5931 PE=3 SV=1	0.000165023	2.781864998	9.84E-05	0.989750545	0.426493969	0.99999974	8.26E-05	0	8.54E-05	0	1.16E-05	2.04E-05
Procollagen-proline 4-dioxygenase OS=Schistocephalus solidus OX=70667 GN=SSLN_LOCUS11994 PE=3 SV=1	0.000401752	0.684926235	9.60E-05	0.984008478	0.876743593	0.99999975	0.000122367	0	6.17E-05	0.000178483	0	6.48E-05
Uncharacterized protein OS=Schistocephalus solidus OX=70667 GN=SSLN_LOCUS14158 PE=4 SV=1	2.073210669	2.446753261	9.55E-05	0.149905651	0.484990858	0.999999752	0.000153139	8.12E-05	0.000221845	0.000118994	3.06E-05	5.89E-05
Uncharacterized protein OS=Schistocephalus solidus OX=70667 GN=SSLN_LOCUS13932 PE=4 SV=1	3.891773169	1.666407377	8.99E-05	0.048523168	0.644427844	0.999999773	0.000326974	1.82E-05	0.000139307	0.000119877	0.000147994	0.000219291
Adenosine deaminase OS=Schistocephalus solidus OX=70667 GN=ADA PE=3 SV=1	0.585872912	1.400057403	8.93E-05	0.44401949	0.705521276	0.999999776	0.00014494	5.45E-05	0.000179505	5.95E-05	4.63E-05	5.65E-05
Vitamin D3 hydroxylase-associated protein OS=Schistocephalus solidus OX=70667 GN=SSLN_LOCUS907 PE=4 SV=1	2.32E-06	4.14E-07	8.44E-05	0.998785511	1	0.999999794	4.38E-05	0	5.39E-05	0	1.16E-05	0
Proteasome subunit alpha type OS=Schistocephalus solidus OX=70667 GN=SSLN_LOCUS14664 PE=3 SV=1	5.589172264	4.165202463	8.03E-05	0.018071834	0.244168952	0.999999808	0.000231347	9.09E-06	0.000187589	0.000119877	0.000101827	5.99E-05
Uncharacterized protein OS=Schistocephalus solidus OX=70667 GN=SSLN_LOCUS13140 PE=4 SV=1	0.000128765	0.385530052	7.81E-05	0.99094623	0.943215157	0.999999817	5.30E-05	0	4.85E-05	5.99E-05	1.16E-05	5.11E-06
Uncharacterized protein OS=Schistocephalus solidus OX=70667 GN=SSLN_LOCUS4916 PE=4 SV=1	0.003841222	4.295664462	7.78E-05	0.950580675	0.231256882	0.999999818	0.000148047	0	4.95E-05	5.95E-05	0.000128526	6.92E-05
60S ribosomal protein L23 OS=Schistocephalus solidus OX=70667 GN=SSLN_LOCUS16141 PE=3 SV=1	0.000327832	0.122258067	7.15E-05	0.985554192	0.989038701	0.999999839	9.64E-05	0	5.02E-05	5.99E-05	1.16E-05	5.99E-05
Uncharacterized protein OS=Schistocephalus solidus OX=70667 GN=SSLN_LOCUS13216 PE=4 SV=1	0.015619724	0.023866998	6.77E-05	0.90054026	0.999026338	0.999999852	4.80E-05	9.09E-06	6.18E-05	0	1.16E-05	1.02E-05
Aldedh domain-containing protein OS=Schistocephalus solidus OX=70667 GN=SSLN_LOCUS17742 PE=4 SV=1	0.000113801	0.504249886	6.62E-05	0.991488527	0.917956743	0.999999857	0.000100067	0	8.24E-05	0.000119877	4.55E-05	5.11E-06
Multifunctional methyltransferase subunit TRM112-like protein OS=Schistocephalus solidus OX=70667 GN=TR112 PE=3 SV=1	0.000205166	7.35E-06	6.58E-05	0.988571798	0.999999995	0.999999858	2.79E-05	0	3.28E-05	0	0	5.11E-06
Dynein light chain OS=Schistocephalus solidus OX=70667 GN=SSLN_LOCUS8490 PE=3 SV=1	2.860970456	3.628570519	6.45E-05	0.090752731	0.304465787	0.999999862	0.000121003	2.73E-05	0.000133403	0	0.000104093	1.53E-05
Uncharacterized protein OS=Schistocephalus solidus OX=70667 GN=SSLN_LOCUS5345 PE=4 SV=1	0.473779655	4.848281649	6.41E-05	0.49125347	0.18324983	0.999999863	0.000171413	0.000222659	0.00045216	0.000179372	3.47E-05	4.07E-05
Vesicle-fusing ATPase OS=Schistocephalus solidus OX=70667 GN=SSLN_LOCUS18242 PE=3 SV=1	0.000311057	1.650921919	6.36E-05	0.985928591	0.647899514	0.999999865	4.59E-05	0	3.34E-05	5.99E-05	1.16E-05	1.02E-05
Uncharacterized protein OS=Schistocephalus solidus OX=70667 GN=SSLN_LOCUS18027 PE=3 SV=1	3.840397445	0.344870628	6.17E-05	0.05003166	0.951379947	0.999999871	5.14E-05	0.000114756	0.000194175	0	2.31E-05	2.57E-05
Uncharacterized protein OS=Schistocephalus solidus OX=70667 GN=SSLN_LOCUS17602 PE=3 SV=1	8.053209517	2.40422148	6.09E-05	0.004542311	0.492849279	0.999999874	0.000222566	0.00039241	0.000710325	0.000179372	0.000117413	4.97E-05
Aconitate hydratase; mitochondrial OS=Schistocephalus solidus OX=70667 GN=SSLN_LOCUS4405 PE=3 SV=1	1.361655101	0.866308887	5.84E-05	0.243250844	0.833549681	0.999999881	0.000556181	0.000145423	0.000497183	5.99E-05	0.000215881	0.000327104
F-actin-capping protein subunit alpha OS=Schistocephalus solidus OX=70667 GN=SSLN_LOCUS52 PE=3 SV=1	4.450210087	0.003148319	5.69E-05	0.034896953	0.999953062	0.999999886	2.03E-05	0.000131454	0.000209222	0	0	5.11E-06
RNA helicase OS=Schistocephalus solidus OX=70667 GN=SSLN_LOCUS11072 PE=3 SV=1	0.371946518	0.68593496	5.51E-05	0.541945156	0.876507096	0.999999891	0.000717669	0.000284807	0.000745717	0.000359179	0.000216635	0.000428874
Inositol-1-monophosphatase OS=Schistocephalus solidus OX=70667 GN=SSLN_LOCUS10599 PE=3 SV=1	0.015614145	0.023670022	5.43E-05	0.900557932	0.99903831	0.999999894	2.70E-05	1.82E-05	5.21E-05	0	0	1.02E-05
Actin-related protein 3 OS=Schistocephalus solidus OX=70667 GN=SSLN_LOCUS104 PE=3 SV=1	32.70062259	1.585171668	5.29E-05	1.08E-08	0.662756699	0.999999898	0.000356099	0.000979006	0.001598292	0.000239311	0.000231107	0.000102794
Replication protein A subunit OS=Schistocephalus solidus OX=70667 GN=SSLN_LOCUS13 PE=3 SV=1	9.23E-05	2.16E-07	5.21E-05	0.992333169	1	0.9999999	3.17E-05	0	3.80E-05	0	0	5.11E-06
Epimerase domain-containing protein OS=Schistocephalus solidus OX=70667 GN=SSLN_LOCUS2034 PE=4 SV=1	0.017129497	0.280997669	5.08E-05	0.895870471	0.963561769	0.999999904	0.000359776	0.00015525	0.000405415	0.000239311	0.000167108	0.000160736
Glycerol-3-phosphate dehydrogenase [NAD(+)] OS=Schistocephalus solidus OX=70667 GN=SSLN_LOCUS10798 PE=3 SV=1	0.149472007	1.335514361	5.06E-05	0.699040439	0.72071761	0.999999904	0.000252335	0.0001994	0.000508795	0.000119877	0	8.99E-05
Uncharacterized protein OS=Schistocephalus solidus OX=70667 GN=SSLN_LOCUS1986 PE=3 SV=1	0.005545355	0.800459136	4.98E-05	0.940638689	0.849357211	0.999999906	0.000369068	0.000140977	0.000417218	0.000119877	0.000186191	0.00015668
Uncharacterized protein OS=Schistocephalus solidus OX=70667 GN=SSLN_LOCUS54 PE=4 SV=1	1.467207512	0.434413608	4.97E-05	0.225786803	0.933045196	0.999999907	0.000172368	9.09E-06	8.82E-05	5.99E-05	0	0.000140529
U6 snRNA-associated Sm-like protein LSm8 OS=Schistocephalus solidus OX=70667 GN=LSM8 PE=3 SV=1	6.66E-05	7.31E-06	4.90E-05	0.993490844	0.999999995	0.999999909	3.23E-05	0	3.35E-05	0	0	1.02E-05
Uncharacterized protein OS=Schistocephalus solidus OX=70667 GN=SSLN_LOCUS5283 PE=3 SV=1	67.07964526	16.95127348	4.66E-05	2.61E-16	0.000723239	0.999999915	0.003225164	0.000261358	0.002697422	0.001192998	0.001973312	0.00075774
26S protease regulatory subunit 4 OS=Schistocephalus solidus OX=70667 GN=SSLN_LOCUS19679 PE=3 SV=1	5.33E-06	2.792589665	4.51E-05	0.998157517	0.424721243	0.99999992	0.000400557	8.03E-05	0.00019252	0.000179815	0.000262427	0.000279113
Longin domain-containing protein OS=Schistocephalus solidus OX=70667 GN=SSLN_LOCUS18727 PE=3 SV=1	0.039184889	1.267892465	4.46E-05	0.843082827	0.736771076	0.999999921	0.000100799	6.36E-05	0.000160729	5.99E-05	4.55E-05	2.95E-05
Uncharacterized protein OS=Schistocephalus solidus OX=70667 GN=SSLN_LOCUS7938 PE=4 SV=1	0.000171789	0.023677658	4.20E-05	0.989542575	0.999037847	0.999999928	5.29E-05	0	5.01E-05	0	1.16E-05	1.53E-05
SAP domain-containing protein OS=Schistocephalus solidus OX=70667 GN=SSLN_LOCUS7372 PE=4 SV=1	4.74E-05	0.418459786	4.05E-05	0.994506739	0.936403283	0.999999932	0.000380755	5.53E-05	0.000206732	5.95E-05	1.16E-05	0.00035553
Uncharacterized protein OS=Schistocephalus solidus OX=70667 GN=SSLN_LOCUS16091 PE=3 SV=1	13.81920344	7.036725112	4.03E-05	0.000201269	0.070736385	0.999999932	0.001718349	6.65E-05	0.00059716	0.000418229	0.000254901	0.001545185
AAA domain-containing protein OS=Caenorhabditis elegans OX=6239 GN=CELE_F56F11.4 PE=1 SV=1	0.008551166	0.032073673	3.89E-05	0.926322629	0.998486903	0.999999935	0.000120081	0.000141458	0.000141088	0.000119877	0.000216919	8.06E-05
Uncharacterized protein OS=Schistocephalus solidus OX=70667 GN=SSLN_LOCUS6752 PE=4 SV=1	0.320864209	0.051572172	3.82E-05	0.571088749	0.996932867	0.999999937	0.000190954	0.000121	0.000295172	0.000119877	1.16E-05	0.000101418
Paramyosin OS=Schistocephalus solidus OX=70667 GN=SSLN_LOCUS3704 PE=3 SV=1	18.93951115	9.716530178	3.76E-05	1.35E-05	0.021135987	0.999999939	0.000840813	7.76E-05	0.00077353	0.000178483	0.000347782	0.000253412
1;4-alpha-glucan branching enzyme OS=Schistocephalus solidus OX=70667 GN=SSLN_LOCUS3546 PE=3 SV=1	1.13E-05	5.732296759	3.57E-05	0.997323795	0.125386331	0.999999943	0.000662972	0.000168884	0.000472183	0.000479056	0.000136527	0.000477208
Thioredoxin domain-containing protein 17 OS=Schistocephalus solidus OX=70667 GN=SSLN_LOCUS12647 PE=4 SV=1	0.796969399	0.405729475	3.43E-05	0.372001017	0.939056393	0.999999946	0.000115182	9.66E-05	0.000213858	5.99E-05	3.47E-05	4.76E-05
UTP--glucose-1-phosphate uridylyltransferase OS=Schistocephalus solidus OX=70667 GN=SSLN_LOCUS8833 PE=3 SV=1	2.737094913	1.476411723	3.35E-05	0.098042857	0.687725095	0.999999948	0.000704029	0.000214177	0.000782156	0.000179372	0.0002576	0.000296654
Guanylate kinase OS=Schistocephalus solidus OX=70667 GN=KGUA PE=3 SV=1	1.880002975	4.59641628	3.23E-05	0.17033381	0.203849727	0.999999951	0.000406493	0.000229953	0.000480006	0.000178932	0.000404076	0.000145046
Uncharacterized protein OS=Schistocephalus solidus OX=70667 GN=SSLN_LOCUS4559 PE=4 SV=1	12.33613016	3.75E-05	3.17E-05	0.000444275	0.999999939	0.999999953	3.38E-05	0.000748065	0.000532858	0.001572319	0	0.000233104
P/Homo B domain-containing protein OS=Schistocephalus solidus OX=70667 GN=SSLN_LOCUS6601 PE=4 SV=1	1.38280062	0.503857326	3.16E-05	0.239624675	0.91804316	0.999999953	7.51E-05	7.27E-05	0.000141935	0	8.10E-05	2.04E-05
dNK domain-containing protein OS=Schistocephalus solidus OX=70667 GN=SSLN_LOCUS15055 PE=4 SV=1	3.321832356	3.576365493	3.14E-05	0.068365592	0.310991996	0.999999953	0.000136505	9.09E-06	0.000129843	5.99E-05	6.79E-05	2.04E-05
Aldo_ket_red domain-containing protein OS=Schistocephalus solidus OX=70667 GN=SSLN_LOCUS1460 PE=4 SV=1	1.061142393	0.320350924	3.03E-05	0.302954776	0.956156666	0.999999956	0.000798006	0.000376583	0.000900461	0.000478616	0.000426241	0.000381513
40S ribosomal protein S6 OS=Schistocephalus solidus OX=70667 GN=SSLN_LOCUS430 PE=3 SV=1	1.01E-05	2.012388765	3.01E-05	0.997459029	0.569839356	0.999999956	0.000386692	0.000245209	0.00024096	0.000238421	0.000111379	0.000501446
Uncharacterized protein OS=Schistocephalus solidus OX=70667 GN=SSLN_LOCUS15850 PE=4 SV=1	9.25307057	2.318935262	2.94E-05	0.002351009	0.508903122	0.999999958	0.000158368	0.000328102	0.000511339	0.000119433	0.000140092	6.91E-05
ERAP1_C domain-containing protein OS=Schistocephalus solidus OX=70667 GN=SSLN_LOCUS18159 PE=3 SV=1	1.293049884	1.495885374	2.82E-05	0.255486656	0.683220309	0.99999996	0.000239468	3.64E-05	0.00017883	0.000179815	4.48E-05	0.00013216
Uncharacterized protein OS=Schistocephalus solidus OX=70667 GN=SSLN_LOCUS3280 PE=4 SV=1	1.29E-05	17.89268274	2.79E-05	0.99713623	0.000462844	0.999999961	0.001795129	0.000355772	0.001240336	0.000775644	0.001244911	0.000858056
Sodium/potassium-transporting ATPase subunit alpha OS=Caenorhabditis elegans OX=6239 GN=eat-6 PE=1 SV=1	3.92E-06	11.80207272	2.72E-05	0.998420343	0.008092864	0.999999962	0.000228174	0.000180666	0.000266366	0	4.63E-05	0.000264345
Asparagine--tRNA ligase OS=Schistocephalus solidus OX=70667 GN=SSLN_LOCUS14905 PE=4 SV=1	0.096917508	0.665699511	2.66E-05	0.75556058	0.881240549	0.999999964	0.000783708	0.00036987	0.000996827	0.000299684	0.000256846	0.000382798
Adenylosuccinate lyase OS=Schistocephalus solidus OX=70667 GN=SSLN_LOCUS11820 PE=3 SV=1	0.062841845	0.553035393	2.64E-05	0.802059392	0.907094484	0.999999964	3.01E-05	3.92E-05	8.61E-05	0	0	1.02E-05
Protein disulfide-isomerase OS=Schistocephalus solidus OX=70667 GN=SSLN_LOCUS5490 PE=3 SV=1	15.02236696	5.150505787	2.63E-05	0.000106244	0.161102335	0.999999964	0.001052675	3.64E-05	0.000585089	0.000657982	0.000146581	0.000656837
Stress-induced-phosphoprotein 1 OS=Schistocephalus solidus OX=70667 GN=SSLN_LOCUS8877 PE=4 SV=1	8.565944017	5.817172588	2.61E-05	0.003425093	0.120852006	0.999999965	0.000859831	0.0001946	0.000862283	0.000477726	0.000398184	0.000266686
Epimerase domain-containing protein OS=Schistocephalus solidus OX=70667 GN=SSLN_LOCUS12712 PE=4 SV=1	0.001621618	1.883916963	2.52E-05	0.967878416	0.596846067	0.999999966	0.000140976	0.000105667	0.000262871	0.000119877	2.31E-05	4.07E-05
Uncharacterized protein OS=Schistocephalus solidus OX=70667 GN=SSLN_LOCUS945 PE=4 SV=1	6.35E-09	0.553225089	2.52E-05	0.999936429	0.907051799	0.999999966	3.85E-05	0	4.19E-05	0	0	1.02E-05
Glucose-6-phosphate 1-dehydrogenase OS=Schistocephalus solidus OX=70667 GN=SSLN_LOCUS7106 PE=3 SV=1	3.586181393	0.986526813	2.47E-05	0.058261976	0.804512024	0.999999967	0.000102202	0.000185361	0.000353233	0.000179815	2.31E-05	0
Heat shock protein hsp-6 OS=Caenorhabditis elegans OX=6239 GN=hsp-6 PE=1 SV=2	0.00111151	1.074661355	2.45E-05	0.973403998	0.783194184	0.999999968	0.000173997	0	5.35E-05	0.000178483	6.12E-05	0.000109081
Uncharacterized protein OS=Schistocephalus solidus OX=70667 GN=SSLN_LOCUS18575 PE=4 SV=1	0.000938436	1.888779047	2.40E-05	0.975561499	0.59580871	0.999999969	0.000739238	0	0.000396078	0.000479499	0.000252429	0.00036262
26S proteasome regulatory subunit 7 OS=Schistocephalus solidus OX=70667 GN=SSLN_LOCUS13319 PE=4 SV=1	1.154372213	3.078349814	2.40E-05	0.282635759	0.379702221	0.999999969	0.000217432	0.000197567	0.000456192	0.000179372	6.45E-05	4.79E-05
Uncharacterized protein OS=Schistocephalus solidus OX=70667 GN=SSLN_LOCUS5047 PE=4 SV=1	0.022046514	5.231740106	2.22E-05	0.881963428	0.155593503	0.999999972	0.000972749	0.000133375	0.000407133	0	0	0.001057854
Aldedh domain-containing protein OS=Schistocephalus solidus OX=70667 GN=SSLN_LOCUS1397 PE=4 SV=1	0.000781246	9.47184252	2.20E-05	0.977701412	0.023632803	0.999999972	0.000265085	0	0.00023514	0.000119877	0.000133167	3.07E-05
Mitochondrial dicarboxylate carrier OS=Schistocephalus solidus OX=70667 GN=DIC PE=3 SV=1	8.137849603	2.038517635	2.20E-05	0.004335066	0.564450836	0.999999972	0.00058595	1.82E-05	0.000347925	0.000239745	0.00012647	0.000344562
Uncharacterized protein OS=Schistocephalus solidus OX=70667 GN=SSLN_LOCUS14786 PE=4 SV=1	56.6982166	13.06150298	2.05E-05	5.08E-14	0.004505472	0.999999975	0.003394298	7.70E-05	0.002289577	0.002091184	0.001683044	0.00108168
ADP/ATP translocase OS=Schistocephalus solidus OX=70667 GN=ADT3 PE=3 SV=1	28.99612531	1.009125614	1.96E-05	7.25E-08	0.799043841	0.999999977	0.001978279	8.18E-05	0.001070886	0.000717921	0.000848085	0.001097223
ARMET_N domain-containing protein OS=Schistocephalus solidus OX=70667 GN=SSLN_LOCUS4913 PE=4 SV=1	2.784201118	0.279796559	1.86E-05	0.095198155	0.963782312	0.999999979	0.000342823	1.82E-05	0.000129965	0	0	0.000346743
Uncharacterized protein OS=Schistocephalus solidus OX=70667 GN=SSLN_LOCUS13073 PE=4 SV=1	2.70E-05	0.620459056	1.84E-05	0.995852665	0.891733181	0.999999979	5.92E-05	0	5.24E-05	5.95E-05	3.06E-05	0
Uncharacterized protein OS=Schistocephalus solidus OX=70667 GN=SSLN_LOCUS7790 PE=4 SV=1	1.879289497	3.648752269	1.81E-05	0.170414923	0.301975697	0.99999998	0.000225813	0.000238886	0.000528684	5.95E-05	0.000148986	2.74E-05
Adenine phosphoribosyltransferase OS=Schistocephalus solidus OX=70667 GN=SSLN_LOCUS15665 PE=3 SV=1	20.69547587	1.04957787	1.81E-05	5.38E-06	0.789257961	0.99999998	0.000105752	0.000634855	0.001000695	0	5.71E-05	1.53E-05
Peripheral subunit-binding (PSBD) domain-containing protein OS=Schistocephalus solidus OX=70667 GN=SSLN_LOCUS4753 PE=3 SV=1	0.000988317	1.254755132	1.77E-05	0.974920623	0.739903905	0.99999998	0.00055792	0	0.000304695	0.000178932	0.000279664	0.000260217
ERAP1_C domain-containing protein OS=Schistocephalus solidus OX=70667 GN=SSLN_LOCUS1642 PE=3 SV=1	3.321858873	2.472898361	1.75E-05	0.06836449	0.480208873	0.999999981	0.000108301	9.09E-06	8.98E-05	5.99E-05	2.24E-05	4.46E-05
Pyruvate dehydrogenase E1 component subunit beta OS=Schistocephalus solidus OX=70667 GN=SSLN_LOCUS5537 PE=4 SV=1	5.03E-06	1.111771089	1.69E-05	0.998210875	0.774233283	0.999999982	0.001725019	0.00018993	0.000656422	0.000776976	0.000557375	0.001441247
Uncharacterized protein OS=Schistocephalus solidus OX=70667 GN=SSLN_LOCUS11660 PE=3 SV=1	5.751518043	4.496323433	1.66E-05	0.016474415	0.212618463	0.999999982	0.000262682	4.54E-05	0.000289466	5.95E-05	4.63E-05	9.28E-05
Amidohydro-rel domain-containing protein OS=Schistocephalus solidus OX=70667 GN=SSLN_LOCUS15650 PE=3 SV=1	11.59965548	1.140018333	1.66E-05	0.00065964	0.767423324	0.999999982	0.001554077	0.000292361	0.001312189	0.000538105	0.000735119	0.000693227
Dynein light chain OS=Schistocephalus solidus OX=70667 GN=SSLN_LOCUS4809 PE=3 SV=1	29.79780025	1.581594814	1.65E-05	4.80E-08	0.663570235	0.999999982	0.000193825	0.000800309	0.001294073	0	8.31E-05	6.15E-05
Uncharacterized protein OS=Schistocephalus solidus OX=70667 GN=SSLN_LOCUS1487 PE=3 SV=1	2.75E-07	1.34180258	1.64E-05	0.999581372	0.719231378	0.999999982	6.20E-05	0	4.50E-05	0	3.47E-05	2.04E-05
UBX domain-containing protein OS=Schistocephalus solidus OX=70667 GN=SSLN_LOCUS9581 PE=4 SV=1	4.07E-05	4.06E-07	1.62E-05	0.994911798	1	0.999999983	6.63E-05	0	7.93E-05	0	1.16E-05	5.11E-06
Dihydrolipoyl dehydrogenase OS=Schistocephalus solidus OX=70667 GN=SSLN_LOCUS2838 PE=3 SV=1	14.14000539	3.389742759	1.60E-05	0.000169696	0.335346159	0.999999983	0.000761743	3.64E-05	0.000485733	0.000179815	0.000399324	0.000342275
Uncharacterized protein OS=Schistocephalus solidus OX=70667 GN=SSLN_LOCUS17313 PE=3 SV=1	5.55E-09	0.094544936	1.54E-05	0.999940551	0.992483919	0.999999984	4.46E-05	0	4.30E-05	5.99E-05	0	5.11E-06
Uncharacterized protein OS=Schistocephalus solidus OX=70667 GN=SSLN_LOCUS3328 PE=4 SV=1	5.17E-09	0.006393953	1.54E-05	0.999942634	0.999864281	0.999999984	3.58E-05	0	4.36E-05	0	0	5.11E-06
Alanine transaminase OS=Schistocephalus solidus OX=70667 GN=SSLN_LOCUS6047 PE=3 SV=1	1.997038124	0.866962569	1.46E-05	0.157606923	0.83339228	0.999999985	0.000271798	6.36E-05	0.000255615	0.000119877	9.03E-05	0.000127288
Uncharacterized protein OS=Schistocephalus solidus OX=70667 GN=SSLN_LOCUS18294 PE=4 SV=1	2.51E-05	0.098026378	1.44E-05	0.996005057	0.99207321	0.999999986	8.01E-05	0	9.16E-05	5.99E-05	0	5.11E-06
Prohibitin OS=Schistocephalus solidus OX=70667 GN=SSLN_LOCUS16584 PE=3 SV=1	13.204156	7.46467697	1.40E-05	0.000279329	0.058473032	0.999999986	0.00136776	6.36E-05	0.00058459	0.000597602	0.000379693	0.000999251
2-amino-3-ketobutyrate coenzyme A ligase OS=Schistocephalus solidus OX=70667 GN=SSLN_LOCUS5439 PE=3 SV=1	33.5056628	0.226653344	1.40E-05	7.11E-09	0.973175998	0.999999986	0.002624872	1.00E-04	0.00128915	0.001256492	0.001172864	0.001484879
GTP-binding protein YPTC1 OS=Schistocephalus solidus OX=70667 GN=SSLN_LOCUS9287 PE=4 SV=1	0.49032343	2.617472142	1.40E-05	0.483783065	0.454434685	0.999999986	0.000486153	0.000231748	0.000638861	0.000239311	0.000242154	0.000169001
Aldedh domain-containing protein OS=Schistocephalus solidus OX=70667 GN=SSLN_LOCUS14186 PE=3 SV=1	12.08700705	4.915441689	1.39E-05	0.000507744	0.17809467	0.999999986	0.000869748	8.61E-05	0.000639775	0.000179815	0.000174036	0.000516124
Uncharacterized protein OS=Schistocephalus solidus OX=70667 GN=SSLN_LOCUS19386 PE=4 SV=1	3.27E-05	0.145450378	1.39E-05	0.995440203	0.98587399	0.999999986	4.11E-05	0	3.87E-05	0	2.31E-05	5.11E-06
GalKase_gal_bdg domain-containing protein OS=Schistocephalus solidus OX=70667 GN=SSLN_LOCUS19429 PE=4 SV=1	2.658987921	0.020272587	1.30E-05	0.102966232	0.999236968	0.999999987	7.20E-05	9.09E-06	9.28E-05	5.99E-05	1.16E-05	0
Uncharacterized protein OS=Schistocephalus solidus OX=70667 GN=SSLN_LOCUS19849 PE=4 SV=1	0.015612451	1.150449008	1.30E-05	0.900563299	0.764911528	0.999999988	8.56E-05	9.09E-06	5.64E-05	5.99E-05	2.24E-05	4.68E-05
Uncharacterized protein OS=Schistocephalus solidus OX=70667 GN=SSLN_LOCUS5799 PE=3 SV=1	8.917651742	4.370477591	1.29E-05	0.002824274	0.224138461	0.999999988	0.000498611	9.09E-06	0.000401981	0	4.48E-05	0.000256206
RRM domain-containing protein OS=Schistocephalus solidus OX=70667 GN=SSLN_LOCUS11747 PE=4 SV=1	1.84E-05	0.719925898	1.28E-05	0.996581633	0.868507469	0.999999988	0.000108971	0	6.45E-05	5.95E-05	3.06E-05	5.32E-05
J domain-containing protein OS=Schistocephalus solidus OX=70667 GN=SSLN_LOCUS489 PE=4 SV=1	1.075726536	8.832906389	1.25E-05	0.29965553	0.031596992	0.999999988	0.000298068	0.00013785	0.000471708	0.000119433	6.86E-05	6.73E-05
Uncharacterized protein OS=Schistocephalus solidus OX=70667 GN=SSLN_LOCUS696 PE=3 SV=1	7.526951638	0.745422096	1.24E-05	0.006078267	0.862471706	0.999999988	0.000586307	1.82E-05	0.000308952	0.000298809	0.000197617	0.000334663
PHB domain-containing protein OS=Schistocephalus solidus OX=70667 GN=SSLN_LOCUS17451 PE=3 SV=1	1.866503596	3.030194773	1.23E-05	0.171876065	0.386993125	0.999999989	0.000173659	0.000104622	0.000214821	0.000239311	9.79E-05	6.61E-05
Uncharacterized protein OS=Schistocephalus solidus OX=70667 GN=SSLN_LOCUS8838 PE=4 SV=1	4.65E-06	8.770468125	1.21E-05	0.998279365	0.032503549	0.999999989	0.000833897	0.000110558	0.000590805	0.000357857	0.000486816	0.000357076
Kinesin-like protein OS=Schistocephalus solidus OX=70667 GN=SSLN_LOCUS7247 PE=3 SV=1	0.354071542	1.707525346	1.20E-05	0.551817329	0.635262037	0.999999989	0.000192753	0.000146161	0.000332804	5.99E-05	0.000140092	4.97E-05
Glutamate dehydrogenase (NAD(P)(+)) OS=Schistocephalus solidus OX=70667 GN=SSLN_LOCUS11688 PE=3 SV=1	0.03705336	0.252938416	1.16E-05	0.847356447	0.968622011	0.99999999	0.00021974	9.09E-05	0.000243859	0	6.71E-05	0.000143132
Uncharacterized protein OS=Schistocephalus solidus OX=70667 GN=SSLN_LOCUS7898 PE=4 SV=1	0.000272884	3.903222143	1.14E-05	0.986820186	0.272105804	0.99999999	7.35E-05	0	3.55E-05	5.95E-05	7.56E-05	1.21E-05
Fascin domain-containing protein OS=Schistocephalus solidus OX=70667 GN=SSLN_LOCUS10981 PE=3 SV=1	3.232557362	0.478369413	1.14E-05	0.072187878	0.9236172	0.99999999	0.000227914	0.000198626	0.000408205	0	5.71E-05	0.000148101
60S ribosomal protein L35a OS=Schistocephalus solidus OX=70667 GN=SSLN_LOCUS9719 PE=3 SV=1	0.000523242	1.578868691	1.10E-05	0.9817504	0.664190637	0.99999999	0.000302204	0	0.000119621	0.000119433	9.91E-05	0.00020581
Uncharacterized protein OS=Schistocephalus solidus OX=70667 GN=SSLN_LOCUS620 PE=4 SV=1	0.000107484	0.552964189	1.07E-05	0.991728119	0.907110505	0.999999991	5.37E-05	0	5.66E-05	0	1.16E-05	1.02E-05
Uncharacterized protein OS=Schistocephalus solidus OX=70667 GN=SSLN_LOCUS4532 PE=4 SV=1	2.12E-06	6.369828773	1.01E-05	0.998839228	0.094939947	0.999999991	0.00151673	5.53E-05	0.000870121	0.000956792	0.000852738	0.000602033
Tryptophanyl-tRNA synthetase OS=Schistocephalus solidus OX=70667 GN=SSLN_LOCUS4943 PE=3 SV=1	1.220055132	0.099948674	9.80E-06	0.269349833	0.991843582	0.999999992	0.000123556	9.09E-06	8.29E-05	5.99E-05	4.77E-05	5.83E-05
Dihydrolipoyllysine-residue succinyltransferase component of 2-oxoglutarate dehydrogenase complex; mitochondrial OS=Schistocephalus solidus OX=70667 GN=SSLN_LOCUS11185 PE=3 SV=1	9.608197307	11.91094079	8.83E-06	0.001937107	0.00769455	0.999999993	0.000340481	2.73E-05	0.000363403	0.000118994	0.000135318	4.27E-05
Uncharacterized protein OS=Schistocephalus solidus OX=70667 GN=SSLN_LOCUS3425 PE=3 SV=1	1.86E-05	2.05800614	8.74E-06	0.99656308	0.56045501	0.999999993	5.90E-05	0	6.39E-05	0	1.16E-05	1.02E-05
Glutamate dehydrogenase OS=Schistocephalus solidus OX=70667 GN=SSLN_LOCUS10482 PE=3 SV=1	17.63908363	9.883347671	8.56E-06	2.67E-05	0.019584199	0.999999993	0.000827766	3.64E-05	0.000629203	0.000478616	0.000425993	0.000218712
Cytochrome c oxidase subunit 4 OS=Schistocephalus solidus OX=70667 GN=SSLN_LOCUS7930 PE=3 SV=1	0.81989503	1.707020542	8.44E-06	0.365210859	0.635374098	0.999999993	7.76E-05	2.73E-05	0.00010581	0	2.31E-05	2.56E-05
Uncharacterized protein OS=Schistocephalus solidus OX=70667 GN=SSLN_LOCUS17817 PE=3 SV=1	0.000360638	10.56842318	8.22E-06	0.984848698	0.014303855	0.999999994	0.001290773	0	0.00027761	0.000357857	0.00019416	0.001245623
Uncharacterized protein OS=Schistocephalus solidus OX=70667 GN=SSLN_LOCUS6212 PE=4 SV=1	5.19E-06	3.092803479	8.06E-06	0.998182272	0.377536851	0.999999994	0.003191588	5.53E-05	0.001433178	0.001910085	0.002010586	0.001474862
Uncharacterized protein OS=Schistocephalus solidus OX=70667 GN=SSLN_LOCUS7454 PE=3 SV=1	0.000148553	1.29E-06	8.03E-06	0.990275429	1	0.999999994	4.87E-05	0	6.13E-05	0	0	5.11E-06
Uncharacterized protein OS=Schistocephalus solidus OX=70667 GN=SSLN_LOCUS6513 PE=4 SV=1	0.048279691	1.735514032	7.57E-06	0.826084243	0.62906729	0.999999994	0.000218033	0.000123845	0.000354349	0	0.000107426	6.03E-05
Uncharacterized protein OS=Schistocephalus solidus OX=70667 GN=SSLN_LOCUS18935 PE=4 SV=1	0.135718501	0.42422309	7.56E-06	0.712575058	0.935194345	0.999999994	8.39E-05	0.000164926	0.000231797	0.000470808	3.47E-05	0
USP domain-containing protein OS=Schistocephalus solidus OX=70667 GN=SSLN_LOCUS9300 PE=4 SV=1	0.073039709	0.069182878	7.54E-06	0.786961316	0.995259536	0.999999994	5.75E-05	3.92E-05	8.93E-05	0	0	4.29E-05
Proteasome subunit alpha type OS=Schistocephalus solidus OX=70667 GN=PSA2 PE=3 SV=1	1.78E-06	3.883609122	7.47E-06	0.99893659	0.274309624	0.999999995	0.000276658	5.53E-05	0.000217903	0.000119433	7.61E-05	0.000165344
Uncharacterized protein OS=Schistocephalus solidus OX=70667 GN=SSLN_LOCUS7895 PE=4 SV=1	1.65E-05	0.553012706	7.47E-06	0.996760768	0.907099588	0.999999995	6.43E-05	0	6.04E-05	0	1.16E-05	2.04E-05
Uncharacterized protein OS=Schistocephalus solidus OX=70667 GN=SSLN_LOCUS13592 PE=3 SV=1	0.504451042	0.552882477	7.33E-06	0.477550875	0.90712889	0.999999995	3.96E-05	9.09E-06	5.03E-05	0	1.16E-05	1.02E-05
Uncharacterized protein OS=Schistocephalus solidus OX=70667 GN=SSLN_LOCUS8622 PE=4 SV=1	4.62E-06	10.82175586	7.21E-06	0.998284941	0.012729808	0.999999995	0.001377764	0.000110558	0.000784898	0.000657541	0.001048479	0.000538946
Uncharacterized protein OS=Schistocephalus solidus OX=70667 GN=SSLN_LOCUS6669 PE=4 SV=1	2.829338349	3.331381616	7.17E-06	0.092556485	0.343298737	0.999999995	0.000249424	3.64E-05	0.000206781	0.000239745	0.000138036	5.99E-05
Prohibitin OS=Schistocephalus solidus OX=70667 GN=SSLN_LOCUS18227 PE=3 SV=1	18.32135337	0.786359051	7.14E-06	1.87E-05	0.852726909	0.999999995	0.001317726	4.54E-05	0.000713003	0.000776976	0.000459949	0.000711671
GTP-binding protein SAR1b OS=Schistocephalus solidus OX=70667 GN=SAR1B PE=3 SV=1	2.202859055	0.673969517	7.06E-06	0.137755029	0.879308822	0.999999995	0.000303741	4.54E-05	0.00020125	0.000119877	0.00012787	0.000177115
Thioredoxin OS=Schistocephalus solidus OX=70667 GN=SSLN_LOCUS6291 PE=4 SV=1	1.07E-05	1.400882744	7.06E-06	0.997395101	0.705327824	0.999999995	7.11E-05	2.73E-05	8.91E-05	5.95E-05	3.47E-05	1.53E-05
FERM domain-containing protein OS=Schistocephalus solidus OX=70667 GN=SSLN_LOCUS4698 PE=4 SV=1	13.18495856	9.32126947	6.96E-06	0.000282205	0.025310776	0.999999995	0.001298829	9.09E-06	0.000664024	0.001073571	0.00094225	0.000384087
Vesicle-fusing ATPase OS=Schistocephalus solidus OX=70667 GN=SSLN_LOCUS8014 PE=3 SV=1	1.32E-05	2.183577153	6.93E-06	0.997097725	0.5351904	0.999999995	6.96E-05	0	6.58E-05	5.99E-05	1.16E-05	1.02E-05
Uncharacterized protein OS=Schistocephalus solidus OX=70667 GN=SSLN_LOCUS11955 PE=4 SV=1	0.000448659	0.773130182	6.75E-06	0.983100819	0.855882546	0.999999995	0.000209322	0	0.000109654	0.000119433	0.000108756	8.97E-05
Dynein light chain type 1 OS=Schistocephalus solidus OX=70667 GN=SSLN_LOCUS6616 PE=4 SV=1	0.015640533	1.080194791	6.73E-06	0.900474374	0.781857162	0.999999995	3.91E-05	9.09E-06	4.18E-05	5.95E-05	2.31E-05	0
Pyruvate carboxylase OS=Schistocephalus solidus OX=70667 GN=SSLN_LOCUS11997 PE=4 SV=1	5.85882086	8.75418048	6.73E-06	0.015499174	0.032744187	0.999999995	0.000270326	8.18E-05	0.000429218	0	5.71E-05	2.56E-05
GMP_synt_C domain-containing protein OS=Schistocephalus solidus OX=70667 GN=SSLN_LOCUS4561 PE=4 SV=1	1.39E-05	9.19E-07	6.65E-06	0.99702095	1	0.999999995	3.64E-05	0	4.44E-05	0	0	5.11E-06
Ras-related C3 botulinum toxin substrate 2 OS=Schistocephalus solidus OX=70667 GN=SSLN_LOCUS9130 PE=4 SV=1	0.021129809	4.98E-07	6.64E-06	0.884425887	1	0.999999995	5.10E-05	5.74E-05	0.000146008	0	0	5.11E-06
NADH-ubiquinone oxidoreductase 75 kDa subunit; mitochondrial OS=Schistocephalus solidus OX=70667 GN=SSLN_LOCUS14569 PE=4 SV=1	9.340370729	2.839284802	6.50E-06	0.002241602	0.417073702	0.999999996	0.000709255	9.09E-06	0.000408861	0.000418678	0.000446301	0.000238998
60S ribosomal protein L32 OS=Schistocephalus solidus OX=70667 GN=RL32 PE=3 SV=1	1.29E-05	0.391974082	6.45E-06	0.997129208	0.941895426	0.999999996	8.52E-05	0	4.88E-05	5.99E-05	1.16E-05	4.67E-05
Uncharacterized protein OS=Schistocephalus solidus OX=70667 GN=SSLN_LOCUS7897 PE=4 SV=1	0.001061592	8.118543896	6.41E-06	0.974007861	0.04362425	0.999999996	0.000166679	0	7.86E-05	0.000118994	0.0002123	1.21E-05
40S ribosomal protein S15 OS=Schistocephalus solidus OX=70667 GN=SSLN_LOCUS13873 PE=3 SV=1	6.37E-09	3.038149393	6.41E-06	0.999936332	0.385780609	0.999999996	0.000233017	0	0.000199424	5.99E-05	1.16E-05	9.57E-05
SF3b1 domain-containing protein OS=Schistocephalus solidus OX=70667 GN=SSLN_LOCUS210 PE=3 SV=1	6.41E-05	4.60E-08	6.31E-06	0.993609792	1	0.999999996	6.24E-05	0	8.00E-05	0	0	5.11E-06
Uncharacterized protein (Fragment) OS=Schistocephalus solidus OX=70667 GN=SSLN_LOCUS19944 PE=4 SV=1	13.89321311	10.54722455	6.30E-06	0.000193496	0.014443944	0.999999996	0.000779728	7.27E-05	0.000629427	0.000299684	0.000575853	0.000165986
Acetyl-CoA deacylase OS=Schistocephalus solidus OX=70667 GN=SSLN_LOCUS18259 PE=3 SV=1	11.26861789	7.850094759	6.25E-06	0.000788284	0.049213549	0.999999996	0.000735507	2.73E-05	0.000415577	0.000599376	0.000583989	0.000186301
H15 domain-containing protein OS=Schistocephalus solidus OX=70667 GN=SSLN_LOCUS11767 PE=3 SV=1	1.494060374	3.265228899	6.19E-06	0.221587537	0.352511528	0.999999996	0.000436237	6.85E-05	0.000284772	0.000119877	0.000110033	0.00031011
CYTOSOL_AP domain-containing protein OS=Schistocephalus solidus OX=70667 GN=SSLN_LOCUS15149 PE=3 SV=1	1.32E-05	0.552961286	6.17E-06	0.997096489	0.907111158	0.999999996	4.53E-05	0	3.97E-05	0	1.16E-05	1.53E-05
ATP synthase subunit gamma OS=Schistocephalus solidus OX=70667 GN=SSLN_LOCUS7869 PE=3 SV=1	9.94981563	4.572215711	6.16E-06	0.001608655	0.205938555	0.999999996	0.000534078	5.45E-05	0.00043183	0.000179815	0.000262735	0.000190352
Coatomer subunit delta OS=Schistocephalus solidus OX=70667 GN=SSLN_LOCUS1106 PE=3 SV=1	0.000485986	3.240787653	6.11E-06	0.98241198	0.35596929	0.999999996	0.000215282	0	6.69E-05	0.000119877	2.24E-05	0.000181163
WD_REPEATS_REGION domain-containing protein OS=Schistocephalus solidus OX=70667 GN=SSLN_LOCUS6687 PE=4 SV=1	5.11E-06	2.083714913	5.94E-06	0.99819588	0.555214367	0.999999996	9.68E-05	5.53E-05	8.93E-05	0	2.31E-05	0.000104121
Protein kinase domain-containing protein OS=Schistocephalus solidus OX=70667 GN=SSLN_LOCUS9535 PE=3 SV=1	2.658910766	3.284220633	5.88E-06	0.102971227	0.349844884	0.999999996	9.21E-05	1.82E-05	0.000122805	0	3.47E-05	1.02E-05
Uncharacterized protein OS=Schistocephalus solidus OX=70667 GN=SSLN_LOCUS2011 PE=4 SV=1	7.41E-07	14.34084464	5.85E-06	0.999313368	0.002476073	0.999999996	0.000531347	0.000209249	0.0004903	0.002007388	0.000129264	4.13E-05
Uncharacterized protein OS=Schistocephalus solidus OX=70667 GN=SSLN_LOCUS8479 PE=4 SV=1	2.08E-06	5.814243493	5.80E-06	0.998848195	0.121005849	0.999999996	0.001623247	5.53E-05	0.001030849	0.00095635	0.000620502	0.00070402
Proteasome subunit alpha type OS=Schistocephalus solidus OX=70667 GN=SSLN_LOCUS10611 PE=3 SV=1	2.704656035	1.464101394	5.70E-06	0.10005566	0.690580144	0.999999996	0.000318285	6.93E-05	0.000294646	5.99E-05	0.00016583	0.000132525
GMPS ATP-PPase domain-containing protein OS=Schistocephalus solidus OX=70667 GN=SSLN_LOCUS6303 PE=4 SV=1	4.719549435	3.672226418	5.58E-06	0.029821556	0.299102236	0.999999996	0.000435881	0.000105667	0.000483954	0.000119877	0.000124961	0.000163084
TPR_REGION domain-containing protein OS=Schistocephalus solidus OX=70667 GN=SSLN_LOCUS11645 PE=4 SV=1	1.67E-06	1.223760517	5.52E-06	0.998968619	0.74731138	0.999999997	8.27E-05	0	5.55E-05	0.000118994	0	3.09E-05
Uncharacterized protein OS=Schistocephalus solidus OX=70667 GN=SSLN_LOCUS2577 PE=4 SV=1	0.340128326	0.912808615	5.04E-06	0.559755159	0.822335747	0.999999997	0.000177192	0.000102821	0.000249534	5.99E-05	2.24E-05	0.000108926
Uncharacterized protein OS=Schistocephalus solidus OX=70667 GN=SSLN_LOCUS292 PE=3 SV=1	1.97E-06	3.545060429	5.04E-06	0.998880901	0.314964788	0.999999997	0.000993618	5.53E-05	0.000427336	0.000479056	0.000181935	0.000773583
Uncharacterized protein OS=Schistocephalus solidus OX=70667 GN=SSLN_LOCUS13235 PE=4 SV=1	1.95E-06	20.92514083	4.99E-06	0.998887049	0.000109113	0.999999997	0.001057994	0.000110558	0.000786131	0.000535898	0.000803771	0.000268756
Uncharacterized protein OS=Schistocephalus solidus OX=70667 GN=SSLN_LOCUS12905 PE=4 SV=1	0.013259369	1.345033677	4.88E-06	0.908326757	0.718468165	0.999999997	0.000305742	0.000146939	0.000384273	0.000239311	0.000143976	0.000110923
FERM domain-containing protein OS=Schistocephalus solidus OX=70667 GN=SSLN_LOCUS6490 PE=4 SV=1	2.717129305	0.520091767	4.83E-06	0.099276417	0.914455678	0.999999997	0.000310028	6.36E-05	0.000277954	0.000119433	0.000146885	0.000127541
CX9C domain-containing protein OS=Schistocephalus solidus OX=70667 GN=SSLN_LOCUS15758 PE=3 SV=1	0.01561972	3.124454533	4.69E-06	0.900540273	0.372831916	0.999999997	0.000118008	9.09E-06	4.66E-05	0.000119433	6.11E-05	6.70E-05
40S ribosomal protein S23 OS=Schistocephalus solidus OX=70667 GN=RS23 PE=3 SV=1	1.04E-05	0.19059815	4.69E-06	0.997424024	0.979092615	0.999999997	0.000174414	0	0.000130974	5.99E-05	1.16E-05	8.45E-05
V-type proton ATPase proteolipid subunit OS=Schistocephalus solidus OX=70667 GN=SSLN_LOCUS17739 PE=3 SV=1	9.06E-06	0.303759506	4.65E-06	0.997597722	0.959319875	0.999999997	4.07E-05	0	3.28E-05	0	2.31E-05	1.02E-05
Gamma-cystathionase OS=Schistocephalus solidus OX=70667 GN=SSLN_LOCUS12608 PE=3 SV=1	1.20E-06	1.992131404	4.64E-06	0.999127646	0.574041466	0.999999997	0.0001216	5.83E-05	0.000111291	5.95E-05	2.24E-05	0.000108006
Dimethylargininase OS=Schistocephalus solidus OX=70667 GN=DDAH1 PE=3 SV=1	4.400524627	8.501741926	4.62E-06	0.035927877	0.036704226	0.999999997	0.000274112	3.64E-05	0.000258638	0.00035874	3.47E-05	7.06E-05
60S ribosomal protein L21 OS=Schistocephalus solidus OX=70667 GN=RL21 PE=3 SV=1	1.64E-06	1.359471679	4.60E-06	0.998978996	0.715061674	0.999999997	0.000134581	5.53E-05	7.42E-05	0.000119433	3.39E-05	0.000138258
40S ribosomal protein S16 OS=Schistocephalus solidus OX=70667 GN=RS16 PE=3 SV=1	0.001323545	12.38311882	4.55E-06	0.970978916	0.006179622	0.999999997	0.001138902	0	0.000272157	0.000359622	0.000275695	0.001012252
Serine/threonine protein phosphatase 2A regulatory subunit OS=Schistocephalus solidus OX=70667 GN=SSLN_LOCUS6682 PE=3 SV=1	0.504542675	0.553160623	4.28E-06	0.477510882	0.907066305	0.999999998	4.97E-05	9.09E-06	6.41E-05	0	1.16E-05	1.02E-05
CPSF_A domain-containing protein OS=Schistocephalus solidus OX=70667 GN=SSLN_LOCUS9699 PE=4 SV=1	0.237690361	0.379371848	4.27E-06	0.625879257	0.944470037	0.999999998	7.26E-05	6.11E-05	0.000150158	5.99E-05	0	2.23E-05
Hsp90 chaperone protein kinase-targeting subunit OS=Schistocephalus solidus OX=70667 GN=SSLN_LOCUS8309 PE=3 SV=1	0.008823672	1.508891068	4.10E-06	0.925161267	0.680219802	0.999999998	0.000365695	0.000140543	0.00036478	0.000118994	0.000248612	0.00017049
BTB domain-containing protein OS=Schistocephalus solidus OX=70667 GN=SSLN_LOCUS17907 PE=4 SV=1	1.23E-05	2.66E-06	4.07E-06	0.99720651	0.999999999	0.999999998	3.66E-05	0	4.40E-05	0	1.16E-05	0
Cation_ATPase_C domain-containing protein OS=Schistocephalus solidus OX=70667 GN=SSLN_LOCUS10978 PE=4 SV=1	8.13E-05	6.176455693	4.06E-06	0.992804611	0.103333851	0.999999998	0.000111053	0	0.000117564	0	3.47E-05	1.53E-05
CSD domain-containing protein OS=Schistocephalus solidus OX=70667 GN=SSLN_LOCUS8661 PE=4 SV=1	0.07051742	1.406345853	4.04E-06	0.790584901	0.704047904	0.999999998	6.68E-05	3.64E-05	8.96E-05	5.95E-05	5.37E-05	1.21E-05
TGc domain-containing protein OS=Schistocephalus solidus OX=70667 GN=SSLN_LOCUS2174 PE=4 SV=1	9.257399965	7.981867537	4.04E-06	0.002345458	0.046387939	0.999999998	0.000516652	1.82E-05	0.000373418	0.000238871	0.000332501	0.000127415
UV excision repair protein RAD23 OS=Schistocephalus solidus OX=70667 GN=SSLN_LOCUS2821 PE=3 SV=1	0.806599992	3.637653419	4.01E-06	0.369127377	0.303342854	0.999999998	0.000217383	9.66E-05	0.000354454	0	6.00E-05	4.63E-05
Developmentally-regulated GTP-binding protein 2 OS=Schistocephalus solidus OX=70667 GN=SSLN_LOCUS4214 PE=4 SV=1	1.13E-05	9.37E-07	3.90E-06	0.997322208	1	0.999999998	6.71E-05	0	8.04E-05	0	1.16E-05	5.11E-06
Methylmalonic aciduria type A protein OS=Schistocephalus solidus OX=70667 GN=SSLN_LOCUS4290 PE=3 SV=1	5.136857936	1.532341008	3.89E-06	0.023423004	0.674826408	0.999999998	0.000310896	3.64E-05	0.000249115	0.000119433	0.000133167	0.000126115
Uncharacterized protein OS=Schistocephalus solidus OX=70667 GN=SSLN_LOCUS9695 PE=4 SV=1	1.954679475	2.057913403	3.87E-06	0.162083484	0.560473977	0.999999998	5.98E-05	9.09E-06	6.71E-05	0	1.16E-05	2.06E-05
Succinate-CoA ligase subunit beta OS=Schistocephalus solidus OX=70667 GN=SSLN_LOCUS13939 PE=3 SV=1	8.989653076	0.073683011	3.81E-06	0.002715125	0.994796566	0.999999998	0.000756066	1.82E-05	0.000371916	0.000359179	0.000394975	0.000384781
Actin-related protein 2 OS=Schistocephalus solidus OX=70667 GN=SSLN_LOCUS15027 PE=3 SV=1	0.167394064	3.365407295	3.80E-06	0.682438246	0.338642423	0.999999998	0.000519185	0.000299392	0.00072121	0.000299241	0.0003365	0.000165873
Actin-related protein 2/3 complex subunit 5 OS=Schistocephalus solidus OX=70667 GN=SSLN_LOCUS4494 PE=3 SV=1	0.265196401	2.489822752	3.66E-06	0.606572423	0.477133148	0.999999998	0.000216983	0.000156028	0.000369786	5.99E-05	0.000155022	5.19E-05
Uncharacterized protein OS=Schistocephalus solidus OX=70667 GN=SSLN_LOCUS3219 PE=4 SV=1	1.310202962	1.373014937	3.64E-06	0.252357911	0.71187219	0.999999998	0.00012705	0.000107353	0.000242224	0	0.000159959	0
ATP synthase subunit d; mitochondrial OS=Schistocephalus solidus OX=70667 GN=SSLN_LOCUS15399 PE=3 SV=1	5.072649151	1.82297625	3.51E-06	0.02430621	0.609947856	0.999999998	0.0002317	9.09E-06	0.000170131	5.95E-05	0.000106604	8.67E-05
Eukaryotic translation initiation factor 3 subunit G OS=Schistocephalus solidus OX=70667 GN=SSLN_LOCUS17580 PE=3 SV=1	3.61E-06	0.755565183	3.47E-06	0.998483466	0.860062996	0.999999998	0.000149514	5.53E-05	7.69E-05	0	3.39E-05	0.000178935
Protein-synthesizing GTPase OS=Schistocephalus solidus OX=70667 GN=SSLN_LOCUS8338 PE=4 SV=1	3.89E-06	0.939189448	3.46E-06	0.998425897	0.815961654	0.999999998	0.00013855	0	0.000100046	0.000119877	0	6.11E-05
Complex I-B12 OS=Schistocephalus solidus OX=70667 GN=SSLN_LOCUS368 PE=3 SV=1	1.19E-05	1.299353848	3.44E-06	0.997249389	0.729286517	0.999999998	6.12E-05	0	6.69E-05	0	1.16E-05	1.02E-05
Poly(ADP-ribose) glycohydrolase OS=Schistocephalus solidus OX=70667 GN=SSLN_LOCUS2807 PE=3 SV=1	1.870102348	0.220765975	3.33E-06	0.171463358	0.974169323	0.999999998	4.20E-05	6.65E-05	0.000117552	0	4.48E-05	1.02E-05
Dynein light chain OS=Schistocephalus solidus OX=70667 GN=SSLN_LOCUS13096 PE=3 SV=1	1.220063162	1.341791974	3.33E-06	0.269348257	0.719233884	0.999999998	9.48E-05	9.09E-06	0.000108879	0	2.31E-05	2.04E-05
Dihydrothymine dehydrogenase OS=Schistocephalus solidus OX=70667 GN=SSLN_LOCUS19678 PE=3 SV=1	0.845173409	2.019896393	3.28E-06	0.357921353	0.568287421	0.999999998	7.95E-05	2.73E-05	9.52E-05	5.95E-05	4.48E-05	1.55E-05
60S ribosomal protein L12 OS=Schistocephalus solidus OX=70667 GN=SSLN_LOCUS9111 PE=3 SV=1	1.56E-06	2.368240491	3.27E-06	0.999005032	0.499574025	0.999999998	0.000514753	5.53E-05	0.000160078	0.000298809	0.000157544	0.000453198
Coatomer subunit beta OS=Schistocephalus solidus OX=70667 GN=SSLN_LOCUS9070 PE=4 SV=1	3.13E-06	0.646867323	3.14E-06	0.998587885	0.885624235	0.999999999	0.000159031	5.53E-05	9.08E-05	5.95E-05	2.31E-05	0.000171629
60S ribosomal protein L14 OS=Schistocephalus solidus OX=70667 GN=SSLN_LOCUS10964 PE=3 SV=1	1.71E-06	1.453091781	3.08E-06	0.998955615	0.693138253	0.999999999	0.000276711	5.53E-05	0.00013599	0	4.55E-05	0.000282406
Uncharacterized protein OS=Schistocephalus solidus OX=70667 GN=SSLN_LOCUS16356 PE=3 SV=1	5.52773899	4.72252006	3.07E-06	0.018717278	0.193280252	0.999999999	0.000356023	7.27E-05	0.000381955	5.99E-05	5.71E-05	0.000157607
Pept_C1 domain-containing protein OS=Schistocephalus solidus OX=70667 GN=SSLN_LOCUS9015 PE=3 SV=1	1.706897523	1.870093571	3.00E-06	0.191388396	0.599801837	0.999999999	0.000116207	2.73E-05	0.000125856	5.99E-05	5.78E-05	2.74E-05
Endostatin domain-containing protein OS=Schistocephalus solidus OX=70667 GN=SSLN_LOCUS10250 PE=4 SV=1	1.71E-06	2.812984182	2.92E-06	0.998955703	0.421366947	0.999999999	0.000451413	5.53E-05	0.000291611	0.000118994	0.000190898	0.000265186
Oxoglutarate dehydrogenase (succinyl-transferring) OS=Schistocephalus solidus OX=70667 GN=SSLN_LOCUS2585 PE=3 SV=1	4.422897602	0.667141847	2.90E-06	0.035459772	0.880903929	0.999999999	0.000296404	9.09E-06	0.000175023	0.000179815	0.000160299	0.000115211
40S ribosomal protein S13 OS=Schistocephalus solidus OX=70667 GN=RS13 PE=3 SV=1	5.761850331	3.214879358	2.79E-06	0.016377816	0.359666637	0.999999999	0.000609526	6.11E-05	0.000368312	0.000299241	0.000120322	0.000404987
Protein transport protein SEC23 OS=Schistocephalus solidus OX=70667 GN=SSLN_LOCUS15867 PE=3 SV=1	9.40E-06	3.396127989	2.77E-06	0.997554082	0.334485943	0.999999999	0.000506856	0	0.000154804	0.000119877	0	0.000487874
Uncharacterized protein OS=Schistocephalus solidus OX=70667 GN=SSLN_LOCUS16039 PE=3 SV=1	0.504517744	0.569774579	2.74E-06	0.477521762	0.903315564	0.999999999	6.79E-05	1.82E-05	7.36E-05	0	3.47E-05	2.56E-05
Uncharacterized protein OS=Schistocephalus solidus OX=70667 GN=SSLN_LOCUS1400 PE=4 SV=1	7.28E-07	4.193464825	2.69E-06	0.999319013	0.241316995	0.999999999	0.00026598	6.97E-05	0.000125458	0.000828665	0.000157173	7.64E-05
Pyruvate dehydrogenase E1 component subunit alpha OS=Schistocephalus solidus OX=70667 GN=SSLN_LOCUS10159 PE=4 SV=1	12.80257406	7.555281484	2.68E-06	0.000346143	0.056154919	0.999999999	0.001016663	9.09E-06	0.000630171	0.00035874	0.000689852	0.000318595
Uncharacterized protein OS=Schistocephalus solidus OX=70667 GN=SSLN_LOCUS6902 PE=4 SV=1	18.26620127	8.727816705	2.63E-06	1.92E-05	0.03313739	0.999999999	0.002362792	9.09E-06	0.00118186	0.001671197	0.001735776	0.000759004
Uncharacterized protein OS=Schistocephalus solidus OX=70667 GN=SSLN_LOCUS19461 PE=4 SV=1	1.05E-07	3.67E-08	2.63E-06	0.999741232	1	0.999999999	2.73E-05	0	2.59E-05	0	1.16E-05	5.11E-06
Uncharacterized protein OS=Schistocephalus solidus OX=70667 GN=SSLN_LOCUS14769 PE=3 SV=1	0.268447306	0.434544726	2.60E-06	0.604375239	0.933017449	0.999999999	0.000198991	5.94E-05	0.000194862	5.99E-05	5.37E-05	0.000114982
Uncharacterized protein OS=Schistocephalus solidus OX=70667 GN=SSLN_LOCUS15744 PE=4 SV=1	5.86E-06	3.49E-07	2.40E-06	0.998068536	1	0.999999999	3.72E-05	0	3.94E-05	0	1.16E-05	5.11E-06
Succinate dehydrogenase [ubiquinone] iron-sulfur subunit; mitochondrial OS=Schistocephalus solidus OX=70667 GN=SSLN_LOCUS10254 PE=3 SV=1	0.000613506	12.35103839	2.38E-06	0.980239169	0.006272478	0.999999999	0.000931186	0	0.000606017	0.000776976	0.000367015	0.000295923
Ubiquitin carboxyl-terminal hydrolase OS=Schistocephalus solidus OX=70667 GN=SSLN_LOCUS8463 PE=3 SV=1	5.475647077	0.222360535	2.37E-06	0.019283221	0.97390129	0.999999999	6.08E-05	0.000149632	0.000267452	0	2.31E-05	1.53E-05
Vesicle-fusing ATPase OS=Schistocephalus solidus OX=70667 GN=SSLN_LOCUS12844 PE=3 SV=1	0.029855017	1.290910083	2.29E-06	0.862819608	0.731292691	0.999999999	7.54E-05	4.83E-05	0.000136191	5.99E-05	2.31E-05	1.02E-05
Dynactin subunit 2-B OS=Schistocephalus solidus OX=70667 GN=SSLN_LOCUS8519 PE=3 SV=1	4.31E-06	1.1227457	2.21E-06	0.998344032	0.771586212	0.999999999	6.58E-05	0	3.95E-05	5.99E-05	2.31E-05	2.44E-05
Ubiquitin-conjugating enzyme E2-17 kDa OS=Schistocephalus solidus OX=70667 GN=UBCD1 PE=3 SV=1	0.275844325	0.711065654	2.20E-06	0.59943802	0.870598161	0.999999999	5.84E-05	2.73E-05	9.65E-05	0	1.16E-05	1.53E-05
60S ribosomal protein L23a OS=Schistocephalus solidus OX=70667 GN=SSLN_LOCUS11996 PE=3 SV=1	1.62E-06	3.902179787	2.18E-06	0.998984968	0.272222524	0.999999999	0.000497005	5.53E-05	0.000321526	0.000299241	6.71E-05	0.00032187
Uncharacterized protein OS=Schistocephalus solidus OX=70667 GN=SSLN_LOCUS2573 PE=4 SV=1	0.000208042	2.261157311	2.13E-06	0.988491971	0.520002947	0.999999999	0.000137792	0	5.44E-05	0.000119433	4.48E-05	8.12E-05
PCI domain-containing protein OS=Schistocephalus solidus OX=70667 GN=SSLN_LOCUS14859 PE=3 SV=1	6.678199791	0.460799674	2.09E-06	0.009759914	0.927415178	0.999999999	0.000490222	9.09E-06	0.000240962	0.000239311	0.000177397	0.000284084
Proteasome subunit beta OS=Schistocephalus solidus OX=70667 GN=SSLN_LOCUS14532 PE=3 SV=1	1.954620093	0.139112425	2.05E-06	0.16208986	0.98676222	0.999999999	0.000140965	9.09E-06	7.96E-05	5.99E-05	7.08E-05	7.25E-05
FABP domain-containing protein OS=Schistocephalus solidus OX=70667 GN=SSLN_LOCUS16645 PE=3 SV=1	0.69073358	0.283076625	2.02E-06	0.405914975	0.96317924	0.999999999	5.16E-05	7.70E-05	0.000167444	5.99E-05	0	0
Collagen IV NC1 domain-containing protein OS=Schistocephalus solidus OX=70667 GN=SSLN_LOCUS10514 PE=4 SV=1	8.95E-06	6.167191354	2.00E-06	0.997613605	0.103753356	0.999999999	0.000244467	0	0.000174383	5.99E-05	0.000197169	4.16E-05
UPF0506 domain-containing protein OS=Schistocephalus solidus OX=70667 GN=SSLN_LOCUS14595 PE=4 SV=1	4.78E-05	4.03E-07	1.98E-06	0.994483757	1	0.999999999	8.23E-06	0.003058514	0.002410566	0.000941651	0.002075438	0.000623608
Synaptotagmin-1 OS=Schistocephalus solidus OX=70667 GN=SY65 PE=4 SV=1	0.406925019	1.585030674	1.96E-06	0.523534385	0.662788757	0.999999999	7.47E-05	2.73E-05	8.87E-05	0	6.86E-05	1.53E-05
Uncharacterized protein OS=Schistocephalus solidus OX=70667 GN=SSLN_LOCUS10025 PE=4 SV=1	0.001019634	0.113222852	1.95E-06	0.974526507	0.990204736	0.999999999	2.93E-05	0.000120421	0.000176821	0	3.47E-05	1.53E-05
PKS_AT domain-containing protein OS=Schistocephalus solidus OX=70667 GN=SSLN_LOCUS14583 PE=4 SV=1	0.33337141	0.284298772	1.91E-06	0.563680591	0.962953893	0.999999999	4.11E-05	9.09E-06	5.23E-05	0	1.16E-05	1.02E-05
tRNA-synt_1c domain-containing protein OS=Schistocephalus solidus OX=70667 GN=SSLN_LOCUS17070 PE=3 SV=1	3.15E-05	0.553070582	1.90E-06	0.995521957	0.907086566	0.999999999	4.00E-05	0	3.86E-05	0	0	1.53E-05
PDZ and LIM domain protein 4 OS=Schistocephalus solidus OX=70667 GN=PDLI4 PE=4 SV=1	5.992054791	6.937526321	1.86E-06	0.014370453	0.073915904	0.999999999	0.000266302	2.73E-05	0.000230836	0.000178483	0.000211422	2.23E-05
Leucine-rich repeat-containing protein 47 OS=Schistocephalus solidus OX=70667 GN=SSLN_LOCUS7438 PE=4 SV=1	1.39E-05	0.470103732	1.86E-06	0.997027245	0.925408651	0.999999999	8.93E-05	0	5.73E-05	5.99E-05	0	4.97E-05
Peptidase_M1 domain-containing protein OS=Schistocephalus solidus OX=70667 GN=SSLN_LOCUS1714 PE=4 SV=1	2.590673639	2.005873448	1.86E-06	0.107494609	0.571188544	0.999999999	0.000321377	9.09E-06	0.000106465	0.000238871	0.000144633	0.000208828
Eukaryotic translation initiation factor 3 subunit D OS=Schistocephalus solidus OX=70667 GN=SSLN_LOCUS15419 PE=3 SV=1	6.18E-06	1.30E-06	1.85E-06	0.998016164	1	0.999999999	3.96E-05	0	4.89E-05	0	0	5.11E-06
GHMP_kinases_C domain-containing protein OS=Schistocephalus solidus OX=70667 GN=SSLN_LOCUS18511 PE=4 SV=1	0.000223996	1.412788581	1.84E-06	0.988058915	0.702539774	0.999999999	5.92E-05	0	4.17E-05	5.99E-05	2.24E-05	1.42E-05
Histidine triad nucleotide-binding protein 1 OS=Schistocephalus solidus OX=70667 GN=HINT1 PE=4 SV=1	0.886384844	1.84119951	1.83E-06	0.346458865	0.606010761	0.999999999	0.000113736	4.83E-05	0.000163264	0	6.45E-05	2.57E-05
Arginine--tRNA ligase OS=Schistocephalus solidus OX=70667 GN=SSLN_LOCUS15175 PE=3 SV=1	6.077484039	3.796064811	1.82E-06	0.013691563	0.284344191	0.999999999	0.000286328	1.82E-05	0.000214626	0.000119877	3.39E-05	0.000151925
Fer4_20 domain-containing protein OS=Schistocephalus solidus OX=70667 GN=SSLN_LOCUS18998 PE=4 SV=1	0.17741799	0.003430356	1.81E-06	0.673601634	0.99994662	0.999999999	2.44E-05	2.73E-05	7.22E-05	0	0	0
Uncharacterized protein OS=Schistocephalus solidus OX=70667 GN=SSLN_LOCUS2675 PE=4 SV=1	1.02E-07	0.417961454	1.79E-06	0.999745731	0.93650759	0.999999999	5.43E-05	1.82E-05	7.03E-05	5.99E-05	2.24E-05	5.11E-06
Peptidylprolyl isomerase OS=Schistocephalus solidus OX=70667 GN=SSLN_LOCUS9726 PE=4 SV=1	6.81E-06	6.04E-06	1.77E-06	0.997917108	0.999999996	0.999999999	4.03E-05	0	4.90E-05	0	1.16E-05	0
Proteasome subunit alpha type-1 OS=Schistocephalus solidus OX=70667 GN=SSLN_LOCUS14345 PE=3 SV=1	3.942917007	2.375931468	1.75E-06	0.047069092	0.498130697	0.999999999	0.000182467	9.09E-06	0.000141159	0.000119433	5.71E-05	6.30E-05
40S ribosomal protein S9 OS=Schistocephalus solidus OX=70667 GN=RS9 PE=3 SV=1	1.60E-06	3.425983474	1.75E-06	0.998990984	0.330489454	0.999999999	0.000393527	5.53E-05	0.000209871	0.000179372	3.39E-05	0.000333988
Uncharacterized protein OS=Schistocephalus solidus OX=70667 GN=SSLN_LOCUS9114 PE=4 SV=1	9.25E-06	18.54603227	1.74E-06	0.997573641	0.00033932	0.999999999	0.001453369	0	0.000385088	0.000238871	0.000118171	0.001416687
60S acidic ribosomal protein P2 OS=Schistocephalus solidus OX=70667 GN=SSLN_LOCUS15033 PE=3 SV=1	1.16E-06	6.662098036	1.71E-06	0.99913974	0.08348435	0.999999999	0.000195256	5.53E-05	0.0001923	0	8.10E-05	0.000105295
Uncharacterized protein OS=Schistocephalus solidus OX=70667 GN=SSLN_LOCUS4780 PE=4 SV=1	7.13E-09	2.057887243	1.71E-06	0.999932638	0.560479327	0.999999999	6.90E-05	0	6.67E-05	0	1.16E-05	2.06E-05
Transgelin OS=Schistocephalus solidus OX=70667 GN=TAGL PE=3 SV=1	6.152045971	3.833979202	1.69E-06	0.013126017	0.279958442	0.999999999	0.000137305	0.00033512	0.000617933	0	5.71E-05	1.53E-05
Uncharacterized protein OS=Schistocephalus solidus OX=70667 GN=SSLN_LOCUS3640 PE=4 SV=1	0.369828015	2.199090014	1.65E-06	0.54309803	0.532127632	0.999999999	9.12E-05	3.64E-05	0.000119658	5.95E-05	6.00E-05	1.21E-05
Uncharacterized protein OS=Schistocephalus solidus OX=70667 GN=SSLN_LOCUS17764 PE=3 SV=1	1.59E-06	1.659034003	1.64E-06	0.998992365	0.646079542	0.999999999	0.000131314	0	0.000119668	0	1.16E-05	5.12E-05
Uncharacterized protein OS=Schistocephalus solidus OX=70667 GN=SSLN_LOCUS2424 PE=4 SV=1	4.55E-06	1.561062952	1.59E-06	0.998297758	0.668250398	0.999999999	0.000192889	0	0.000129358	5.95E-05	0.00022171	5.11E-06
Uncharacterized protein OS=Schistocephalus solidus OX=70667 GN=SSLN_LOCUS11786 PE=3 SV=1	0.349846797	2.182927164	1.53E-06	0.554199867	0.535319012	0.999999999	0.000218909	4.83E-05	0.000143994	0.000179372	6.45E-05	0.00014484
Uncharacterized protein OS=Schistocephalus solidus OX=70667 GN=SSLN_LOCUS13419 PE=3 SV=1	0.672760438	1.235316082	1.39E-06	0.412090845	0.744547109	1	5.39E-05	4.54E-05	0.000102397	0.000119877	0	1.02E-05
DUF4140 domain-containing protein OS=Schistocephalus solidus OX=70667 GN=SSLN_LOCUS12498 PE=4 SV=1	10.21772126	8.086878308	1.34E-06	0.001390976	0.044249905	1	0.000565332	9.09E-06	0.000409871	0.000298809	0.000320396	0.000137865
Uncharacterized protein OS=Schistocephalus solidus OX=70667 GN=SSLN_LOCUS4104 PE=3 SV=1	0.215846614	0.903863048	1.33E-06	0.642222978	0.824495468	1	6.69E-05	7.27E-05	0.000184051	0	0	1.02E-05
GrpE protein homolog OS=Schistocephalus solidus OX=70667 GN=SSLN_LOCUS731 PE=3 SV=1	2.658972264	0.000532114	1.31E-06	0.102967245	0.999996736	1	5.28E-05	9.09E-06	7.98E-05	0	0	5.11E-06
Uncharacterized protein OS=Schistocephalus solidus OX=70667 GN=SSLN_LOCUS11157 PE=4 SV=1	3.321836941	1.766068932	1.29E-06	0.068365402	0.622346403	1	0.000123969	9.09E-06	0.000102228	5.99E-05	4.55E-05	4.16E-05
Eukaryotic translation initiation factor 2 subunit 1 OS=Schistocephalus solidus OX=70667 GN=SSLN_LOCUS849 PE=3 SV=1	0.782952667	0.31160061	1.29E-06	0.376239628	0.957832157	1	0.000117064	4.83E-05	0.000169882	0	0	5.60E-05
Uncharacterized protein OS=Schistocephalus solidus OX=70667 GN=SSLN_LOCUS7601 PE=4 SV=1	7.623774696	2.74489366	1.28E-06	0.005760379	0.432651919	1	0.000440457	9.09E-06	0.000302492	0	8.77E-05	0.00025367
Carbonic anhydrase OS=Schistocephalus solidus OX=70667 GN=SSLN_LOCUS12020 PE=3 SV=1	0.770975288	0.778825615	1.26E-06	0.379915508	0.854524672	1	5.41E-05	6.65E-05	0.000127329	0	5.78E-05	1.02E-05
Usp domain-containing protein OS=Schistocephalus solidus OX=70667 GN=SSLN_LOCUS3089 PE=4 SV=1	8.071004359	0.501203568	1.23E-06	0.004497918	0.918626914	1	0.000700323	9.09E-06	0.000329198	0.00029836	0.000295111	0.000402724
Uncharacterized protein OS=Schistocephalus solidus OX=70667 GN=SSLN_LOCUS9297 PE=4 SV=1	6.34E-06	4.727311145	1.22E-06	0.997991094	0.192888926	1	0.000458867	0	0.000259079	0.000119877	4.48E-05	0.000304049
Cystatin domain-containing protein OS=Schistocephalus solidus OX=70667 GN=SSLN_LOCUS16275 PE=4 SV=1	8.14E-07	9.297903001	1.21E-06	0.999279995	0.025581433	1	0.000294055	5.53E-05	0.000271838	0.000238871	0.000121834	9.00E-05
Uncharacterized protein OS=Schistocephalus solidus OX=70667 GN=SSLN_LOCUS16750 PE=4 SV=1	3.63E-07	1.927122129	1.17E-06	0.99951931	0.587669687	1	0.000143869	0	7.56E-05	0.000119877	0.000109511	3.65E-05
Eukaryotic translation initiation factor 3 subunit E OS=Schistocephalus solidus OX=70667 GN=SSLN_LOCUS9834 PE=3 SV=1	1.75E-06	0.021577066	1.15E-06	0.99894358	0.999162475	1	6.53E-05	0	4.12E-05	0	0	4.58E-05
AMP_N domain-containing protein OS=Schistocephalus solidus OX=70667 GN=SSLN_LOCUS10778 PE=4 SV=1	2.658946405	3.17E-06	1.15E-06	0.102968919	0.999999998	1	5.02E-05	1.82E-05	8.84E-05	0	1.16E-05	0
NAC-A/B domain-containing protein OS=Schistocephalus solidus OX=70667 GN=SSLN_LOCUS637 PE=4 SV=1	3.321816669	1.846938461	1.11E-06	0.068366245	0.604774254	1	0.000157081	9.09E-06	0.000128929	5.99E-05	3.39E-05	6.50E-05
Phosphomannomutase OS=Schistocephalus solidus OX=70667 GN=SSLN_LOCUS16738 PE=3 SV=1	1.31E-08	1.048888975	1.05E-06	0.999908679	0.789424556	1	5.45E-05	0.000112656	0.000114805	5.99E-05	3.39E-05	8.48E-05
Putative ATP synthase subunit f OS=Schistocephalus solidus OX=70667 GN=SSLN_LOCUS1462 PE=3 SV=1	3.32183247	0.515466137	1.04E-06	0.068365588	0.915480665	1	0.0001789	9.09E-06	0.000108078	0.000119877	5.71E-05	8.97E-05
Nudix hydrolase domain-containing protein OS=Schistocephalus solidus OX=70667 GN=SSLN_LOCUS15772 PE=4 SV=1	6.28E-08	1.70E-06	1.02E-06	0.999799972	0.999999999	1	2.47E-05	1.82E-05	4.17E-05	5.95E-05	0	5.11E-06
Uncharacterized protein OS=Schistocephalus solidus OX=70667 GN=SSLN_LOCUS1552 PE=4 SV=1	1.39E-06	0.121643004	9.85E-07	0.999058962	0.98911932	1	0.000388739	0	0.000201439	0	0	0.000313994
Inosine-guanosine phosphorylase OS=Schistocephalus solidus OX=70667 GN=SSLN_LOCUS4707 PE=3 SV=1	3.81E-07	0.56982534	9.51E-07	0.999507378	0.903304067	1	5.99E-05	0	5.37E-05	0	2.31E-05	1.53E-05
H(+)-transporting two-sector ATPase OS=Schistocephalus solidus OX=70667 GN=SSLN_LOCUS12695 PE=3 SV=1	2.812141074	2.361929351	9.15E-07	0.093553439	0.500760803	1	0.000257964	4.83E-05	0.000219456	0.000119877	3.47E-05	0.000150734
Abhydrolase_2 domain-containing protein OS=Schistocephalus solidus OX=70667 GN=SSLN_LOCUS14799 PE=3 SV=1	1.219905876	0.914484554	9.11E-07	0.269379125	0.82193102	1	6.99E-05	9.09E-06	6.07E-05	5.99E-05	2.24E-05	2.23E-05
Uncharacterized protein OS=Schistocephalus solidus OX=70667 GN=SSLN_LOCUS2561 PE=3 SV=1	1.06E-06	0.023680755	9.09E-07	0.999178621	0.999037659	1	3.28E-05	0	3.41E-05	0	0	1.02E-05
Uncharacterized protein OS=Schistocephalus solidus OX=70667 GN=SSLN_LOCUS5220 PE=4 SV=1	4.525192474	0.719976589	8.97E-07	0.033399318	0.868495497	1	0.000186704	9.09E-06	0.000161734	5.95E-05	0.000178878	0
Uncharacterized protein OS=Schistocephalus solidus OX=70667 GN=SSLN_LOCUS1927 PE=3 SV=1	1.64E-06	0.509951535	8.88E-07	0.998979484	0.916699726	1	5.31E-05	0	3.03E-05	0.000119877	2.24E-05	5.11E-06
Uncharacterized protein OS=Schistocephalus solidus OX=70667 GN=SSLN_LOCUS11589 PE=4 SV=1	1.92E-06	9.33E-08	8.68E-07	0.998893508	1	1	3.24E-05	0	3.28E-05	0	1.16E-05	5.11E-06
Uncharacterized protein OS=Schistocephalus solidus OX=70667 GN=SSLN_LOCUS5492 PE=4 SV=1	1.13E-08	3.284232648	8.60E-07	0.999915347	0.349843203	1	7.84E-05	0	7.14E-05	0	3.39E-05	1.72E-05
Uncharacterized protein OS=Schistocephalus solidus OX=70667 GN=SSLN_LOCUS2954 PE=4 SV=1	2.47E-06	2.24E-06	8.33E-07	0.998746712	0.999999999	1	3.21E-05	0	3.78E-05	0	1.16E-05	0
HTH cro/C1-type domain-containing protein OS=Schistocephalus solidus OX=70667 GN=SSLN_LOCUS15048 PE=4 SV=1	3.179471602	1.44E-06	8.22E-07	0.07456884	1	1	8.58E-05	2.73E-05	0.00015012	0	1.16E-05	0
RRM domain-containing protein OS=Schistocephalus solidus OX=70667 GN=SSLN_LOCUS12177 PE=4 SV=1	0.504575534	1.139532461	8.10E-07	0.477496542	0.767540367	1	0.000144737	9.09E-06	7.94E-05	0.000118994	8.64E-05	5.80E-05
Uncharacterized protein OS=Schistocephalus solidus OX=70667 GN=SSLN_LOCUS15448 PE=3 SV=1	6.93E-07	0.308497986	8.05E-07	0.999335797	0.958422395	1	6.78E-05	5.53E-05	5.91E-05	0	2.31E-05	9.51E-05
Uncharacterized protein OS=Schistocephalus solidus OX=70667 GN=SSLN_LOCUS16490 PE=4 SV=1	1.16E-05	4.45E-06	7.71E-07	0.997286372	0.999999998	1	3.04E-05	6.97E-05	3.63E-05	0.000470808	0	5.11E-06
Uncharacterized protein OS=Schistocephalus solidus OX=70667 GN=SSLN_LOCUS4883 PE=4 SV=1	2.658993953	0.544930176	7.57E-07	0.102965841	0.9089152	1	0.000121726	9.09E-06	8.68E-05	0	7.90E-05	4.85E-05
Peptide-methionine (S)-S-oxide reductase OS=Schistocephalus solidus OX=70667 GN=SSLN_LOCUS4560 PE=3 SV=1	0.012530821	1.796245161	7.49E-07	0.91087007	0.615752372	1	0.000126788	1.82E-05	5.95E-05	5.95E-05	6.79E-05	8.70E-05
Signal peptidase complex subunit 2 OS=Schistocephalus solidus OX=70667 GN=SSLN_LOCUS384 PE=3 SV=1	1.55E-06	1.28E-06	7.46E-07	0.999007186	1	1	3.99E-05	0	5.45E-05	0	0	0
BcrAD_BadFG domain-containing protein OS=Schistocephalus solidus OX=70667 GN=SSLN_LOCUS1258 PE=4 SV=1	0.177779971	3.118910054	7.42E-07	0.673288081	0.373652458	1	0.000175783	2.73E-05	9.33E-05	5.99E-05	9.50E-05	0.000117191
Macrophage-expressed gene 1 protein OS=Schistocephalus solidus OX=70667 GN=SSLN_LOCUS14066 PE=3 SV=1	2.77E-06	2.183526973	7.16E-07	0.998671879	0.535200328	1	7.41E-05	0	7.19E-05	5.99E-05	1.16E-05	1.02E-05
Uncharacterized protein OS=Schistocephalus solidus OX=70667 GN=SSLN_LOCUS13395 PE=3 SV=1	0.005528832	1.727854721	7.08E-07	0.940727024	0.630758913	1	0.000117142	9.09E-06	3.23E-05	0.000119877	0	0.000109859
Uncharacterized protein OS=Schistocephalus solidus OX=70667 GN=SSLN_LOCUS1329 PE=4 SV=1	1.25E-06	3.199386017	7.08E-07	0.999108872	0.361893502	1	0.000251994	0	0.000121662	0.000118994	0.000195957	9.02E-05
Uncharacterized protein OS=Schistocephalus solidus OX=70667 GN=SSLN_LOCUS5787 PE=4 SV=1	1.250836272	0.94339205	6.79E-07	0.263392814	0.814945659	1	0.000115999	0.000127243	0.000292269	0	6.94E-05	1.02E-05
Uncharacterized protein OS=Schistocephalus solidus OX=70667 GN=SSLN_LOCUS11648 PE=3 SV=1	4.96529339	2.161615274	6.67E-07	0.025860928	0.539548483	1	0.000428613	4.54E-05	0.000281422	0.000179372	0.000293383	0.00016863
Cation_ATPase_N domain-containing protein OS=Schistocephalus solidus OX=70667 GN=SSLN_LOCUS15341 PE=4 SV=1	1.35E-06	0.940758847	6.54E-07	0.99907282	0.815582262	1	0.000422519	0	0.000193874	0.000238871	0.000222285	0.000206178
Dynamin GTPase OS=Schistocephalus solidus OX=70667 GN=SSLN_LOCUS3090 PE=4 SV=1	5.588976907	6.221577043	6.18E-07	0.01807385	0.10131381	1	0.000180466	9.09E-06	0.000200806	0	9.18E-05	1.02E-05
MPN domain-containing protein OS=Schistocephalus solidus OX=70667 GN=SSLN_LOCUS15049 PE=3 SV=1	3.90E-07	2.598573232	6.15E-07	0.999501494	0.457739733	1	9.53E-05	0	8.35E-05	5.95E-05	0	3.26E-05
SERPIN domain-containing protein OS=Schistocephalus solidus OX=70667 GN=SSLN_LOCUS10184 PE=3 SV=1	3.00E-07	16.21117139	6.14E-07	0.999563107	0.001026356	1	0.000670641	6.97E-05	0.000506521	0.001008914	0.000391091	8.75E-05
Tudor domain-containing protein OS=Schistocephalus solidus OX=70667 GN=SSLN_LOCUS601 PE=4 SV=1	3.129113196	3.163485414	5.92E-07	0.076905564	0.367099272	1	0.000263337	9.09E-06	0.000138458	5.99E-05	3.39E-05	0.000194114
Amidohydro-rel domain-containing protein OS=Schistocephalus solidus OX=70667 GN=SSLN_LOCUS13886 PE=4 SV=1	6.959564353	2.571239446	5.90E-07	0.008337233	0.462553967	1	0.000411102	2.73E-05	0.000302884	5.99E-05	8.42E-05	0.000229402
Uncharacterized protein OS=Schistocephalus solidus OX=70667 GN=SSLN_LOCUS10574 PE=4 SV=1	0.000412462	2.814362382	5.57E-07	0.983796745	0.421141067	1	0.000103491	0	8.52E-05	5.95E-05	5.92E-05	1.21E-05
Histidine--tRNA ligase OS=Schistocephalus solidus OX=70667 GN=SSLN_LOCUS11450 PE=3 SV=1	0.293137614	0.000984273	5.54E-07	0.588216854	0.99999179	1	4.98E-05	2.73E-05	0.000101517	0	0	5.11E-06
Uncharacterized protein OS=Schistocephalus solidus OX=70667 GN=SSLN_LOCUS8254 PE=4 SV=1	8.00E-07	3.84E-07	5.50E-07	0.99928647	1	1	3.14E-05	0	3.76E-05	0	0	5.11E-06
Signal peptidase complex subunit 3 OS=Schistocephalus solidus OX=70667 GN=SSLN_LOCUS9214 PE=3 SV=1	2.23E-06	5.020946764	5.31E-07	0.99880887	0.170269729	1	0.000156758	0	0.000156189	5.99E-05	1.16E-05	3.76E-05
Uncharacterized protein OS=Schistocephalus solidus OX=70667 GN=SSLN_LOCUS14868 PE=4 SV=1	0.294865912	0.311890865	5.14E-07	0.58711908	0.957776835	1	9.57E-05	3.64E-05	0.000136686	0	0	4.37E-05
Uncharacterized protein OS=Schistocephalus solidus OX=70667 GN=SSLN_LOCUS16664 PE=3 SV=1	1.56E-07	1.719329262	5.04E-07	0.999685193	0.632645043	1	0.000333201	0	0.000213049	0.000179372	0.000113394	0.000138193
Aldedh domain-containing protein OS=Schistocephalus solidus OX=70667 GN=SSLN_LOCUS14729 PE=3 SV=1	1.954565834	0.573929805	4.96E-07	0.162095687	0.902373739	1	7.75E-05	1.82E-05	9.69E-05	0	5.63E-05	5.11E-06
Serine-threonine kinase receptor-associated protein OS=Schistocephalus solidus OX=70667 GN=SSLN_LOCUS18060 PE=4 SV=1	0.009514435	0.000399009	4.93E-07	0.922296009	0.99999788	1	4.11E-05	3.64E-05	0.000102556	0	0	5.11E-06
Dynein light chain OS=Schistocephalus solidus OX=70667 GN=SSLN_LOCUS18492 PE=3 SV=1	6.077399289	8.136813482	4.72E-07	0.01369222	0.043267207	1	0.000196357	9.09E-06	0.000220958	5.95E-05	5.71E-05	1.72E-05
Uncharacterized protein OS=Schistocephalus solidus OX=70667 GN=SSLN_LOCUS11184 PE=4 SV=1	0.01561974	1.018304133	4.60E-07	0.900540209	0.796823015	1	7.05E-05	1.82E-05	3.62E-05	0	7.00E-05	4.68E-05
Pru domain-containing protein OS=Schistocephalus solidus OX=70667 GN=SSLN_LOCUS4758 PE=4 SV=1	1.52E-07	1.578904828	4.60E-07	0.999688533	0.664182411	1	0.000325159	0	0.000127016	0.000238871	0.000100619	0.000203957
Importin subunit alpha OS=Schistocephalus solidus OX=70667 GN=SSLN_LOCUS11285 PE=3 SV=1	4.36E-08	0.637623313	4.48E-07	0.999833313	0.887767902	1	5.26E-05	9.09E-06	3.98E-05	5.99E-05	0	3.08E-05
Uncharacterized protein OS=Schistocephalus solidus OX=70667 GN=SSLN_LOCUS5413 PE=3 SV=1	6.83E-07	2.690501212	4.42E-07	0.999340631	0.441843928	1	0.000192921	0	0.000168002	0	0	9.12E-05
Ceramide-1-phosphate transfer protein OS=Schistocephalus solidus OX=70667 GN=SSLN_LOCUS10586 PE=4 SV=1	0.002684857	0.08619919	4.32E-07	0.958675624	0.993440503	1	2.91E-05	3.64E-05	6.86E-05	0	2.31E-05	1.02E-05
Deltameth_res domain-containing protein OS=Schistocephalus solidus OX=70667 GN=SSLN_LOCUS12283 PE=4 SV=1	0.015644233	0.145385904	4.31E-07	0.900462665	0.98588311	1	4.45E-05	9.09E-06	5.06E-05	0	3.39E-05	5.11E-06
ATP-synt_DE_N domain-containing protein OS=Schistocephalus solidus OX=70667 GN=SSLN_LOCUS10113 PE=3 SV=1	0.504553676	1.402230299	4.16E-07	0.477506081	0.70501202	1	7.57E-05	9.09E-06	6.37E-05	0.000118994	1.16E-05	2.06E-05
Uncharacterized protein OS=Schistocephalus solidus OX=70667 GN=SSLN_LOCUS34 PE=4 SV=1	4.56E-07	0.000717618	4.12E-07	0.999461367	0.999994888	1	0.000153002	0	8.11E-05	0	0	0.000121891
Uncharacterized protein OS=Schistocephalus solidus OX=70667 GN=SSLN_LOCUS8459 PE=4 SV=1	1.76E-06	2.781822125	4.08E-07	0.998940464	0.426501068	1	7.52E-05	0	6.99E-05	0	1.16E-05	2.56E-05
Arp2/3 complex 34 kDa subunit OS=Schistocephalus solidus OX=70667 GN=SSLN_LOCUS7168 PE=3 SV=1	2.744719032	1.000843415	3.77E-07	0.097576227	0.801047875	1	0.000102692	0.00012669	0.000243808	5.99E-05	8.10E-05	2.04E-05
Pyruvate kinase OS=Caenorhabditis elegans OX=6239 GN=pyk-1 PE=1 SV=1	4.50E-07	0.552893891	3.72E-07	0.999464585	0.907126322	1	3.87E-05	0	3.61E-05	0	1.16E-05	1.02E-05
Ribosomal protein OS=Schistocephalus solidus OX=70667 GN=SSLN_LOCUS3387 PE=3 SV=1	5.82E-09	6.777297274	3.45E-07	0.999939146	0.079345196	1	0.000276885	0	0.000266495	0.000179815	1.16E-05	6.50E-05
SUI1 domain-containing protein OS=Schistocephalus solidus OX=70667 GN=SSLN_LOCUS15116 PE=3 SV=1	0.504525274	0.552968341	3.27E-07	0.477518476	0.907109571	1	4.03E-05	9.09E-06	5.73E-05	0	0	1.02E-05
AAA domain-containing protein OS=Schistocephalus solidus OX=70667 GN=SSLN_LOCUS13382 PE=3 SV=1	0.280198276	1.183912881	3.18E-07	0.596571289	0.756865197	1	0.000141276	5.94E-05	0.000212619	5.99E-05	0	4.99E-05
Aldo_ket_red domain-containing protein OS=Schistocephalus solidus OX=70667 GN=SSLN_LOCUS1015 PE=4 SV=1	2.658965792	3.973042357	3.11E-07	0.102967664	0.26438982	1	0.000126326	1.82E-05	0.000122831	0.000119433	5.78E-05	1.93E-05
Cleavage stimulation factor subunit 2 tau variant OS=Schistocephalus solidus OX=70667 GN=SSLN_LOCUS16612 PE=4 SV=1	2.37E-06	0.465834407	3.08E-07	0.998772599	0.92633071	1	8.74E-05	0	9.26E-05	0	0	2.57E-05
Random slug protein 5 OS=Schistocephalus solidus OX=70667 GN=SSLN_LOCUS8199 PE=4 SV=1	0.015601184	0.14552565	3.07E-07	0.900598999	0.985863339	1	4.11E-05	1.82E-05	5.85E-05	0	3.47E-05	5.11E-06
Phospholipid-transporting ATPase OS=Schistocephalus solidus OX=70667 GN=SSLN_LOCUS2394 PE=3 SV=1	1.40E-06	0.121720737	2.93E-07	0.999056247	0.989109141	1	3.67E-05	3.64E-05	7.35E-05	0	2.31E-05	1.53E-05
Ubiquitin carboxyl-terminal hydrolase OS=Schistocephalus solidus OX=70667 GN=SSLN_LOCUS2680 PE=3 SV=1	3.896459007	1.731474409	2.90E-07	0.048387993	0.629959134	1	0.000116072	0.000114756	0.000201642	0	5.71E-05	8.57E-05
SH3 domain-containing protein OS=Schistocephalus solidus OX=70667 GN=SSLN_LOCUS15498 PE=4 SV=1	1.03E-08	0.280840828	2.80E-07	0.999919032	0.963590587	1	3.64E-05	4.54E-05	7.61E-05	5.99E-05	0	2.44E-05
RT_RNaseH_2 domain-containing protein OS=Schistocephalus solidus OX=70667 GN=SSLN_LOCUS11536 PE=4 SV=1	4.96E-07	0.015761939	2.77E-07	0.999438016	0.999476182	1	6.09E-05	0	5.90E-05	0	4.63E-05	0
DUF1907 domain-containing protein OS=Schistocephalus solidus OX=70667 GN=SSLN_LOCUS9464 PE=4 SV=1	2.675917688	0.985765174	2.76E-07	0.101876586	0.80469631	1	0.000105817	4.54E-05	0.000173562	0	5.78E-05	5.11E-06
Uncharacterized protein OS=Schistocephalus solidus OX=70667 GN=SSLN_LOCUS18753 PE=3 SV=1	5.92E-09	22.10516882	2.67E-07	0.99993862	6.20E-05	1	0.000711935	6.97E-05	0.000465578	0.000709229	0.000712398	7.93E-05
RNA helicase OS=Schistocephalus solidus OX=70667 GN=SSLN_LOCUS3138 PE=4 SV=1	1.25E-07	1.119437896	2.66E-07	0.999717541	0.772383891	1	5.78E-05	0	2.86E-05	5.99E-05	0	3.60E-05
FERM domain-containing protein OS=Schistocephalus solidus OX=70667 GN=SSLN_LOCUS2369 PE=4 SV=1	7.56E-07	1.52E-07	2.52E-07	0.999306467	1	1	3.92E-05	0	4.82E-05	0	0	5.11E-06
NEDD8-conjugating enzyme UBE2F OS=Schistocephalus solidus OX=70667 GN=UBE2F PE=3 SV=1	0.01561974	0.023633793	2.47E-07	0.900540208	0.999040507	1	3.92E-05	9.09E-06	5.02E-05	0	0	1.55E-05
Fibrillar collagen NC1 domain-containing protein OS=Schistocephalus solidus OX=70667 GN=SSLN_LOCUS15111 PE=4 SV=1	2.13E-07	0.367313915	2.46E-07	0.999631379	0.946908739	1	3.21E-05	6.97E-05	3.12E-05	0.000530746	0	0
40S ribosomal protein S7 OS=Schistocephalus solidus OX=70667 GN=SSLN_LOCUS10505 PE=3 SV=1	1.74E-05	2.701230482	2.42E-07	0.996669927	0.440018227	1	0.000878381	0	0.000247867	0.000119877	0.000129737	0.000817578
Uncharacterized protein OS=Schistocephalus solidus OX=70667 GN=SSLN_LOCUS15505 PE=4 SV=1	4.525442867	0.597743604	2.40E-07	0.033394431	0.896948729	1	0.00028966	9.09E-06	0.000146379	5.99E-05	0.000121078	0.000177242
Uncharacterized protein OS=Schistocephalus solidus OX=70667 GN=SSLN_LOCUS8202 PE=4 SV=1	4.38E-10	0.615579183	2.34E-07	0.999983298	0.892856797	1	0.000198964	0.000110558	4.01E-05	0.000119433	0.000144112	0.000273905
Uncharacterized protein OS=Schistocephalus solidus OX=70667 GN=SSLN_LOCUS14405 PE=3 SV=1	1.954700689	1.223856015	2.33E-07	0.162081206	0.747288524	1	0.00010459	9.09E-06	0.000106286	5.99E-05	1.16E-05	2.95E-05
Dynein light intermediate chain OS=Schistocephalus solidus OX=70667 GN=SSLN_LOCUS1667 PE=3 SV=1	2.26E-06	2.14E-07	2.30E-07	0.998799311	1	1	3.31E-05	0	3.38E-05	0	1.16E-05	5.11E-06
Prefoldin subunit 4 OS=Schistocephalus solidus OX=70667 GN=SSLN_LOCUS453 PE=3 SV=1	0.658633288	0.00104396	2.28E-07	0.417042859	0.999991032	1	2.93E-05	3.92E-05	7.97E-05	0	0	1.53E-05
Clathrin light chain OS=Schistocephalus solidus OX=70667 GN=SSLN_LOCUS11936 PE=3 SV=1	1.220112856	3.72E-06	2.28E-07	0.269338505	0.999999998	1	4.53E-05	9.09E-06	6.88E-05	0	1.16E-05	0
Uncharacterized protein OS=Schistocephalus solidus OX=70667 GN=SSLN_LOCUS10236 PE=4 SV=1	7.45E-07	4.470808727	2.27E-07	0.999311174	0.214908908	1	0.000186103	0	0.000171574	0	3.47E-05	6.16E-05
40S ribosomal protein S3a OS=Schistocephalus solidus OX=70667 GN=SSLN_LOCUS7081 PE=3 SV=1	9.53E-06	4.844153018	2.21E-07	0.997536438	0.183571252	1	0.000970621	0	0.000343187	0.000478616	0.000228036	0.000726039
NTP_transferase domain-containing protein OS=Schistocephalus solidus OX=70667 GN=SSLN_LOCUS2532 PE=3 SV=1	0.504563961	0.553000774	2.11E-07	0.477501592	0.907102273	1	3.99E-05	1.82E-05	5.82E-05	0	1.16E-05	1.53E-05
60S ribosomal protein L27a OS=Schistocephalus solidus OX=70667 GN=SSLN_LOCUS15691 PE=3 SV=1	5.07E-07	2.323906617	2.06E-07	0.999432011	0.507956511	1	9.76E-05	0	8.74E-05	0	2.24E-05	3.26E-05
Prolyl endopeptidase OS=Schistocephalus solidus OX=70667 GN=SSLN_LOCUS5729 PE=3 SV=1	0.631544992	0.075286406	2.04E-07	0.426789166	0.994628373	1	0.000152885	5.74E-05	0.000180569	5.99E-05	0	9.27E-05
40S ribosomal protein S20 OS=Schistocephalus solidus OX=70667 GN=SSLN_LOCUS565 PE=3 SV=1	0.00050576	0.563617338	2.02E-07	0.982057797	0.904708444	1	0.000254268	0	0.000146364	0.000119433	8.82E-05	0.000123493
Isocitrate dehydrogenase [NADP] OS=Schistocephalus solidus OX=70667 GN=SSLN_LOCUS7709 PE=3 SV=1	0.017217124	0.272099495	2.01E-07	0.895605991	0.96518746	1	0.00011631	5.45E-05	0.000149318	0	5.63E-05	5.48E-05
Uncharacterized protein OS=Schistocephalus solidus OX=70667 GN=SSLN_LOCUS18891 PE=4 SV=1	4.91E-07	4.045708699	2.00E-07	0.999440948	0.256570529	1	0.000149809	0	7.81E-05	5.95E-05	0.000155745	3.08E-05
60S ribosomal protein L24 OS=Schistocephalus solidus OX=70667 GN=SSLN_LOCUS8652 PE=3 SV=1	2.95E-07	2.369335555	1.97E-07	0.99956679	0.499368323	1	0.000184414	0	0.000101268	0.000119877	5.63E-05	9.14E-05
V-type proton ATPase subunit OS=Schistocephalus solidus OX=70667 GN=SSLN_LOCUS11126 PE=3 SV=1	1.19E-07	2.74E-07	1.97E-07	0.99972446	1	1	2.04E-05	1.82E-05	4.77E-05	0	1.16E-05	0
Cytidine deaminase OS=Schistocephalus solidus OX=70667 GN=CDD PE=3 SV=1	0.001880647	0.818909829	1.89E-07	0.965409442	0.84493891	1	0.000214132	0.000107353	0.00017501	0.000178932	5.92E-05	0.000191639
PABS domain-containing protein OS=Schistocephalus solidus OX=70667 GN=SSLN_LOCUS2119 PE=3 SV=1	0.003536088	0.121125888	1.89E-07	0.952581729	0.989186963	1	9.11E-05	6.02E-05	0.000129419	0	2.24E-05	6.56E-05
Uncharacterized protein OS=Schistocephalus solidus OX=70667 GN=SSLN_LOCUS5656 PE=4 SV=1	5.072841473	3.898404713	1.85E-07	0.024303514	0.272645628	1	0.000145452	9.09E-06	0.000164768	0	0	4.48E-05
Uncharacterized protein OS=Schistocephalus solidus OX=70667 GN=SSLN_LOCUS13408 PE=4 SV=1	7.15E-09	2.962567105	1.81E-07	0.999932529	0.397432673	1	9.78E-05	0	3.29E-05	5.99E-05	9.85E-05	3.47E-05
SPRY domain-containing protein OS=Schistocephalus solidus OX=70667 GN=SSLN_LOCUS6259 PE=4 SV=1	8.18E-08	0.015716115	1.77E-07	0.999771762	0.999478457	1	5.31E-05	0	4.52E-05	0	4.21E-05	5.11E-06
Eukaryotic translation initiation factor 3 subunit L OS=Schistocephalus solidus OX=70667 GN=SSLN_LOCUS7039 PE=3 SV=1	1.47E-07	0.206376556	1.70E-07	0.99969425	0.976553398	1	0.000172302	0	7.37E-05	5.99E-05	0	0.000141956
Cytochrome c oxidase polypeptide Va OS=Schistocephalus solidus OX=70667 GN=SSLN_LOCUS12794 PE=3 SV=1	0.866622723	1.763561016	1.69E-07	0.351891981	0.622896384	1	8.40E-05	2.73E-05	0.000119342	0	3.47E-05	1.53E-05
Uncharacterized protein OS=Schistocephalus solidus OX=70667 GN=SSLN_LOCUS9163 PE=4 SV=1	9.64E-06	1.847349583	1.69E-07	0.997523338	0.604685736	1	0.000435673	0	0.000185244	0	7.95E-05	0.000350666
Uncharacterized protein OS=Schistocephalus solidus OX=70667 GN=SSLN_LOCUS5832 PE=4 SV=1	4.45E-07	0.452473821	1.65E-07	0.999467715	0.929201519	1	0.000105465	0	5.53E-05	0	0	8.45E-05
Uncharacterized protein OS=Schistocephalus solidus OX=70667 GN=SSLN_LOCUS11789 PE=3 SV=1	7.38E-07	0.318707434	1.65E-07	0.999314716	0.956472565	1	0.00012782	0	5.70E-05	5.99E-05	0	0.000100002
Uridine/cytidine kinase OS=Schistocephalus solidus OX=70667 GN=SSLN_LOCUS2483 PE=3 SV=1	0.000190061	1.080721399	1.63E-07	0.989000504	0.781729934	1	3.86E-05	0	2.81E-05	5.95E-05	2.31E-05	0
SER_THR_PHOSPHATASE domain-containing protein OS=Schistocephalus solidus OX=70667 GN=SSLN_LOCUS9569 PE=4 SV=1	0.022893588	0.560476663	1.57E-07	0.879734121	0.90541765	1	7.42E-05	0.000118495	0.000194816	0.000119877	3.39E-05	3.04E-05
Collagen IV NC1 domain-containing protein OS=Schistocephalus solidus OX=70667 GN=SSLN_LOCUS10868 PE=4 SV=1	3.41E-07	8.71E-08	1.57E-07	0.999534142	1	1	3.72E-05	0	3.95E-05	0	1.16E-05	5.11E-06
GOLD domain-containing protein OS=Schistocephalus solidus OX=70667 GN=SSLN_LOCUS12435 PE=3 SV=1	9.53E-08	1.673591135	1.55E-07	0.999753637	0.642820962	1	8.08E-05	0	6.49E-05	5.99E-05	1.16E-05	2.56E-05
L-threonine 3-dehydrogenase OS=Schistocephalus solidus OX=70667 GN=SSLN_LOCUS7096 PE=4 SV=1	0.262642682	1.719447793	1.55E-07	0.608310383	0.632618797	1	0.000323163	2.73E-05	0.000109691	0	1.16E-05	0.000346932
60S ribosomal protein L3 OS=Schistocephalus solidus OX=70667 GN=SSLN_LOCUS16906 PE=3 SV=1	4.86E-06	8.13747254	1.53E-07	0.998240385	0.043254381	1	0.000710022	0	0.000525641	0.000299684	9.10E-05	0.000318223
Uncharacterized protein OS=Schistocephalus solidus OX=70667 GN=SSLN_LOCUS8565 PE=3 SV=1	5.14E-07	0.569760728	1.53E-07	0.999428116	0.903318701	1	4.97E-05	0	4.01E-05	0	2.24E-05	1.53E-05
Uncharacterized protein OS=Schistocephalus solidus OX=70667 GN=SSLN_LOCUS14212 PE=3 SV=1	8.11E-07	0.553012715	1.51E-07	0.999281479	0.907099586	1	4.51E-05	0	4.48E-05	0	1.16E-05	1.02E-05
40S ribosomal protein SA OS=Schistocephalus solidus OX=70667 GN=SSLN_LOCUS17576 PE=3 SV=1	9.37E-06	2.723785005	1.48E-07	0.997557632	0.436200403	1	0.00095515	0	0.000330535	0.000239745	0.000263995	0.00074774
Ras-related protein ced-10 OS=Caenorhabditis elegans OX=6239 GN=ced-10 PE=1 SV=2	1.06E-06	3.67E-10	1.30E-07	0.999177403	1	1	0	0.00064263	0.000588518	0	0.000616917	0
Uncharacterized protein OS=Schistocephalus solidus OX=70667 GN=SSLN_LOCUS17516 PE=4 SV=1	1.92E-08	1.92E-07	1.27E-07	0.999889399	1	1	0	0.002886643	0.000443472	0.001412433	0.002629283	0.001878542
UDP-glucose 6-dehydrogenase OS=Schistocephalus solidus OX=70667 GN=SSLN_LOCUS9585 PE=3 SV=1	0.605174746	0.000681622	1.25E-07	0.43661041	0.999995268	1	2.76E-05	3.92E-05	7.73E-05	0	0	1.53E-05
Uncharacterized protein OS=Schistocephalus solidus OX=70667 GN=SSLN_LOCUS2402 PE=4 SV=1	4.61E-08	5.659647653	1.22E-07	0.999828662	0.129395685	1	0.000160518	0	9.19E-05	0.000298809	7.87E-05	2.23E-05
26S proteasome non-ATPase regulatory subunit 4 OS=Schistocephalus solidus OX=70667 GN=SSLN_LOCUS1496 PE=3 SV=1	1.74E-07	1.373087544	1.21E-07	0.999667071	0.711855107	1	0.000150717	0	5.68E-05	0.000178483	0	0.000106288
Uncharacterized protein OS=Schistocephalus solidus OX=70667 GN=SSLN_LOCUS970 PE=4 SV=1	3.41E-07	1.299363518	1.20E-07	0.999533921	0.729284221	1	4.37E-05	0	4.36E-05	0	0	1.53E-05
DnaJ_C domain-containing protein OS=Schistocephalus solidus OX=70667 GN=SSLN_LOCUS19378 PE=4 SV=1	2.57E-07	1.299454792	1.17E-07	0.999595267	0.729262545	1	4.92E-05	0	5.66E-05	0	0	1.02E-05
WD_REPEATS_REGION domain-containing protein OS=Schistocephalus solidus OX=70667 GN=SSLN_LOCUS7666 PE=4 SV=1	5.072867386	0.212652465	1.15E-07	0.024303151	0.975521367	1	0.00028799	9.09E-06	0.000168628	0.000178932	9.79E-05	0.000141702
Peptidase A1 domain-containing protein OS=Schistocephalus solidus OX=70667 GN=SSLN_LOCUS2732 PE=3 SV=1	1.09E-07	4.932370104	1.10E-07	0.999736118	0.176816851	1	0.000176114	0	0.0001462	0.000179815	5.71E-05	2.56E-05
Uncharacterized protein OS=Schistocephalus solidus OX=70667 GN=SSLN_LOCUS15530 PE=3 SV=1	1.312279817	0.003855987	1.08E-07	0.251982297	0.999936391	1	2.87E-05	5.74E-05	0.000110113	0	0	1.02E-05
UBIQUITIN_CONJUGAT_2 domain-containing protein OS=Schistocephalus solidus OX=70667 GN=SSLN_LOCUS16309 PE=3 SV=1	1.33E-08	1.81E-07	1.06E-07	0.999908141	1	1	2.21E-05	5.74E-05	9.38E-05	5.99E-05	0	5.11E-06
Cell division control protein 42 homolog OS=Schistocephalus solidus OX=70667 GN=SSLN_LOCUS14072 PE=3 SV=1	0.024142048	0.478142587	1.05E-07	0.876524024	0.92366647	1	0.000327746	0.000136672	0.000362989	0.000179372	0.000201189	0.000129269
J domain-containing protein OS=Schistocephalus solidus OX=70667 GN=SSLN_LOCUS12902 PE=4 SV=1	3.98E-07	0.322900123	1.02E-07	0.999496599	0.95566559	1	9.73E-05	0	5.52E-05	0	3.39E-05	5.71E-05
Uncharacterized protein OS=Schistocephalus solidus OX=70667 GN=SSLN_LOCUS9023 PE=4 SV=1	3.92E-07	0.839865497	1.00E-07	0.99950049	0.839909866	1	0.000118644	0	4.67E-05	5.99E-05	0	9.79E-05
60S ribosomal protein L13a OS=Schistocephalus solidus OX=70667 GN=SSLN_LOCUS1446 PE=3 SV=1	3.14E-08	1.673832609	9.68E-08	0.99985861	0.642766989	1	7.65E-05	0	7.06E-05	5.95E-05	0	2.04E-05
Ribosomal protein L15 OS=Schistocephalus solidus OX=70667 GN=SSLN_LOCUS18365 PE=3 SV=1	6.00E-07	1.375302553	9.54E-08	0.999382089	0.711334024	1	0.000364117	0	0.000137207	5.99E-05	1.16E-05	0.000325235
SERPIN domain-containing protein OS=Schistocephalus solidus OX=70667 GN=SSLN_LOCUS18505 PE=3 SV=1	16.9870845	1.01E-06	9.51E-08	3.76E-05	1	1	6.26E-05	0.000459048	0.000726536	0	1.16E-05	5.11E-06
Cystatin domain-containing protein OS=Schistocephalus solidus OX=70667 GN=SSLN_LOCUS18362 PE=4 SV=1	8.95E-07	4.33E-10	9.39E-08	0.999245241	1	1	0	0.000567078	0.000508493	0.001412433	0	0
Uncharacterized protein OS=Schistocephalus solidus OX=70667 GN=SSLN_LOCUS17049 PE=3 SV=1	8.94E-08	2.111922172	9.38E-08	0.999761475	0.549504595	1	0.000251446	0	0.000169112	5.95E-05	8.42E-05	0.000112212
Coatomer subunit gamma OS=Schistocephalus solidus OX=70667 GN=SSLN_LOCUS12035 PE=3 SV=1	1.45E-06	2.798247211	9.17E-08	0.99903843	0.423788539	1	0.000247041	0	0.000199167	0	3.39E-05	0.000114973
WD_REPEATS_REGION domain-containing protein OS=Schistocephalus solidus OX=70667 GN=SSLN_LOCUS9751 PE=4 SV=1	7.16E-05	0.301496543	8.98E-08	0.993249199	0.959746776	1	8.61E-05	0	5.88E-05	0	0	5.61E-05
U1 small nuclear ribonucleoprotein 70 kDa OS=Schistocephalus solidus OX=70667 GN=SSLN_LOCUS11242 PE=4 SV=1	1.78E-07	4.51E-07	8.84E-08	0.999663182	1	1	4.65E-05	0	6.37E-05	0	0	0
Uncharacterized protein OS=Schistocephalus solidus OX=70667 GN=SSLN_LOCUS4232 PE=4 SV=1	0.004205502	0.003118496	8.77E-08	0.948293555	0.999953727	1	1.27E-05	0.000180637	0.000261889	0	2.31E-05	0
Uncharacterized protein OS=Schistocephalus solidus OX=70667 GN=SSLN_LOCUS7620 PE=4 SV=1	0.000225811	0.000210605	8.74E-08	0.988010625	0.999999187	1	2.01E-05	6.93E-05	0.000108509	0	2.31E-05	5.11E-06
40S ribosomal protein S4 OS=Schistocephalus solidus OX=70667 GN=SSLN_LOCUS336 PE=3 SV=1	8.03E-06	2.054259905	8.72E-08	0.997738858	0.561221571	1	0.000854965	0	0.000347503	0.000478616	0.000178507	0.00059635
Death domain-containing protein OS=Schistocephalus solidus OX=70667 GN=SSLN_LOCUS10825 PE=4 SV=1	6.91E-07	0.569875421	8.63E-08	0.999336634	0.903292724	1	4.85E-05	0	3.81E-05	0	2.31E-05	1.53E-05
Uncharacterized protein OS=Schistocephalus solidus OX=70667 GN=SSLN_LOCUS16285 PE=4 SV=1	6.077390941	2.604012616	8.42E-08	0.013692285	0.456786518	1	0.000313653	1.82E-05	0.000224606	0.000179372	9.10E-05	0.000137528
Uncharacterized protein OS=Schistocephalus solidus OX=70667 GN=SSLN_LOCUS7509 PE=4 SV=1	4.61E-07	1.681190661	8.32E-08	0.999458523	0.641123607	1	0.000152338	0	0.000148437	0	1.16E-05	5.12E-05
EF-hand domain-containing protein OS=Schistocephalus solidus OX=70667 GN=SSLN_LOCUS6178 PE=4 SV=1	5.864631527	6.768687964	7.89E-08	0.015448092	0.079647562	1	0.000260351	3.92E-05	0.000268405	0.000118994	0.000118993	5.31E-05
AAA domain-containing protein OS=Schistocephalus solidus OX=70667 GN=SSLN_LOCUS15228 PE=3 SV=1	0.335895785	0.046271433	7.89E-08	0.562207887	0.997389236	1	7.57E-05	9.09E-06	5.78E-05	0	2.24E-05	4.46E-05
Uncharacterized protein OS=Schistocephalus solidus OX=70667 GN=SSLN_LOCUS13003 PE=4 SV=1	1.49E-07	0.954302772	7.82E-08	0.999692107	0.812307379	1	7.87E-05	0	8.34E-05	0	4.63E-05	0
Amidase domain-containing protein OS=Schistocephalus solidus OX=70667 GN=SSLN_LOCUS7582 PE=3 SV=1	2.20E-07	1.585041084	7.64E-08	0.999625681	0.66278639	1	6.95E-05	0	4.85E-05	0	5.78E-05	1.53E-05
Glycerol-3-phosphate dehydrogenase OS=Schistocephalus solidus OX=70667 GN=SSLN_LOCUS5157 PE=3 SV=1	3.04E-07	1.341655369	7.43E-08	0.999560077	0.719266158	1	5.66E-05	0	4.92E-05	0	2.31E-05	1.53E-05
Uncharacterized protein OS=Schistocephalus solidus OX=70667 GN=SSLN_LOCUS14330 PE=4 SV=1	3.07E-07	0.465860667	7.31E-08	0.999557678	0.926325046	1	6.90E-05	0	6.24E-05	0	0	3.04E-05
Pyruvate kinase OS=Schistocephalus solidus OX=70667 GN=SSLN_LOCUS11015 PE=3 SV=1	7.607663374	3.592312039	7.26E-08	0.005812075	0.308985435	1	0.000886847	0.000143466	0.000647393	0.000357857	0.000621465	0.000349254
Iso_dh domain-containing protein OS=Schistocephalus solidus OX=70667 GN=SSLN_LOCUS14697 PE=3 SV=1	3.79E-07	1.851578065	7.03E-08	0.999509047	0.603775799	1	0.000166375	0	0.000130088	0	6.79E-05	5.88E-05
PCI domain-containing protein OS=Schistocephalus solidus OX=70667 GN=SSLN_LOCUS12922 PE=3 SV=1	1.80E-06	6.017133453	6.69E-08	0.998929507	0.110779614	1	0.000536153	0	0.000157148	0.000359622	7.19E-05	0.000439831
Glucosamine 6-phosphate N-acetyltransferase OS=Schistocephalus solidus OX=70667 GN=GNA1 PE=3 SV=1	8.98E-09	5.10E-08	6.69E-08	0.999924408	1	1	3.99E-05	4.83E-05	8.51E-05	0	1.16E-05	3.04E-05
H15 domain-containing protein OS=Schistocephalus solidus OX=70667 GN=SSLN_LOCUS14649 PE=3 SV=1	1.98E-07	1.537320663	6.66E-08	0.999644675	0.673683911	1	0.000131056	0	0.000119173	0	0	5.72E-05
MICOS complex subunit MIC60 OS=Schistocephalus solidus OX=70667 GN=SSLN_LOCUS3737 PE=3 SV=1	6.077399425	5.038908468	6.53E-08	0.013692219	0.168970145	1	0.000242216	1.82E-05	0.000239118	5.95E-05	4.55E-05	7.76E-05
60S ribosomal protein L34 OS=Schistocephalus solidus OX=70667 GN=SSLN_LOCUS14344 PE=3 SV=1	1.79E-07	1.15034889	6.52E-08	0.999662636	0.764935629	1	6.73E-05	0	2.84E-05	5.99E-05	2.24E-05	3.74E-05
Proteasome subunit beta type-8 OS=Schistocephalus solidus OX=70667 GN=SSLN_LOCUS11059 PE=4 SV=1	4.05E-06	1.209630141	6.50E-08	0.998394174	0.750695545	1	0.000267758	0	0.000123957	5.99E-05	7.95E-05	0.000178613
Uncharacterized protein OS=Schistocephalus solidus OX=70667 GN=SSLN_LOCUS8129 PE=4 SV=1	0.36637804	0.887432142	6.49E-08	0.544985196	0.828459615	1	0.000164825	2.73E-05	0.000108467	5.99E-05	6.86E-05	0.00010173
Uncharacterized protein OS=Schistocephalus solidus OX=70667 GN=SSLN_LOCUS11405 PE=3 SV=1	0.50451342	0.552947552	6.45E-08	0.477523649	0.907114248	1	5.79E-05	1.82E-05	9.43E-05	0	0	1.02E-05
Dynein light chain OS=Schistocephalus solidus OX=70667 GN=SSLN_LOCUS3603 PE=3 SV=1	3.13E-07	2.13E-08	6.41E-08	0.999553819	1	1	3.13E-05	0	3.75E-05	0	0	5.11E-06
PUA domain-containing protein OS=Schistocephalus solidus OX=70667 GN=SSLN_LOCUS15319 PE=3 SV=1	1.558266856	0.142109428	6.14E-08	0.211919166	0.986344322	1	0.000126228	9.09E-06	9.34E-05	5.99E-05	1.16E-05	6.99E-05
Mitochondrial import receptor subunit TOM40 homolog 2 OS=Schistocephalus solidus OX=70667 GN=SSLN_LOCUS18386 PE=3 SV=1	1.12E-08	0.003773605	6.13E-08	0.999915499	0.999938417	1	0.00012445	0	6.75E-05	5.99E-05	0	8.57E-05
Uncharacterized protein OS=Schistocephalus solidus OX=70667 GN=SSLN_LOCUS19003 PE=4 SV=1	3.54E-07	0.391918681	6.05E-08	0.999525306	0.9419068	1	7.19E-05	0	3.83E-05	5.99E-05	0	4.51E-05
Transmembrane emp24 domain-containing protein 2 OS=Schistocephalus solidus OX=70667 GN=TMED2 PE=3 SV=1	2.08E-07	2.930321763	5.84E-08	0.999636318	0.402493423	1	0.000348882	0	6.35E-05	5.99E-05	0	0.000381217
Tropomodulin OS=Schistocephalus solidus OX=70667 GN=SSLN_LOCUS11440 PE=4 SV=1	10.8084902	11.64118721	5.79E-08	0.001010357	0.008719042	1	0.000559278	9.09E-06	0.000444184	0.00029836	0.000295111	0.000110129
Adenylyl-sulfate kinase OS=Schistocephalus solidus OX=70667 GN=SSLN_LOCUS14484 PE=3 SV=1	5.962116327	0.24401527	5.68E-08	0.014616486	0.970189147	1	6.24E-05	0.00016589	0.000257796	0	0	6.02E-05
Uncharacterized protein OS=Schistocephalus solidus OX=70667 GN=SSLN_LOCUS9589 PE=4 SV=1	6.37E-08	1.663148762	5.63E-08	0.999798583	0.645157502	1	6.16E-05	0	2.04E-05	5.99E-05	4.63E-05	2.56E-05
Sm domain-containing protein OS=Schistocephalus solidus OX=70667 GN=SSLN_LOCUS12897 PE=4 SV=1	3.19E-07	0.673174263	5.57E-08	0.99954907	0.87949475	1	0.000154136	0	4.51E-05	5.99E-05	0	0.000145525
Uncharacterized protein OS=Schistocephalus solidus OX=70667 GN=SSLN_LOCUS6686 PE=4 SV=1	0.03481992	1.056141765	5.27E-08	0.851973509	0.787670764	1	9.93E-05	6.65E-05	0.000178431	0	5.78E-05	2.04E-05
Uncharacterized protein OS=Schistocephalus solidus OX=70667 GN=SSLN_LOCUS9930 PE=3 SV=1	1.53E-07	3.97E-07	5.26E-08	0.999687661	1	1	3.18E-05	0	4.35E-05	0	0	0
Uncharacterized protein OS=Schistocephalus solidus OX=70667 GN=SSLN_LOCUS515 PE=3 SV=1	2.11E-07	0.366932715	5.24E-08	0.999633106	0.946985431	1	8.31E-05	0	6.99E-05	0	1.16E-05	3.58E-05
Uncharacterized protein OS=Schistocephalus solidus OX=70667 GN=SSLN_LOCUS701 PE=4 SV=1	2.97E-07	2.288958125	5.04E-08	0.999565173	0.514639537	1	6.43E-05	0	6.50E-05	0	2.31E-05	1.02E-05
Phosphorylase b kinase regulatory subunit OS=Schistocephalus solidus OX=70667 GN=SSLN_LOCUS6472 PE=3 SV=1	2.71E-07	0.954631856	4.85E-08	0.99958427	0.812227793	1	9.00E-05	0	9.12E-05	5.95E-05	3.69E-05	0
Serine/arginine-rich splicing factor 7 OS=Schistocephalus solidus OX=70667 GN=SSLN_LOCUS16560 PE=4 SV=1	1.40E-07	2.598721154	4.85E-08	0.999701877	0.457713789	1	0.000103387	0	0.000112623	0	0	2.74E-05
60S ribosomal protein L10 OS=Schistocephalus solidus OX=70667 GN=RL10 PE=4 SV=1	1.03E-06	2.741016741	4.74E-08	0.999188846	0.433301871	1	0.000470089	0	0.000207189	0.000119877	0.000128979	0.000325821
Uncharacterized protein OS=Schistocephalus solidus OX=70667 GN=SSLN_LOCUS3581 PE=3 SV=1	4.23796786	5.70E-08	4.74E-08	0.039529455	1	1	2.44E-05	0.000279179	0.000201836	0	0.000433849	0
EGF-like domain-containing protein OS=Schistocephalus solidus OX=70667 GN=SSLN_LOCUS3042 PE=4 SV=1	8.28E-08	1.401903035	4.72E-08	0.999770403	0.70508871	1	5.27E-05	0	3.92E-05	5.99E-05	0	1.93E-05
AMP-binding domain-containing protein OS=Schistocephalus solidus OX=70667 GN=SSLN_LOCUS10949 PE=4 SV=1	2.50E-07	1.75482379	4.58E-08	0.999601117	0.624814772	1	0.000105822	0	3.93E-05	0	3.39E-05	8.33E-05
Uncharacterized protein OS=Schistocephalus solidus OX=70667 GN=SSLN_LOCUS7735 PE=4 SV=1	1.57E-08	4.443072485	4.58E-08	0.999900106	0.217424647	1	0.000159384	0	7.34E-05	0.000178483	0.000142027	3.08E-05
Uncharacterized protein OS=Schistocephalus solidus OX=70667 GN=SSLN_LOCUS3570 PE=4 SV=1	0.504582985	3.576881236	4.56E-08	0.47749329	0.31092692	1	0.000107915	9.09E-06	7.93E-05	0.000179372	3.39E-05	2.44E-05
60S ribosomal protein L6 OS=Schistocephalus solidus OX=70667 GN=SSLN_LOCUS11528 PE=4 SV=1	5.37E-09	4.416016485	4.55E-08	0.999941538	0.219904874	1	0.00014575	0	0.000131168	5.99E-05	3.39E-05	3.59E-05
Epimerase domain-containing protein OS=Schistocephalus solidus OX=70667 GN=SSLN_LOCUS18301 PE=4 SV=1	3.70E-06	0.264634073	4.48E-08	0.998464448	0.966536574	1	0.000348205	0	0.0001413	0.000179815	0.00019426	0.000185339
Protein BCCIP homolog OS=Schistocephalus solidus OX=70667 GN=SSLN_LOCUS748 PE=3 SV=1	0.011586068	0.519112852	4.48E-08	0.914282378	0.914672779	1	6.11E-05	4.54E-05	0.000126675	0	0	2.04E-05
Uncharacterized protein OS=Schistocephalus solidus OX=70667 GN=SSLN_LOCUS9931 PE=4 SV=1	1.28E-07	7.824637185	4.45E-08	0.999714177	0.049778423	1	0.000449053	0	0.000306375	0.000178483	0.00030819	0.000102921
Uncharacterized protein OS=Schistocephalus solidus OX=70667 GN=SSLN_LOCUS5156 PE=4 SV=1	1.45E-07	1.836773546	4.29E-08	0.999695756	0.606965482	1	8.09E-05	0	8.36E-05	0	0	2.57E-05
Alanine--tRNA ligase OS=Schistocephalus solidus OX=70667 GN=SSLN_LOCUS2775 PE=3 SV=1	1.60E-06	4.3589817	4.27E-08	0.998989896	0.225219006	1	0.000423454	0	0.000240018	0.000238871	2.24E-05	0.000263511
2-deoxy-D-ribose 5-phosphate aldolase OS=Schistocephalus solidus OX=70667 GN=SSLN_LOCUS9148 PE=4 SV=1	5.37E-09	2.043984824	4.03E-08	0.999941527	0.56332786	1	0.000259094	0	0.00015098	0.000179815	5.63E-05	0.000129269
Uncharacterized protein OS=Schistocephalus solidus OX=70667 GN=SSLN_LOCUS10054 PE=4 SV=1	1.43E-07	1.106067751	3.66E-08	0.999697861	0.77560951	1	6.68E-05	0	6.57E-05	0	0	2.44E-05
Prefoldin subunit 3 OS=Schistocephalus solidus OX=70667 GN=SSLN_LOCUS8107 PE=3 SV=1	0.768251304	4.139653431	3.64E-08	0.38075857	0.246773598	1	0.000122538	7.56E-05	0.000229442	5.99E-05	1.16E-05	2.56E-05
NADH dehydrogenase [ubiquinone] 1 beta subcomplex subunit 10 OS=Schistocephalus solidus OX=70667 GN=SSLN_LOCUS1608 PE=3 SV=1	4.525382669	1.457765677	3.55E-08	0.033395606	0.692051722	1	0.000204745	9.09E-06	0.000129397	0.000119433	6.79E-05	9.77E-05
Cytochrome c OS=Schistocephalus solidus OX=70667 GN=CYC PE=3 SV=1	2.018494447	0.887535656	3.48E-08	0.155393147	0.828434653	1	0.000211765	5.45E-05	0.000212472	0	0.000121078	8.65E-05
GB1/RHD3-type G domain-containing protein OS=Schistocephalus solidus OX=70667 GN=SSLN_LOCUS6928 PE=3 SV=1	6.73E-08	1.39E-07	3.46E-08	0.99979304	1	1	4.93E-05	0	6.75E-05	0	0	0
Histone H2A OS=Schistocephalus solidus OX=70667 GN=SSLN_LOCUS18394 PE=3 SV=1	4.26E-08	3.003832767	3.41E-08	0.999835328	0.391034616	1	0.000105792	0	8.20E-05	0	8.83E-05	1.55E-05
Uncharacterized protein OS=Schistocephalus solidus OX=70667 GN=SSLN_LOCUS9372 PE=3 SV=1	2.11E-07	1.341764755	3.41E-08	0.999633834	0.719240315	1	5.77E-05	0	5.60E-05	0	2.31E-05	1.02E-05
Eukaryotic translation initiation factor 3 subunit B OS=Schistocephalus solidus OX=70667 GN=SSLN_LOCUS15481 PE=3 SV=1	7.70E-08	1.522109373	3.40E-08	0.99977857	0.67717698	1	0.00019639	0	4.48E-05	0	0	0.000212793
KH_dom_type_1 domain-containing protein OS=Schistocephalus solidus OX=70667 GN=SSLN_LOCUS5098 PE=4 SV=1	5.92E-06	4.26113609	3.36E-08	0.998058092	0.234611837	1	0.000182866	0	4.15E-05	5.95E-05	2.24E-05	0.000175242
Kinesin light chain OS=Schistocephalus solidus OX=70667 GN=SSLN_LOCUS7952 PE=3 SV=1	5.58907504	6.568896317	3.16E-08	0.018072837	0.086984646	1	0.000184736	1.82E-05	0.000197792	0	7.15E-05	4.10E-05
Uncharacterized protein OS=Schistocephalus solidus OX=70667 GN=SSLN_LOCUS10569 PE=4 SV=1	4.400456725	1.02588852	3.15E-08	0.035929307	0.794988038	1	0.000311027	3.64E-05	0.00022905	0.000179372	8.24E-05	0.000158764
Uncharacterized protein OS=Schistocephalus solidus OX=70667 GN=SSLN_LOCUS7861 PE=4 SV=1	0.886307486	2.842703242	3.09E-08	0.34647991	0.416518362	1	0.00025595	3.92E-05	0.000127801	0.000238871	6.45E-05	0.000184208
Eukaryotic translation initiation factor 5 OS=Schistocephalus solidus OX=70667 GN=SSLN_LOCUS8150 PE=3 SV=1	1.90E-07	2.789742536	3.02E-08	0.999651793	0.425191263	1	9.59E-05	0	8.39E-05	0	5.92E-05	1.53E-05
Uncharacterized protein OS=Schistocephalus solidus OX=70667 GN=SSLN_LOCUS11386 PE=4 SV=1	1.35E-07	32.78480993	2.99E-08	0.999707183	3.58E-07	1	0.001369006	0	0.000907033	0.000714831	0.001167489	0.000191316
NADH dehydrogenase [ubiquinone] iron-sulfur protein 3; mitochondrial OS=Schistocephalus solidus OX=70667 GN=SSLN_LOCUS15060 PE=3 SV=1	4.623904115	0.743179126	2.87E-08	0.031529397	0.863003796	1	0.000317089	2.73E-05	0.000186613	0.000119877	0.000188963	0.000153287
Universal stress protein MJ0577 OS=Schistocephalus solidus OX=70667 GN=Y577 PE=4 SV=1	0.001015209	0.223698854	2.80E-08	0.974581827	0.973675752	1	4.26E-05	0.000135778	0.000215136	5.95E-05	3.47E-05	5.11E-06
Uncharacterized protein OS=Schistocephalus solidus OX=70667 GN=SSLN_LOCUS6738 PE=4 SV=1	7.13E-09	0.941900561	2.80E-08	0.999932623	0.815306248	1	0.000339488	5.53E-05	0.000127544	0.000298809	0.000200431	0.000234817
Nop domain-containing protein OS=Schistocephalus solidus OX=70667 GN=SSLN_LOCUS11937 PE=3 SV=1	9.42E-09	0.070951851	2.79E-08	0.99992255	0.995079163	1	8.19E-05	0	4.86E-05	0	0	6.04E-05
Aha1_N domain-containing protein OS=Schistocephalus solidus OX=70667 GN=SSLN_LOCUS7146 PE=3 SV=1	2.924277619	2.239151644	2.79E-08	0.08725627	0.524277944	1	0.000223228	3.64E-05	0.000177749	0.000179372	3.47E-05	0.000117191
Eukaryotic translation initiation factor 3 subunit I OS=Schistocephalus solidus OX=70667 GN=SSLN_LOCUS6052 PE=3 SV=1	8.07E-09	0.552947461	2.79E-08	0.999928328	0.907114269	1	5.72E-05	0	5.67E-05	0	0	2.04E-05
WD_REPEATS_REGION domain-containing protein OS=Schistocephalus solidus OX=70667 GN=SSLN_LOCUS7520 PE=4 SV=1	1.52E-06	13.86388017	2.74E-08	0.999016852	0.003096414	1	0.001001944	0	0.000305683	0.000179815	7.53E-05	0.000938498
60S ribosomal protein L7a OS=Schistocephalus solidus OX=70667 GN=SSLN_LOCUS16316 PE=3 SV=1	1.85E-08	1.199444787	2.72E-08	0.999891598	0.753137478	1	0.000144316	0	7.29E-05	0	3.06E-05	0.000103047
Uncharacterized protein OS=Schistocephalus solidus OX=70667 GN=SSLN_LOCUS2278 PE=4 SV=1	0.210267128	7.72E-08	2.68E-08	0.646558112	1	1	4.16E-05	2.73E-05	8.96E-05	0	1.16E-05	0
Uncharacterized protein OS=Schistocephalus solidus OX=70667 GN=SSLN_LOCUS3515 PE=3 SV=1	9.73577002	1.380899898	2.62E-08	0.001807163	0.710017945	1	0.000204728	0.000372954	0.000678331	0.000119877	9.65E-05	5.30E-05
J domain-containing protein OS=Schistocephalus solidus OX=70667 GN=SSLN_LOCUS1025 PE=4 SV=1	0.913149976	0.23268552	2.53E-08	0.339280016	0.972147841	1	0.00012693	9.09E-06	7.51E-05	0	0	0.000105922
Uncharacterized protein OS=Schistocephalus solidus OX=70667 GN=SSLN_LOCUS19074 PE=4 SV=1	1.220063152	1.299366977	2.46E-08	0.269348259	0.729283399	1	7.01E-05	9.09E-06	8.19E-05	0	0	2.56E-05
Small nuclear ribonucleoprotein Sm D3 OS=Schistocephalus solidus OX=70667 GN=SSLN_LOCUS956 PE=3 SV=1	1.52E-08	2.058057881	2.45E-08	0.999901682	0.560444428	1	7.38E-05	0	9.02E-05	0	0	1.02E-05
Uncharacterized protein OS=Schistocephalus solidus OX=70667 GN=SSLN_LOCUS17263 PE=3 SV=1	1.220063234	3.859904079	2.40E-08	0.269348243	0.27699475	1	0.000166354	1.82E-05	8.93E-05	0	2.24E-05	0.00014473
Uncharacterized protein OS=Schistocephalus solidus OX=70667 GN=SSLN_LOCUS15018 PE=4 SV=1	8.19E-08	0.509931765	2.35E-08	0.999771694	0.916704091	1	4.96E-05	0	3.71E-05	5.99E-05	3.47E-05	0
Adenosylhomocysteinase OS=Caenorhabditis elegans OX=6239 GN=ahcy-1 PE=3 SV=1	0.027151242	2.81E-08	2.35E-08	0.869120028	1	1	1.16E-05	0.001267036	0.000635268	0	0.000216919	0.001013636
Uncharacterized protein OS=Schistocephalus solidus OX=70667 GN=SSLN_LOCUS19196 PE=4 SV=1	0.763487226	2.49E-08	2.33E-08	0.382239403	1	1	3.80E-05	0.00039631	7.18E-05	0.001412433	1.16E-05	0.000227993
40S ribosomal protein S15a OS=Schistocephalus solidus OX=70667 GN=RS15A PE=3 SV=1	3.73E-08	1.172997488	2.29E-08	0.999845912	0.759487645	1	0.00029626	0	0.000136585	0.000119877	9.03E-05	0.000186275
Uncharacterized protein OS=Schistocephalus solidus OX=70667 GN=SSLN_LOCUS16415 PE=3 SV=1	3.942970554	4.932331651	2.27E-08	0.047067594	0.176819744	1	0.000147656	9.09E-06	0.000134411	0.000178932	5.06E-05	1.55E-05
Peptide-methionine (R)-S-oxide reductase OS=Schistocephalus solidus OX=70667 GN=SSLN_LOCUS9513 PE=3 SV=1	4.28E-08	3.040014147	2.27E-08	0.999834986	0.385496833	1	0.00023474	0	8.78E-05	0.000178932	0.000189688	9.11E-05
Uncharacterized protein OS=Schistocephalus solidus OX=70667 GN=SSLN_LOCUS9384 PE=4 SV=1	2.85E-06	19.74508166	2.23E-08	0.998652692	0.000191692	1	0.003724101	0	0.001719033	0.003043538	0.003388453	0.000905315
AMP-binding domain-containing protein OS=Schistocephalus solidus OX=70667 GN=SSLN_LOCUS5955 PE=4 SV=1	8.29E-08	0.165189845	2.23E-08	0.999770223	0.983002958	1	0.000122729	0	6.06E-05	0	5.30E-05	7.55E-05
Ig-like domain-containing protein OS=Schistocephalus solidus OX=70667 GN=SSLN_LOCUS2212 PE=4 SV=1	4.09E-08	1.97E-07	2.21E-08	0.999838635	1	1	6.88E-05	0	9.42E-05	0	0	0
Programmed cell death protein 4 OS=Schistocephalus solidus OX=70667 GN=SSLN_LOCUS8140 PE=3 SV=1	2.19E-06	3.619834161	2.20E-08	0.998818945	0.305549368	1	0.00055087	0	0.000181041	0.000179372	0.000120322	0.000448106
26S protease regulatory subunit 10B OS=Schistocephalus solidus OX=70667 GN=SSLN_LOCUS17670 PE=3 SV=1	1.25E-06	2.963840348	2.17E-08	0.999109014	0.397233949	1	0.000577512	0	0.000246703	0.000178932	0.00015403	0.000403596
Exportin-2 OS=Schistocephalus solidus OX=70667 GN=SSLN_LOCUS3187 PE=3 SV=1	2.25E-08	0.553004039	2.16E-08	0.999880296	0.907101539	1	4.14E-05	0	4.59E-05	0	0	1.02E-05
Leuk-A4-hydro_C domain-containing protein OS=Schistocephalus solidus OX=70667 GN=SSLN_LOCUS10425 PE=3 SV=1	5.956301077	1.086596846	2.14E-08	0.014664776	0.780310604	1	6.15E-05	0.000172133	0.000276707	5.99E-05	2.24E-05	2.62E-05
Uncharacterized protein OS=Schistocephalus solidus OX=70667 GN=SSLN_LOCUS4385 PE=3 SV=1	4.52E-08	1.299122519	2.13E-08	0.999830344	0.729341453	1	5.52E-05	0	5.39E-05	0	0	2.06E-05
Uncharacterized protein OS=Schistocephalus solidus OX=70667 GN=SSLN_LOCUS6044 PE=4 SV=1	4.50E-09	0.032652458	2.10E-08	0.999946492	0.998446031	1	4.72E-05	1.82E-05	4.86E-05	5.95E-05	4.55E-05	5.11E-06
Phosphagen kinase C-terminal domain-containing protein OS=Schistocephalus solidus OX=70667 GN=SSLN_LOCUS8904 PE=3 SV=1	3.224161097	1.043950214	2.09E-08	0.072558965	0.790618967	1	6.90E-05	9.66E-05	0.000161216	5.99E-05	3.47E-05	3.76E-05
Uncharacterized protein OS=Schistocephalus solidus OX=70667 GN=SSLN_LOCUS5672 PE=4 SV=1	3.53E-08	1.102875253	2.08E-08	0.999850186	0.776380032	1	7.71E-05	0	3.79E-05	0.000118994	8.09E-05	0
Ribosomal protein L19 OS=Schistocephalus solidus OX=70667 GN=SSLN_LOCUS18559 PE=3 SV=1	1.93E-06	1.482330242	1.95E-08	0.998890466	0.686354465	1	0.000509425	0	0.000287325	0.000119433	0.000131651	0.000299581
40S ribosomal protein S12 OS=Schistocephalus solidus OX=70667 GN=SSLN_LOCUS14540 PE=3 SV=1	2.11E-06	9.835123425	1.95E-08	0.998842359	0.020020915	1	0.000985704	0	0.000150114	0.000179815	6.11E-05	0.001072297
Uncharacterized protein OS=Schistocephalus solidus OX=70667 GN=SSLN_LOCUS14951 PE=4 SV=1	4.93E-09	0.150786317	1.94E-08	0.999943958	0.985113218	1	4.70E-05	0	3.86E-05	0	0	2.44E-05
Glyoxalase domain-containing protein 4 OS=Schistocephalus solidus OX=70667 GN=SSLN_LOCUS13951 PE=3 SV=1	0.025803356	2.63E-08	1.92E-08	0.872381493	1	1	1.99E-05	0.0001176	0.000188319	0	1.16E-05	0
Glyceraldehyde-3-phosphate dehydrogenase OS=Schistocephalus solidus OX=70667 GN=SSLN_LOCUS3409 PE=3 SV=1	8.062900849	1.881798917	1.91E-08	0.004518079	0.597298336	1	0.000598991	7.02E-05	0.000441637	0.000358298	0.000278319	0.000243093
Pre-mRNA-processing factor 19 OS=Schistocephalus solidus OX=70667 GN=SSLN_LOCUS13930 PE=3 SV=1	1.46E-07	1.269294886	1.90E-08	0.999694837	0.736436898	1	0.00019619	0	0.00014067	0.000119877	1.16E-05	9.17E-05
Ribos_L4_asso_C domain-containing protein OS=Schistocephalus solidus OX=70667 GN=SSLN_LOCUS8884 PE=3 SV=1	6.11E-07	5.790189165	1.87E-08	0.999376129	0.122276326	1	0.000637154	0	0.000396986	0.000119877	0.000135015	0.00035968
Proteasome subunit beta OS=Schistocephalus solidus OX=70667 GN=SSLN_LOCUS3305 PE=3 SV=1	0.369652892	0.048260981	1.83E-08	0.543193532	0.99722071	1	0.000170473	3.92E-05	0.000145434	0.000119877	9.10E-05	6.69E-05
WD_REPEATS_REGION domain-containing protein OS=Schistocephalus solidus OX=70667 GN=SSLN_LOCUS9452 PE=4 SV=1	5.589097045	2.232840131	1.81E-08	0.01807261	0.525508889	1	0.000336579	9.09E-06	0.000190361	0.000238871	0.00022595	0.000108231
Ribosomal RNA-processing protein 8 OS=Schistocephalus solidus OX=70667 GN=SSLN_LOCUS6688 PE=3 SV=1	9.39E-08	4.095917572	1.77E-08	0.999755462	0.251291302	1	7.98E-05	0	9.84E-05	0	0	1.02E-05
BAR domain-containing protein OS=Schistocephalus solidus OX=70667 GN=SSLN_LOCUS18817 PE=4 SV=1	2.65887755	2.789596109	1.69E-08	0.102973377	0.425215448	1	0.000101677	1.82E-05	0.000123769	0	5.78E-05	1.02E-05
Uncharacterized protein OS=Schistocephalus solidus OX=70667 GN=SSLN_LOCUS15610 PE=4 SV=1	2.07E-07	0.047272302	1.69E-08	0.999636943	0.997304879	1	5.26E-05	0	3.77E-05	0	0	3.26E-05
Protein kinase domain-containing protein OS=Schistocephalus solidus OX=70667 GN=SSLN_LOCUS536 PE=3 SV=1	1.220119497	1.299425342	1.67E-08	0.269337202	0.729269539	1	6.34E-05	9.09E-06	7.82E-05	0	0	2.04E-05
Proteasome subunit beta OS=Schistocephalus solidus OX=70667 GN=SSLN_LOCUS16766 PE=3 SV=1	1.03E-07	1.299300534	1.66E-08	0.9997439	0.729299178	1	5.35E-05	0	4.56E-05	0	1.16E-05	2.04E-05
40S ribosomal protein S25 OS=Schistocephalus solidus OX=70667 GN=SSLN_LOCUS19877 PE=3 SV=1	7.58E-09	0.908567741	1.65E-08	0.999930526	0.823359739	1	0.000127571	0	5.58E-05	0	0	0.000112862
Uncharacterized protein OS=Schistocephalus solidus OX=70667 GN=SSLN_LOCUS11848 PE=3 SV=1	7.401807321	3.462781646	1.64E-08	0.006515838	0.325621394	1	0.000529394	9.09E-06	0.00027003	0.000238421	0.000399751	0.000196395
Peptidase_M1 domain-containing protein OS=Schistocephalus solidus OX=70667 GN=SSLN_LOCUS14189 PE=3 SV=1	0.004326416	1.18E-08	1.63E-08	0.947556567	1	1	3.35E-05	9.09E-06	5.34E-05	0	0	5.11E-06
Uncharacterized protein OS=Schistocephalus solidus OX=70667 GN=SSLN_LOCUS16625 PE=4 SV=1	0.001561095	0.001149223	1.61E-08	0.968483226	0.999989642	1	1.77E-05	0.000325485	0.000474569	0	2.31E-05	0
RNA helicase OS=Schistocephalus solidus OX=70667 GN=SSLN_LOCUS10365 PE=3 SV=1	5.55E-07	4.05317489	1.61E-08	0.999405732	0.255779155	1	0.000488552	0	0.000308542	0.000179372	2.24E-05	0.00029494
FABP domain-containing protein OS=Schistocephalus solidus OX=70667 GN=SSLN_LOCUS14102 PE=3 SV=1	6.540603737	9.941139736	1.59E-08	0.010543956	0.019073153	1	0.000207488	1.82E-05	0.000230664	0.000239745	3.39E-05	1.02E-05
26S proteasome non-ATPase regulatory subunit 1 OS=Schistocephalus solidus OX=70667 GN=SSLN_LOCUS11689 PE=3 SV=1	2.99E-06	2.169785793	1.59E-08	0.998621348	0.53792412	1	0.000332181	0	0.000210981	5.99E-05	3.39E-05	0.000202445
cAMP-dependent protein kinase type II regulatory subunit OS=Schistocephalus solidus OX=70667 GN=KAPR2 PE=3 SV=1	10.74198835	8.143561538	1.55E-08	0.001047317	0.043136052	1	0.001053413	0.000164963	0.000792772	0.000776535	0.000680974	0.00034321
Guanine nucleotide-binding protein G(o) subunit alpha OS=Caenorhabditis elegans OX=6239 GN=goa-1 PE=1 SV=3	4.33E-08	3.279216315	1.51E-08	0.99983389	0.350545838	1	0.000278062	0	0.000118794	0.000178932	0.000236828	9.44E-05
40S ribosomal protein S18 OS=Caenorhabditis elegans OX=6239 GN=rps-18 PE=1 SV=1	0.001143378	0.001203556	1.47E-08	0.973025567	0.999988899	1	5.83E-05	0.000104622	0.000159783	0	0	6.53E-05
Cellulase domain-containing protein OS=Schistocephalus solidus OX=70667 GN=SSLN_LOCUS11319 PE=3 SV=1	1.22E-08	0.794271754	1.45E-08	0.999911797	0.850836658	1	0.000179499	0	0.000117256	0.000119877	2.31E-05	8.64E-05
Coproporphyrinogen oxidase OS=Schistocephalus solidus OX=70667 GN=SSLN_LOCUS13420 PE=3 SV=1	3.08E-07	1.402009642	1.45E-08	0.999556936	0.705063727	1	5.65E-05	0	4.85E-05	5.99E-05	0	1.53E-05
Small nuclear ribonucleoprotein Sm D1 OS=Schistocephalus solidus OX=70667 GN=SSLN_LOCUS9427 PE=3 SV=1	7.49E-08	3.363462875	1.44E-08	0.999781673	0.338907016	1	9.08E-05	0	9.86E-05	0	0	2.44E-05
Ubiquitin carboxyl-terminal hydrolase OS=Schistocephalus solidus OX=70667 GN=SSLN_LOCUS13884 PE=3 SV=1	6.981382686	4.145942977	1.41E-08	0.008236195	0.246130052	1	0.000299806	1.82E-05	0.000252767	5.99E-05	8.02E-05	0.000122067
Fumarate hydratase OS=Schistocephalus solidus OX=70667 GN=SSLN_LOCUS10371 PE=3 SV=1	28.29578318	20.19193988	1.39E-08	1.04E-07	0.000154883	1	0.001426533	7.27E-05	0.000995503	0.000955018	0.00094215	0.000344846
Superoxide dismutase OS=Schistocephalus solidus OX=70667 GN=SODM PE=3 SV=1	5.136771313	3.131895685	1.38E-08	0.023424173	0.37173311	1	0.000500648	4.54E-05	0.00028099	0.000478167	0.00023513	0.000232051
Uncharacterized protein OS=Schistocephalus solidus OX=70667 GN=SSLN_LOCUS3544 PE=4 SV=1	0.000161617	4.03E-09	1.37E-08	0.989856865	1	1	3.62E-06	0.00136736	0.001319678	0.002984753	0	0
Valyl-tRNA synthetase OS=Schistocephalus solidus OX=70667 GN=SSLN_LOCUS5145 PE=3 SV=1	5.84E-08	1.150860852	1.35E-08	0.999807122	0.764812387	1	8.57E-05	0	4.37E-05	5.95E-05	2.24E-05	4.68E-05
Serine/threonine-protein phosphatase OS=Schistocephalus solidus OX=70667 GN=PP2AB PE=3 SV=1	1.08424871	0.385211907	1.34E-08	0.297749031	0.943280139	1	0.000113123	9.09E-06	9.40E-05	5.99E-05	3.47E-05	4.07E-05
Uncharacterized protein OS=Schistocephalus solidus OX=70667 GN=SSLN_LOCUS16165 PE=4 SV=1	0.504529438	2.890929053	1.31E-08	0.477516659	0.408749271	1	8.54E-05	9.09E-06	6.68E-05	0	9.92E-05	1.02E-05
AP complex subunit beta OS=Schistocephalus solidus OX=70667 GN=SSLN_LOCUS8329 PE=3 SV=1	2.658955802	2.32392749	1.30E-08	0.102968311	0.50795254	1	0.000100198	9.09E-06	0.000100058	0	2.31E-05	3.59E-05
Ribokinase OS=Schistocephalus solidus OX=70667 GN=SSLN_LOCUS15039 PE=3 SV=1	0.027031861	0.241538376	1.26E-08	0.869405489	0.97062037	1	0.000132613	7.70E-05	0.000206727	5.99E-05	0.000125715	5.11E-06
Seryl-tRNA synthetase OS=Schistocephalus solidus OX=70667 GN=SSLN_LOCUS4993 PE=4 SV=1	3.942970734	3.616254382	1.26E-08	0.047067589	0.305994363	1	0.00014068	9.09E-06	0.000122019	5.99E-05	5.92E-05	3.76E-05
SGNH_hydro domain-containing protein OS=Schistocephalus solidus OX=70667 GN=SSLN_LOCUS7220 PE=4 SV=1	0.863100834	1.822001786	1.26E-08	0.352872398	0.610158845	1	8.78E-05	2.73E-05	0.000113711	0	3.47E-05	2.56E-05
Dolichyl-diphosphooligosaccharide--protein glycosyltransferase subunit 2 OS=Schistocephalus solidus OX=70667 GN=SSLN_LOCUS10359 PE=3 SV=1	1.09E-06	4.349747485	1.25E-08	0.999166022	0.22609044	1	0.000780607	0	0.000424928	0.000298809	0.000128979	0.000486856
Isocitrate dehydrogenase [NAD] subunit; mitochondrial OS=Schistocephalus solidus OX=70667 GN=SSLN_LOCUS2550 PE=3 SV=1	4.525366769	5.46827043	1.24E-08	0.033395917	0.140548762	1	0.000129503	1.82E-05	0.000158589	0	2.31E-05	3.07E-05
AFG3-like protein 2 OS=Schistocephalus solidus OX=70667 GN=SSLN_LOCUS2083 PE=3 SV=1	1.936157704	0.201082839	1.23E-08	0.164086333	0.977414302	1	0.000166803	9.09E-06	7.82E-05	5.99E-05	8.69E-05	9.94E-05
Uncharacterized protein OS=Schistocephalus solidus OX=70667 GN=SSLN_LOCUS5661 PE=4 SV=1	8.21E-09	1.194692529	1.24E-08	0.999927711	0.754277542	1	0.000139618	0	7.11E-05	0.000118994	9.46E-05	4.29E-05
Phenylalanyl-tRNA synthetase beta subunit OS=Schistocephalus solidus OX=70667 GN=SSLN_LOCUS12938 PE=3 SV=1	9.87E-08	1.22383278	1.20E-08	0.999749301	0.747294084	1	7.99E-05	0	7.11E-05	5.99E-05	0	2.44E-05
RuvB-like helicase OS=Schistocephalus solidus OX=70667 GN=SSLN_LOCUS9060 PE=3 SV=1	5.08E-08	0.142061077	1.18E-08	0.999820217	0.986351094	1	0.0001579	0	0.000125964	0	0	8.56E-05
RRM domain-containing protein OS=Schistocephalus solidus OX=70667 GN=SSLN_LOCUS4196 PE=4 SV=1	4.525424528	0.66026184	1.17E-08	0.033394789	0.882508517	1	0.000201163	1.82E-05	0.000171185	5.95E-05	0	0.000111526
Pept_C1 domain-containing protein OS=Schistocephalus solidus OX=70667 GN=SSLN_LOCUS18303 PE=3 SV=1	1.49E-08	0.552837494	1.17E-08	0.999902464	0.907139011	1	4.35E-05	0	4.87E-05	0	0	1.02E-05
Protein SCO1 homolog OS=Schistocephalus solidus OX=70667 GN=SCO1 PE=3 SV=1	1.219865136	0.465635383	1.13E-08	0.269387121	0.926373639	1	7.89E-05	9.09E-06	8.06E-05	0	1.16E-05	3.25E-05
UBC core domain-containing protein OS=Schistocephalus solidus OX=70667 GN=SSLN_LOCUS18461 PE=4 SV=1	2.78E-08	0.286631426	1.12E-08	0.999866897	0.962522822	1	3.87E-05	0	2.25E-05	0	2.72E-05	1.53E-05
Usp domain-containing protein OS=Schistocephalus solidus OX=70667 GN=SSLN_LOCUS4576 PE=4 SV=1	7.97825178	6.44727279	1.12E-08	0.004734264	0.09176529	1	0.000391922	3.92E-05	0.000361557	5.99E-05	0.000225811	9.40E-05
Uncharacterized protein OS=Schistocephalus solidus OX=70667 GN=SSLN_LOCUS13975 PE=4 SV=1	5.23E-09	6.67E-08	1.07E-08	0.999942311	1	1	4.12E-05	0	4.49E-05	0	1.16E-05	5.11E-06
Uncharacterized protein OS=Schistocephalus solidus OX=70667 GN=SSLN_LOCUS9238 PE=4 SV=1	8.41E-08	0.517754312	1.07E-08	0.999768619	0.914973908	1	0.000233911	0	0.000158824	0.000118994	1.16E-05	0.00012362
Signal recognition particle subunit SRP68 OS=Schistocephalus solidus OX=70667 GN=SSLN_LOCUS12955 PE=3 SV=1	4.29E-08	0.023647643	1.06E-08	0.999834699	0.999039667	1	3.66E-05	0	2.84E-05	0	0	2.06E-05
AlaDh_PNT_N domain-containing protein OS=Schistocephalus solidus OX=70667 GN=SSLN_LOCUS18504 PE=3 SV=1	1.22E-07	0.860277172	1.05E-08	0.99972171	0.835001685	1	0.000232054	0	0.000109681	0	2.24E-05	0.000186285
Uncharacterized protein OS=Schistocephalus solidus OX=70667 GN=SSLN_LOCUS9982 PE=4 SV=1	7.34E-09	15.74134535	1.04E-08	0.999931623	0.001281188	1	0.000667559	0	0.000305232	0.000476851	0.000643736	0.000160618
Macro domain-containing protein OS=Schistocephalus solidus OX=70667 GN=SSLN_LOCUS18182 PE=4 SV=1	1.287257385	5.576755089	1.02E-08	0.256553995	0.134119212	1	0.000161601	7.56E-05	0.000246332	0.000179372	5.37E-05	1.53E-05
Enolase OS=Caenorhabditis elegans OX=6239 GN=enol-1 PE=1 SV=3	5.88E-06	6.09E-10	1.00E-08	0.998064913	1	1	0	0.002988365	0.000955324	0.000470808	0.002861141	0.001602002
Integrin beta OS=Schistocephalus solidus OX=70667 GN=SSLN_LOCUS13151 PE=3 SV=1	9.88E-09	5.243620199	1.00E-08	0.999920704	0.154802912	1	0.00011347	0	0.000121578	0	2.31E-05	2.04E-05
Succinate--CoA ligase [ADP/GDP-forming] subunit alpha; mitochondrial OS=Schistocephalus solidus OX=70667 GN=SSLN_LOCUS10993 PE=3 SV=1	14.80775526	2.311458516	9.92E-09	0.000119045	0.510329314	1	0.000913675	2.73E-05	0.00054503	0.000299241	0.000497624	0.000398148
10 kDa chaperonin OS=Schistocephalus solidus OX=70667 GN=SSLN_LOCUS10833 PE=3 SV=1	9.588330171	3.763255764	9.76E-09	0.00195818	0.288189128	1	0.000542646	1.82E-05	0.000365091	0.000238871	0.000220284	0.000225226
Uncharacterized protein OS=Schistocephalus solidus OX=70667 GN=SSLN_LOCUS8033 PE=3 SV=1	2.08E-07	3.581165165	9.59E-09	0.999635874	0.310386838	1	0.000420797	0	0.000182876	0.000119877	7.87E-05	0.000309982
Paramyosin OS=Schistocephalus solidus OX=70667 GN=SSLN_LOCUS5572 PE=3 SV=1	3.81E-07	9.206377774	9.47E-09	0.999507759	0.026669172	1	0.000898953	0	0.000489189	0.000595395	0.000694397	0.000237631
Uncharacterized protein OS=Schistocephalus solidus OX=70667 GN=SSLN_LOCUS4731 PE=4 SV=1	1.26E-08	5.502707462	9.39E-09	0.999910501	0.138476771	1	0.000160642	0	0.000134795	0.000118994	4.21E-05	3.59E-05
Eukaryotic translation initiation factor 3 subunit A OS=Schistocephalus solidus OX=70667 GN=SSLN_LOCUS9684 PE=4 SV=1	1.46E-08	4.25521595	9.26E-09	0.999903438	0.235191536	1	0.000324158	0	0.00019614	0.000119877	2.24E-05	0.000199909
CN hydrolase domain-containing protein OS=Schistocephalus solidus OX=70667 GN=SSLN_LOCUS2719 PE=4 SV=1	7.66E-08	11.4480265	9.25E-09	0.999779231	0.009534266	1	0.000383057	0	0.000355433	0	0.000158902	8.09E-05
Serine/threonine-protein phosphatase OS=Schistocephalus solidus OX=70667 GN=SSLN_LOCUS14088 PE=3 SV=1	8.69E-09	2.00E-08	9.20E-09	0.999925634	1	1	7.95E-06	0.00048729	0.000510628	0	0.000216919	7.46E-05
Uncharacterized protein OS=Schistocephalus solidus OX=70667 GN=SSLN_LOCUS9158 PE=3 SV=1	2.82E-08	1.663079796	9.01E-09	0.999866	0.64517295	1	5.83E-05	0	3.42E-05	5.99E-05	4.21E-05	1.02E-05
Ubiquitin carboxyl-terminal hydrolase OS=Schistocephalus solidus OX=70667 GN=SSLN_LOCUS10137 PE=3 SV=1	6.58E-08	0.651747502	9.00E-09	0.999795275	0.884490333	1	5.89E-05	0	3.69E-05	5.99E-05	0	2.95E-05
26S proteasome non-ATPase regulatory subunit 8 OS=Schistocephalus solidus OX=70667 GN=SSLN_LOCUS6271 PE=3 SV=1	5.26E-09	0.877790997	8.98E-09	0.99994212	0.830783773	1	0.000192482	0	8.30E-05	0.000179372	4.55E-05	0.000112778
Ribosomal_L18_c domain-containing protein OS=Schistocephalus solidus OX=70667 GN=SSLN_LOCUS10653 PE=3 SV=1	2.09E-07	6.529206681	8.90E-09	0.999635614	0.088517754	1	0.000710026	0	0.000455523	0.000119877	0.000103337	0.000414643
Surfeit locus protein 4 OS=Schistocephalus solidus OX=70667 GN=SURF4 PE=3 SV=1	2.10E-07	0.245023596	8.88E-09	0.999634769	0.970013123	1	7.91E-05	0	5.67E-05	0	2.24E-05	3.78E-05
DNA damage-binding protein 1 OS=Schistocephalus solidus OX=70667 GN=SSLN_LOCUS5639 PE=3 SV=1	8.44E-09	0.144077255	8.78E-09	0.99992668	0.986067861	1	0.000102813	0	6.69E-05	0	0	7.01E-05
Phosphotransferase OS=Schistocephalus solidus OX=70667 GN=SSLN_LOCUS15044 PE=3 SV=1	0.504582931	1.40563658	8.63E-09	0.477493314	0.704214019	1	7.31E-05	9.09E-06	5.69E-05	0	6.53E-05	2.06E-05
Septin OS=Schistocephalus solidus OX=70667 GN=SSLN_LOCUS5944 PE=3 SV=1	6.45E-08	0.552945791	7.91E-09	0.999797295	0.907114644	1	4.38E-05	0	3.83E-05	0	0	2.06E-05
Uncharacterized protein OS=Schistocephalus solidus OX=70667 GN=SSLN_LOCUS3940 PE=3 SV=1	11.09103239	13.47127073	7.74E-09	0.000867462	0.003720769	1	0.000748725	9.09E-06	0.000450927	0.000417354	0.000612351	0.000167585
MPN domain-containing protein OS=Schistocephalus solidus OX=70667 GN=SSLN_LOCUS13457 PE=4 SV=1	1.30E-08	0.512230694	7.68E-09	0.99990909	0.916196281	1	7.43E-05	0	2.98E-05	5.99E-05	2.24E-05	4.51E-05
Eukaryotic peptide chain release factor subunit 1 OS=Schistocephalus solidus OX=70667 GN=SSLN_LOCUS17219 PE=3 SV=1	0.219159765	0.028231668	7.59E-09	0.639680882	0.998749026	1	3.69E-05	2.73E-05	6.77E-05	0	0	2.04E-05
RuvB-like helicase OS=Schistocephalus solidus OX=70667 GN=SSLN_LOCUS4956 PE=3 SV=1	2.31E-07	2.058025719	7.38E-09	0.99961643	0.560451006	1	8.89E-05	0	9.47E-05	0	0	2.56E-05
KH domain-containing protein OS=Schistocephalus solidus OX=70667 GN=SSLN_LOCUS16010 PE=4 SV=1	2.89E-06	1.746382989	7.37E-09	0.998643213	0.626671502	1	0.00029178	0	0.000125955	5.99E-05	2.24E-05	0.00023648
Uncharacterized protein OS=Schistocephalus solidus OX=70667 GN=SSLN_LOCUS18497 PE=4 SV=1	3.60E-07	2.442128486	7.17E-09	0.999521387	0.4858406	1	0.000397388	0	0.000158952	0.000119877	0.000120322	0.000281464
40S ribosomal protein S2 OS=Schistocephalus solidus OX=70667 GN=SSLN_LOCUS9484 PE=3 SV=1	9.81E-07	6.110768767	7.11E-09	0.999209635	0.106343703	1	0.000828806	0	0.000463533	0.000179815	0.000128979	0.000536639
Integrin_alpha2 domain-containing protein OS=Schistocephalus solidus OX=70667 GN=SSLN_LOCUS2478 PE=3 SV=1	2.03E-08	1.173598614	7.07E-09	0.99988622	0.759343167	1	0.000111061	0	5.04E-05	5.99E-05	0	8.45E-05
Guanine nucleotide-binding protein G(Q) subunit alpha OS=Schistocephalus solidus OX=70667 GN=GNAQ PE=3 SV=1	2.70E-08	4.27655344	6.83E-09	0.999868892	0.233108322	1	9.63E-05	0	9.81E-05	0	2.31E-05	2.04E-05
PHB domain-containing protein OS=Schistocephalus solidus OX=70667 GN=SSLN_LOCUS9341 PE=3 SV=1	2.66E-08	9.894430321	6.70E-09	0.999869794	0.019485165	1	0.000301699	0	0.000263981	0.000179815	0.000104737	5.31E-05
Uncharacterized protein OS=Schistocephalus solidus OX=70667 GN=SSLN_LOCUS7029 PE=4 SV=1	5.65E-09	1.893860471	6.62E-09	0.999940043	0.594725823	1	0.000175693	0	0.000137881	0	2.24E-05	8.62E-05
Dolichyl-diphosphooligosaccharide--protein glycosyltransferase subunit 1 OS=Schistocephalus solidus OX=70667 GN=SSLN_LOCUS12376 PE=3 SV=1	3.97E-07	13.99923512	6.39E-09	0.999497285	0.002906194	1	0.001074432	0	0.000428573	0.000179815	0.000168956	0.000869176
RT_RNaseH_2 domain-containing protein OS=Schistocephalus solidus OX=70667 GN=SSLN_LOCUS4989 PE=4 SV=1	3.35E-08	1.003374926	6.20E-09	0.999853871	0.800435324	1	0.000112586	0	0.000104969	0.000119433	4.55E-05	0
Carbonyl reductase (NADPH) OS=Schistocephalus solidus OX=70667 GN=SSLN_LOCUS16853 PE=3 SV=1	0.002626064	0.003075966	6.09E-09	0.959130182	0.99995467	1	5.99E-05	4.54E-05	9.07E-05	0	9.58E-05	5.11E-06
N(4)-(Beta-N-acetylglucosaminyl)-L-asparaginase OS=Schistocephalus solidus OX=70667 GN=SSLN_LOCUS2880 PE=3 SV=1	3.58E-08	0.490640821	5.96E-09	0.999848965	0.920942719	1	0.000414931	0	0.000149839	0.000298809	0.000215425	0.00022959
Uncharacterized protein OS=Schistocephalus solidus OX=70667 GN=SSLN_LOCUS9932 PE=4 SV=1	8.445062583	0.148819436	5.94E-09	0.003660358	0.985395003	1	4.18E-05	0.000264033	0.000412976	0	3.69E-05	0
Uncharacterized protein OS=Schistocephalus solidus OX=70667 GN=SSLN_LOCUS4072 PE=4 SV=1	2.37E-08	0.14829736	5.92E-09	0.999877142	0.985469533	1	8.27E-05	0	4.03E-05	0	5.77E-05	4.04E-05
Sacchrp_dh_C domain-containing protein OS=Schistocephalus solidus OX=70667 GN=SSLN_LOCUS18453 PE=4 SV=1	5.62E-09	1.900179531	5.75E-09	0.999940187	0.593380998	1	0.000200338	0	9.60E-05	0	2.24E-05	0.00015808
26S proteasome non-ATPase regulatory subunit 2 OS=Schistocephalus solidus OX=70667 GN=SSLN_LOCUS14299 PE=3 SV=1	1.06E-06	5.42117387	5.74E-09	0.999178945	0.14343005	1	0.000757077	0	0.000499123	0.000239311	0.000136428	0.000393957
Alpha-mannosidase OS=Schistocephalus solidus OX=70667 GN=SSLN_LOCUS4512 PE=3 SV=1	8.53E-07	3.197832664	5.73E-09	0.999263027	0.362117421	1	0.000231428	0	8.96E-05	5.99E-05	4.48E-05	0.000181402
Uncharacterized protein OS=Schistocephalus solidus OX=70667 GN=SSLN_LOCUS10145 PE=4 SV=1	8.58E-08	11.12376195	5.67E-09	0.999766347	0.01107513	1	0.001250136	0	0.000557628	0.000179815	0.000105847	0.001006543
Calcium-transporting ATPase OS=Schistocephalus solidus OX=70667 GN=SSLN_LOCUS12082 PE=3 SV=1	3.99E-06	8.915190991	5.62E-09	0.998405803	0.03043998	1	0.002976185	0	0.001523111	0.001849648	0.002125491	0.00098941
CSD_1 domain-containing protein OS=Schistocephalus solidus OX=70667 GN=SSLN_LOCUS283 PE=4 SV=1	4.74E-08	0.335373635	5.54E-09	0.999826314	0.953243971	1	5.52E-05	0	3.27E-05	0	0	4.07E-05
Mannose-1-phosphate guanylyltransferase OS=Schistocephalus solidus OX=70667 GN=SSLN_LOCUS10347 PE=4 SV=1	0.432409834	0.202926867	5.39E-09	0.510808842	0.977115424	1	0.000106615	0.000105667	0.000226612	0	0	6.60E-05
Glutamine synthetase OS=Schistocephalus solidus OX=70667 GN=SSLN_LOCUS2464 PE=3 SV=1	3.27E-07	2.115374236	5.09E-09	0.999543473	0.548808718	1	0.000480518	0	0.000173469	5.95E-05	0.00011696	0.000389499
60S ribosomal protein L36a OS=Schistocephalus solidus OX=70667 GN=RL36A PE=3 SV=1	3.74E-07	3.027727497	5.02E-09	0.999512088	0.387369867	1	0.000262065	0	7.76E-05	5.99E-05	3.39E-05	0.000237967
tRNA-binding domain-containing protein OS=Schistocephalus solidus OX=70667 GN=SSLN_LOCUS10750 PE=4 SV=1	6.88E-09	1.056399238	4.99E-09	0.999933823	0.78760851	1	3.80E-05	0	3.93E-05	5.99E-05	0	0
Uncharacterized protein OS=Schistocephalus solidus OX=70667 GN=SSLN_LOCUS16908 PE=4 SV=1	1.07E-08	0.569904974	4.95E-09	0.999917432	0.903286031	1	6.16E-05	0	5.06E-05	0	2.31E-05	2.04E-05
Ubiquitin-fold modifier 1 OS=Schistocephalus solidus OX=70667 GN=SSLN_LOCUS750 PE=3 SV=1	0.803254191	1.55E-08	4.73E-09	0.370122197	1	1	4.91E-05	2.73E-05	9.44E-05	0	1.16E-05	5.11E-06
Uncharacterized protein OS=Schistocephalus solidus OX=70667 GN=SSLN_LOCUS3031 PE=3 SV=1	8.10E-09	0.483996025	4.67E-09	0.99992821	0.922393082	1	5.89E-05	0	3.25E-05	5.95E-05	6.74E-05	0
Uncharacterized protein OS=Schistocephalus solidus OX=70667 GN=SSLN_LOCUS18466 PE=4 SV=1	6.76E-08	2.764420507	3.86E-09	0.9997925	0.429390474	1	0.000241144	0	5.12E-05	5.99E-05	0	0.000252846
Aldedh domain-containing protein (Fragment) OS=Schistocephalus solidus OX=70667 GN=SSLN_LOCUS18129 PE=4 SV=1	1.09E-06	1.762326552	3.80E-09	0.999167964	0.623167209	1	0.000144099	0	1.29E-05	5.99E-05	4.55E-05	0.000140287
Uncharacterized protein OS=Schistocephalus solidus OX=70667 GN=SSLN_LOCUS6397 PE=4 SV=1	5.81E-09	2.097843359	3.71E-09	0.999939161	0.55234919	1	0.000100146	0	8.62E-05	0	4.55E-05	2.56E-05
Uncharacterized protein OS=Schistocephalus solidus OX=70667 GN=SSLN_LOCUS6011 PE=3 SV=1	0.66023192	0.631208405	3.67E-09	0.416478079	0.889252213	1	0.000105136	0.000116827	0.000286245	0	3.47E-05	5.11E-06
NADH dehydrogenase [ubiquinone] flavoprotein 1; mitochondrial OS=Schistocephalus solidus OX=70667 GN=SSLN_LOCUS2863 PE=3 SV=1	5.57E-09	2.097911503	3.55E-09	0.999940467	0.552335396	1	0.00011787	0	0.00010863	0	6.94E-05	1.53E-05
Uncharacterized protein OS=Schistocephalus solidus OX=70667 GN=SSLN_LOCUS7051 PE=4 SV=1	5.55E-07	0.901996595	3.52E-09	0.99940568	0.824945958	1	0.000107105	0	6.47E-05	5.99E-05	4.21E-05	4.47E-05
Lysine--tRNA ligase OS=Schistocephalus solidus OX=70667 GN=SSLN_LOCUS13510 PE=3 SV=1	1.07E-08	3.414013128	3.36E-09	0.999917328	0.332086755	1	0.000209039	0	0.000151645	5.99E-05	3.39E-05	9.87E-05
ANK_REP_REGION domain-containing protein OS=Schistocephalus solidus OX=70667 GN=SSLN_LOCUS7848 PE=4 SV=1	3.58E-07	2.199100474	3.36E-09	0.999522506	0.532125572	1	0.000136174	0	0.000103059	0.000119877	6.94E-05	2.04E-05
Uncharacterized protein OS=Schistocephalus solidus OX=70667 GN=SSLN_LOCUS16679 PE=4 SV=1	5.18E-07	4.312205425	3.29E-09	0.999425902	0.229665345	1	0.000158568	0	0.000121452	5.99E-05	0.00010272	2.74E-05
HABP4_PAI-RBP1 domain-containing protein OS=Schistocephalus solidus OX=70667 GN=SSLN_LOCUS12473 PE=4 SV=1	4.44E-08	4.674189311	3.25E-09	0.999831911	0.197269374	1	0.001055448	0	3.81E-05	0	0	0.00133584
60S ribosomal protein L13 OS=Schistocephalus solidus OX=70667 GN=SSLN_LOCUS16540 PE=3 SV=1	2.52E-08	5.983117305	3.17E-09	0.999873251	0.1124345	1	0.000377185	0	0.000279472	0.000239311	5.71E-05	0.000148443
Major vault protein OS=Schistocephalus solidus OX=70667 GN=SSLN_LOCUS14524 PE=4 SV=1	3.24E-07	2.898078565	3.08E-09	0.999545987	0.407607865	1	0.000993045	0	0.000511238	0.000478616	0.000670667	0.000374226
Uncharacterized protein OS=Schistocephalus solidus OX=70667 GN=SSLN_LOCUS9338 PE=3 SV=1	5.56E-07	5.253401709	3.06E-09	0.999405146	0.154154823	1	0.000881437	0	0.000357845	0.000359179	0.000151354	0.000658402
Uncharacterized protein OS=Schistocephalus solidus OX=70667 GN=SSLN_LOCUS463 PE=4 SV=1	3.78E-07	1.238155616	3.01E-09	0.999509277	0.743868309	1	0.000127539	0	8.41E-05	0.000119877	6.11E-05	3.13E-05
CYTOSOL_AP domain-containing protein OS=Schistocephalus solidus OX=70667 GN=SSLN_LOCUS4941 PE=3 SV=1	3.54E-08	5.86E-09	2.97E-09	0.999849926	1	1	4.45E-06	0.002917137	0.000403448	0.006280402	0.004294162	0.000157481
Dolichyl-diphosphooligosaccharide--protein glycosyltransferase 48 kDa subunit OS=Schistocephalus solidus OX=70667 GN=SSLN_LOCUS6418 PE=3 SV=1	1.39E-08	0.983580088	2.94E-09	0.999905814	0.805225005	1	0.000191815	0	0.000113057	0	4.95E-05	0.000117191
phosphoenolpyruvate carboxykinase (GTP) OS=Caenorhabditis elegans OX=6239 GN=pck-2 PE=1 SV=1	1.02E-08	0.517750782	2.88E-09	0.999919409	0.91497469	1	0.000214621	0	8.29E-05	0.000179372	0.000121144	0.000103844
40S ribosomal protein S24 OS=Schistocephalus solidus OX=70667 GN=SSLN_LOCUS16028 PE=3 SV=1	5.60E-09	3.954211203	2.88E-09	0.999940307	0.266451131	1	0.000407621	0	0.000190476	0.000299241	8.35E-05	0.000247371
N-acyl-L-amino-acid amidohydrolase OS=Schistocephalus solidus OX=70667 GN=SSLN_LOCUS2392 PE=3 SV=1	4.77E-09	0.15083555	2.82E-09	0.999944904	0.985106144	1	4.82E-05	0	3.36E-05	0	0	3.08E-05
Amino acid transporter OS=Schistocephalus solidus OX=70667 GN=SSLN_LOCUS4703 PE=3 SV=1	1.18E-08	4.40991308	2.81E-09	0.999913337	0.220467973	1	0.000126914	0	0.000116938	0	7.34E-05	1.72E-05
SCP2 domain-containing protein OS=Schistocephalus solidus OX=70667 GN=SSLN_LOCUS18637 PE=4 SV=1	2.91E-08	5.243537562	2.80E-09	0.999863839	0.154808398	1	9.34E-05	0	9.95E-05	0	2.31E-05	1.53E-05
Uncharacterized protein OS=Schistocephalus solidus OX=70667 GN=SSLN_LOCUS5174 PE=4 SV=1	0.504552243	1.90E-08	2.79E-09	0.477506706	1	1	3.98E-05	1.82E-05	8.03E-05	0	0	0
Uncharacterized protein OS=Schistocephalus solidus OX=70667 GN=SSLN_LOCUS14923 PE=4 SV=1	5.03E-07	6.885165952	2.80E-09	0.999433992	0.075649401	1	0.000240309	0	0.000222635	5.99E-05	3.39E-05	7.19E-05
S10_plectin domain-containing protein OS=Schistocephalus solidus OX=70667 GN=SSLN_LOCUS3171 PE=3 SV=1	1.69E-07	4.139743208	2.75E-09	0.999671527	0.246764401	1	9.24E-05	0	0.000103023	5.99E-05	0	1.02E-05
Uncharacterized protein OS=Schistocephalus solidus OX=70667 GN=SSLN_LOCUS4319 PE=4 SV=1	2.15E-08	9.363666163	2.72E-09	0.999883013	0.02482684	1	0.000280526	0	0.000272088	5.99E-05	4.95E-05	6.94E-05
Uncharacterized protein OS=Schistocephalus solidus OX=70667 GN=SSLN_LOCUS6557 PE=3 SV=1	5.03E-07	2.198809435	2.61E-09	0.999433961	0.532182913	1	9.40E-05	0	7.18E-05	5.99E-05	4.55E-05	1.93E-05
Estradiol 17-beta-dehydrogenase 12 OS=Schistocephalus solidus OX=70667 GN=SSLN_LOCUS8881 PE=3 SV=1	3.58E-08	1.020239797	2.60E-09	0.999849039	0.796354684	1	9.31E-05	0	7.22E-05	0.000119433	5.71E-05	0
Leucine zipper-EF-hand-containing transmembrane protein 1 OS=Schistocephalus solidus OX=70667 GN=SSLN_LOCUS7587 PE=3 SV=1	7.04E-09	0.368268535	2.59E-09	0.999933072	0.946716574	1	4.96E-05	0	4.12E-05	0	0	2.53E-05
Uncharacterized protein OS=Schistocephalus solidus OX=70667 GN=SSLN_LOCUS13200 PE=4 SV=1	9.17E-09	1.650933292	2.47E-09	0.999923589	0.64789696	1	4.92E-05	0	3.86E-05	5.99E-05	0	1.53E-05
AA_TRNA_LIGASE_II domain-containing protein OS=Schistocephalus solidus OX=70667 GN=SSLN_LOCUS2279 PE=3 SV=1	1.48E-08	3.017513676	2.43E-09	0.999902882	0.388932786	1	0.000214979	0	0.000173234	5.99E-05	6.11E-05	7.24E-05
Calponin-homology (CH) domain-containing protein OS=Schistocephalus solidus OX=70667 GN=SSLN_LOCUS14993 PE=3 SV=1	7.88E-09	1.056478977	2.38E-09	0.999929159	0.787589231	1	3.29E-05	0	3.25E-05	5.99E-05	0	0
Uncharacterized protein OS=Schistocephalus solidus OX=70667 GN=SSLN_LOCUS17653 PE=3 SV=1	1.42E-08	1.823917552	2.37E-09	0.999904918	0.609744091	1	0.000247023	0	0.000164468	0.000119877	9.18E-05	9.50E-05
60S ribosomal protein L18a OS=Schistocephalus solidus OX=70667 GN=SSLN_LOCUS15782 PE=3 SV=1	1.49E-08	0.35407332	2.32E-09	0.999902512	0.949557566	1	0.000398708	0	0.000188715	0.000238871	0.000137921	0.000222307
Carrier domain-containing protein OS=Schistocephalus solidus OX=70667 GN=SSLN_LOCUS17190 PE=4 SV=1	1.06E-08	1.737686029	2.24E-09	0.999917666	0.628588085	1	0.000170879	0	0.000110654	0	3.06E-05	0.00010173
Aldolase_II domain-containing protein OS=Schistocephalus solidus OX=70667 GN=SSLN_LOCUS14279 PE=3 SV=1	1.06E-08	0.896769076	2.12E-09	0.999917875	0.826207435	1	0.000504313	0	0.00023885	0.00035874	0.000274134	0.000219885
60S ribosomal protein L11 OS=Schistocephalus solidus OX=70667 GN=RL11 PE=3 SV=1	1.13E-08	1.665428066	2.08E-09	0.99991516	0.644647079	1	0.000293587	0	0.000137046	0.000179372	8.35E-05	0.000173859
Acetyl-CoA deacylase OS=Schistocephalus solidus OX=70667 GN=SSLN_LOCUS6012 PE=3 SV=1	7.23E-09	7.970914543	1.96E-09	0.999932168	0.046616655	1	0.000274006	0	0.000217935	5.95E-05	0.000223425	2.56E-05
Ig-like domain-containing protein (Fragment) OS=Schistocephalus solidus OX=70667 GN=SSLN_LOCUS19808 PE=4 SV=1	7.44E-08	0.483895951	1.91E-09	0.999782327	0.922414886	1	8.20E-05	0	6.18E-05	5.95E-05	7.19E-05	0
NADH dehydrogenase [ubiquinone] iron-sulfur protein 4; mitochondrial OS=Schistocephalus solidus OX=70667 GN=SSLN_LOCUS13633 PE=3 SV=1	1.64E-08	1.294802787	1.86E-09	0.999897797	0.730367575	1	0.000140827	0	0.00010017	0	4.55E-05	6.52E-05
Cysteinyl-tRNA synthetase OS=Schistocephalus solidus OX=70667 GN=SSLN_LOCUS18631 PE=4 SV=1	4.86E-09	1.09281929	1.84E-09	0.99994435	0.778807812	1	7.77E-05	0	5.41E-05	0	0	4.97E-05
Iso_dh domain-containing protein OS=Schistocephalus solidus OX=70667 GN=SSLN_LOCUS3447 PE=3 SV=1	3.33E-07	2.879415734	1.81E-09	0.999539851	0.410592967	1	0.000227603	0	0.000155477	5.95E-05	0.000154331	5.91E-05
Mitochondrial import receptor subunit TOM22 homolog OS=Schistocephalus solidus OX=70667 GN=SSLN_LOCUS15875 PE=3 SV=1	5.99E-09	0.483217997	1.73E-09	0.999938228	0.922562569	1	6.77E-05	0	2.40E-05	0	0	6.53E-05
Uncharacterized protein OS=Schistocephalus solidus OX=70667 GN=SSLN_LOCUS7467 PE=3 SV=1	7.86E-07	9.859201161	1.70E-09	0.999292664	0.019801686	1	0.000717243	0	0.000544693	0.000299241	0.000133918	0.00028815
NTF2 domain-containing protein OS=Schistocephalus solidus OX=70667 GN=SSLN_LOCUS15633 PE=4 SV=1	7.33E-09	0.552941334	1.69E-09	0.999931678	0.907115647	1	4.98E-05	0	4.65E-05	0	0	2.06E-05
Serine/arginine-rich splicing factor 2 OS=Schistocephalus solidus OX=70667 GN=SSLN_LOCUS13194 PE=3 SV=1	5.57E-09	0.833136004	1.68E-09	0.999940471	0.841526014	1	0.000125708	0	6.68E-05	0	0	0.000100002
RNA helicase OS=Schistocephalus solidus OX=70667 GN=SSLN_LOCUS13653 PE=3 SV=1	4.96E-09	0.031597562	1.66E-09	0.999943811	0.998520258	1	4.45E-05	0	2.89E-05	0	0	3.04E-05
F-BAR domain-containing protein OS=Schistocephalus solidus OX=70667 GN=SSLN_LOCUS10697 PE=4 SV=1	7.23E-07	1.845785521	1.63E-09	0.999321589	0.605022534	1	6.85E-05	0	3.69E-05	5.99E-05	5.30E-05	1.55E-05
60S acidic ribosomal protein P0 OS=Schistocephalus solidus OX=70667 GN=SSLN_LOCUS12044 PE=3 SV=1	1.80E-06	3.0671234	1.59E-09	0.998929894	0.381391407	1	0.001179777	0	0.000447411	0.000538555	0.000302259	0.000849829
Ste24 endopeptidase OS=Schistocephalus solidus OX=70667 GN=SSLN_LOCUS15092 PE=4 SV=1	5.13E-09	0.146070793	1.57E-09	0.999942827	0.985786136	1	0.00017867	0	4.85E-05	0	2.31E-05	0.000174599
TRUD domain-containing protein OS=Schistocephalus solidus OX=70667 GN=SSLN_LOCUS9679 PE=3 SV=1	5.05E-09	1.299152111	1.57E-09	0.999943306	0.729334426	1	5.13E-05	0	4.99E-05	0	0	1.93E-05
Innexin OS=Schistocephalus solidus OX=70667 GN=inx PE=3 SV=1	9.34E-07	3.756435422	1.44E-09	0.999229035	0.288994249	1	0.000612694	0	0.000390218	0.000419561	0.000246394	0.000218686
Aldedh domain-containing protein OS=Schistocephalus solidus OX=70667 GN=SSLN_LOCUS11920 PE=3 SV=1	1.87E-07	5.94279662	1.44E-09	0.999655138	0.114426704	1	0.000476589	0	0.000374522	0.000179372	0.000162166	0.000146813
Uncharacterized protein OS=Schistocephalus solidus OX=70667 GN=SSLN_LOCUS1149 PE=4 SV=1	1.09E-07	1.122652576	1.39E-09	0.999736255	0.771608667	1	6.47E-05	0	3.24E-05	5.99E-05	3.39E-05	2.44E-05
Glutathione transferase OS=Schistocephalus solidus OX=70667 GN=SSLN_LOCUS6360 PE=3 SV=1	8.22E-09	1.344701448	1.32E-09	0.999927641	0.718546626	1	0.00010919	0	0.000137243	0	2.31E-05	0
Aldolase_II domain-containing protein OS=Schistocephalus solidus OX=70667 GN=SSLN_LOCUS6023 PE=3 SV=1	6.46E-09	8.579385213	1.29E-09	0.999935855	0.035438855	1	0.000417029	0	0.00034096	0.000119433	0.000140613	0.000124032
Eukaryotic translation initiation factor 3 subunit C OS=Schistocephalus solidus OX=70667 GN=SSLN_LOCUS10336 PE=3 SV=1	4.17E-07	3.965023941	1.22E-09	0.999484596	0.265265765	1	0.000340626	0	0.000122918	0.000179815	4.48E-05	0.000267702
Ig-like domain-containing protein OS=Schistocephalus solidus OX=70667 GN=SSLN_LOCUS6874 PE=4 SV=1	5.74E-09	0.675483624	1.13E-09	0.999939543	0.878954731	1	8.73E-05	0	6.20E-05	0	6.45E-05	2.23E-05
NAPRTase domain-containing protein OS=Schistocephalus solidus OX=70667 GN=SSLN_LOCUS10421 PE=3 SV=1	0.004653861	8.51E-07	1.15E-09	0.945611134	1	1	3.33E-05	9.09E-06	4.70E-05	0	1.16E-05	5.11E-06
Aldedh domain-containing protein OS=Schistocephalus solidus OX=70667 GN=SSLN_LOCUS19941 PE=3 SV=1	1.74E-08	4.672825977	1.12E-09	0.999894611	0.197383004	1	0.00025782	0	0.000171079	0.000119877	0.00019374	5.18E-05
60S ribosomal protein L8 OS=Schistocephalus solidus OX=70667 GN=SSLN_LOCUS8391 PE=3 SV=1	1.49E-08	0.85447044	1.09E-09	0.999902579	0.836398858	1	0.000493735	0	0.000241384	0.000298809	0.000170608	0.000267475
Complex I-B17 OS=Schistocephalus solidus OX=70667 GN=SSLN_LOCUS19873 PE=3 SV=1	3.61E-07	1.651079533	1.08E-09	0.999520846	0.647864125	1	7.39E-05	0	2.19E-05	5.99E-05	6.45E-05	3.09E-05
DKCLD domain-containing protein OS=Schistocephalus solidus OX=70667 GN=SSLN_LOCUS18489 PE=3 SV=1	7.50E-09	1.188357268	9.60E-10	0.999930916	0.755798053	1	0.000153766	0	7.71E-05	0	4.48E-05	0.000104283
Complex I-B14 OS=Schistocephalus solidus OX=70667 GN=SSLN_LOCUS11860 PE=3 SV=1	5.82E-09	1.870804353	8.85E-10	0.999939152	0.599649622	1	0.000158663	0	0.000103356	5.99E-05	6.79E-05	6.21E-05
PlsC domain-containing protein OS=Schistocephalus solidus OX=70667 GN=SSLN_LOCUS8425 PE=3 SV=1	1.45E-08	1.685819237	8.81E-10	0.999903912	0.640091093	1	9.65E-05	0	2.82E-05	5.99E-05	2.24E-05	7.55E-05
MPN domain-containing protein OS=Schistocephalus solidus OX=70667 GN=SSLN_LOCUS18483 PE=4 SV=1	9.80E-08	1.150464864	8.50E-10	0.999750165	0.764907711	1	8.48E-05	0	3.81E-05	5.99E-05	2.24E-05	5.09E-05
Universal stress protein YxiE OS=Schistocephalus solidus OX=70667 GN=YXIE PE=4 SV=1	1.22E-08	0.861725367	8.35E-10	0.999911783	0.834653127	1	0.00031662	0	0.000144804	0.000119877	0.000224606	0.000137764
Uncharacterized protein OS=Schistocephalus solidus OX=70667 GN=SSLN_LOCUS14059 PE=3 SV=1	1.02E-08	0.436783485	8.25E-10	0.999919356	0.932543328	1	8.60E-05	0	4.01E-05	0	0	7.37E-05
Proteasome subunit beta OS=Schistocephalus solidus OX=70667 GN=SSLN_LOCUS16322 PE=3 SV=1	5.69E-09	2.410322914	7.87E-10	0.999939804	0.491715908	1	0.00016305	0	7.61E-05	0	3.39E-05	0.00012267
Uncharacterized protein OS=Schistocephalus solidus OX=70667 GN=SSLN_LOCUS16017 PE=4 SV=1	7.23E-07	1.369247432	7.57E-10	0.999321795	0.712758868	1	0.000349927	0	0.000127309	0.000239745	0.000164337	0.000203844
Universal stress protein A-like protein OS=Schistocephalus solidus OX=70667 GN=SSLN_LOCUS11597 PE=4 SV=1	4.43E-08	1.651192355	7.28E-10	0.99983203	0.647838794	1	8.86E-05	0	4.24E-05	0.000119877	5.30E-05	2.44E-05
Uncharacterized protein OS=Schistocephalus solidus OX=70667 GN=SSLN_LOCUS3019 PE=3 SV=1	3.73E-08	0.719867325	7.03E-10	0.999845993	0.868521302	1	0.000103078	0	4.85E-05	0.000119877	2.24E-05	5.27E-05
Uncharacterized protein OS=Schistocephalus solidus OX=70667 GN=SSLN_LOCUS20066 PE=4 SV=1	6.48E-09	4.694835294	6.17E-10	0.999935752	0.195556009	1	0.000251614	0	0.000132115	0.000118994	0.000228692	6.34E-05
Fructose-bisphosphatase OS=Schistocephalus solidus OX=70667 GN=SSLN_LOCUS466 PE=3 SV=1	9.07E-09	0.052252896	6.11E-10	0.999924032	0.996872577	1	6.93E-05	0	3.03E-05	0	2.24E-05	5.02E-05
RNA helicase OS=Schistocephalus solidus OX=70667 GN=SSLN_LOCUS14778 PE=3 SV=1	9.35E-09	0.078541815	5.72E-10	0.999922839	0.99428179	1	0.000187326	0	0.000120706	0.000119877	0	0.000104878
Uncharacterized protein OS=Schistocephalus solidus OX=70667 GN=SSLN_LOCUS16321 PE=4 SV=1	3.01E-07	1.578000746	4.99E-10	0.999561904	0.664388226	1	0.000169883	0	0.000119737	5.99E-05	8.64E-05	5.19E-05
Uncharacterized protein OS=Schistocephalus solidus OX=70667 GN=SSLN_LOCUS10621 PE=4 SV=1	2.03E-07	4.063884403	4.57E-10	0.999640426	0.254647886	1	0.000149031	0	2.27E-05	5.99E-05	2.24E-05	0.000149006
Aldo_ket_red domain-containing protein OS=Schistocephalus solidus OX=70667 GN=SSLN_LOCUS9434 PE=4 SV=1	7.28E-09	1.197237658	4.29E-10	0.999931904	0.753666911	1	0.000209404	0	0.00010549	5.95E-05	7.19E-05	0.000124158
Uncharacterized protein (Fragment) OS=Schistocephalus solidus OX=70667 GN=SSLN_LOCUS15989 PE=4 SV=1	9.51E-09	38.80676629	4.19E-10	0.999922207	1.91E-08	1	0.001834277	0	0.001382195	0.001015398	0.001060105	0.000338342
Uncharacterized protein OS=Schistocephalus solidus OX=70667 GN=SSLN_LOCUS5903 PE=3 SV=1	1.49E-07	6.650972604	3.99E-10	0.999692444	0.083894935	1	0.000260917	0	0.000225475	5.95E-05	0.000136729	4.47E-05
Uncharacterized protein OS=Schistocephalus solidus OX=70667 GN=SSLN_LOCUS2851 PE=4 SV=1	9.26E-09	2.789475411	4.27E-10	0.999923205	0.425235384	1	0.000102099	0	9.27E-05	0	4.84E-05	2.04E-05
Mitotic checkpoint protein BUB3 OS=Schistocephalus solidus OX=70667 GN=SSLN_LOCUS135 PE=4 SV=1	6.02E-09	0.914520238	3.90E-10	0.999938079	0.821922403	1	0.000230405	0	6.81E-05	5.95E-05	5.30E-05	0.000196425
Uncharacterized protein OS=Schistocephalus solidus OX=70667 GN=SSLN_LOCUS10637 PE=4 SV=1	5.56E-09	1.771356408	3.63E-10	0.999940514	0.62118785	1	0.000364235	0	0.000181531	0.000238871	0.000244072	0.000131241
26S proteasome non-ATPase regulatory subunit 12 OS=Schistocephalus solidus OX=70667 GN=PSD12 PE=3 SV=1	1.64E-08	0.105153453	3.64E-10	0.999897845	0.991211898	1	0.000231872	0	0.000109239	0.000179372	0	0.000161781
Cathepsin C OS=Schistocephalus solidus OX=70667 GN=SSLN_LOCUS11005 PE=3 SV=1	8.00E-09	2.561634103	3.85E-10	0.999928624	0.464255317	1	0.000551159	0	0.000303979	0.000417795	0.000286905	0.000200716
DUF4062 domain-containing protein OS=Schistocephalus solidus OX=70667 GN=SSLN_LOCUS921 PE=4 SV=1	4.01E-07	1.870256238	3.89E-10	0.999494789	0.599766999	1	0.000123642	0	0.000101577	5.99E-05	4.55E-05	2.95E-05
Dynein light chain type 1 OS=Schistocephalus solidus OX=70667 GN=SSLN_LOCUS16550 PE=4 SV=1	8.77E-09	5.450826847	3.51E-10	0.999925295	0.141609478	1	0.000268989	0	0.000195864	0.000178483	0.000162469	4.67E-05
Uncharacterized protein OS=Schistocephalus solidus OX=70667 GN=SSLN_LOCUS18543 PE=4 SV=1	7.83E-09	0.542508073	3.49E-10	0.999929388	0.909458103	1	0.000213547	0	0.000116565	0.000119877	6.79E-05	0.000108956
LIM zinc-binding domain-containing protein OS=Schistocephalus solidus OX=70667 GN=SSLN_LOCUS9876 PE=4 SV=1	6.54E-08	6.602792132	3.67E-10	0.999795967	0.085695603	1	0.00011457	0	0.000106321	5.99E-05	2.31E-05	2.44E-05
Uncharacterized protein OS=Schistocephalus solidus OX=70667 GN=SSLN_LOCUS20042 PE=3 SV=1	1.03E-08	1.180711953	3.18E-10	0.999918869	0.757634002	1	0.000303374	0	0.000189096	0.000179372	9.50E-05	0.000131352
WD_REPEATS_REGION domain-containing protein OS=Schistocephalus solidus OX=70667 GN=SSLN_LOCUS12678 PE=4 SV=1	5.29E-09	2.958319093	3.44E-10	0.999941983	0.398096297	1	0.000231259	0	9.25E-05	5.99E-05	4.48E-05	0.000178433
Complex I-15 kDa OS=Schistocephalus solidus OX=70667 GN=SSLN_LOCUS12430 PE=3 SV=1	8.28E-09	4.629485645	3.39E-10	0.999927396	0.201027198	1	0.000103291	0	2.86E-05	5.95E-05	0.000125163	3.26E-05
Sm domain-containing protein OS=Schistocephalus solidus OX=70667 GN=SSLN_LOCUS11939 PE=3 SV=1	5.05E-09	2.120455516	3.30E-10	0.999943321	0.547785571	1	0.000130878	0	6.02E-05	0.000119433	3.39E-05	7.21E-05
60S ribosomal protein L30 OS=Schistocephalus solidus OX=70667 GN=SSLN_LOCUS9766 PE=3 SV=1	9.39E-09	0.066999066	3.03E-10	0.999922681	0.995479261	1	0.000354754	0	0.000161295	0.000179372	0.000150903	0.000196624
Uncharacterized protein OS=Schistocephalus solidus OX=70667 GN=SSLN_LOCUS19951 PE=4 SV=1	6.38E-09	5.214030545	3.10E-10	0.99993629	0.156779105	1	0.000241398	0	8.38E-05	0.000118994	0.000240257	9.02E-05
60S ribosomal protein L9 OS=Schistocephalus solidus OX=70667 GN=SSLN_LOCUS5025 PE=3 SV=1	1.39E-07	4.001919778	2.92E-10	0.999702326	0.261256903	1	0.000440146	0	0.000212691	0.000119433	8.69E-05	0.000302796
Uncharacterized protein OS=Schistocephalus solidus OX=70667 GN=SSLN_LOCUS1235 PE=3 SV=1	5.22E-08	4.163551175	2.75E-10	0.999817621	0.244336533	1	0.000399403	0	0.000211506	5.99E-05	3.39E-05	0.000289335
Uncharacterized protein OS=Schistocephalus solidus OX=70667 GN=SSLN_LOCUS20114 PE=3 SV=1	4.05E-07	2.94788754	2.70E-10	0.999492025	0.399729877	1	0.000604814	0	0.00025469	0.000299241	0.000117413	0.000425747
ATP synthase subunit O; mitochondrial OS=Schistocephalus solidus OX=70667 GN=SSLN_LOCUS11656 PE=3 SV=1	9.44E-09	0.057184024	2.93E-10	0.999922464	0.996424863	1	0.000229721	0	9.60E-05	5.99E-05	5.71E-05	0.000166905
Uncharacterized protein OS=Schistocephalus solidus OX=70667 GN=SSLN_LOCUS10848 PE=4 SV=1	5.78E-09	10.57883226	2.29E-10	0.999939319	0.014235558	1	0.000508032	0	0.000385803	0.000178932	0.000327203	9.45E-05
26S proteasome non-ATPase regulatory subunit 13 OS=Schistocephalus solidus OX=70667 GN=SSLN_LOCUS14097 PE=3 SV=1	9.34E-09	3.125266378	2.45E-10	0.999922902	0.372711899	1	0.000306471	0	0.000179115	0.000239745	3.47E-05	0.000162955
Uncharacterized protein OS=Schistocephalus solidus OX=70667 GN=SSLN_LOCUS13056 PE=4 SV=1	1.63E-07	3.997508642	2.37E-10	0.999677944	0.261733277	1	0.000208396	0	0.000169066	5.95E-05	4.55E-05	7.56E-05
Ig-like domain-containing protein OS=Schistocephalus solidus OX=70667 GN=SSLN_LOCUS7975 PE=4 SV=1	6.22E-09	0.509205805	2.27E-10	0.999937072	0.916864331	1	0.000117873	0	7.24E-05	0.000119877	4.55E-05	3.78E-05
Sidoreflexin OS=Schistocephalus solidus OX=70667 GN=SSLN_LOCUS8994 PE=3 SV=1	1.37E-07	1.741185743	2.10E-10	0.999704826	0.627816413	1	0.000888414	0	0.000315523	0.000299684	0.000518796	0.000535857
Uncharacterized protein OS=Schistocephalus solidus OX=70667 GN=SSLN_LOCUS1554 PE=4 SV=1	2.58E-07	2.384550815	2.13E-10	0.999594469	0.496516963	1	9.39E-05	0	7.81E-05	5.99E-05	2.31E-05	2.44E-05
IMP dehydrogenase OS=Schistocephalus solidus OX=70667 GN=SSLN_LOCUS3844 PE=3 SV=1	8.32E-08	2.20900454	1.79E-10	0.999769808	0.530176936	1	0.000589558	0	0.000345887	0.000299241	0.000154784	0.000300593
Uncharacterized protein OS=Schistocephalus solidus OX=70667 GN=SSLN_LOCUS9256 PE=4 SV=1	1.19E-08	10.96611307	1.89E-10	0.999913049	0.011910533	1	0.000206111	0	8.33E-05	0.000178483	0.000257878	2.42E-05
RRM domain-containing protein OS=Schistocephalus solidus OX=70667 GN=SSLN_LOCUS11874 PE=4 SV=1	9.95E-09	11.1161848	1.71E-10	0.999920415	0.011113927	1	0.000917051	0	7.17E-05	0.000119433	8.64E-05	0.001056962
Inosine-guanosine phosphorylase OS=Schistocephalus solidus OX=70667 GN=SSLN_LOCUS9829 PE=3 SV=1	5.33E-09	3.75937286	1.34E-10	0.999941745	0.288647246	1	0.000132169	0	9.14E-05	0.000179815	5.71E-05	2.04E-05
Uncharacterized protein OS=Schistocephalus solidus OX=70667 GN=SSLN_LOCUS5108 PE=3 SV=1	6.54E-09	0.238274295	1.19E-10	0.999935479	0.971186083	1	0.000165003	0	0.000104004	0.000119877	4.55E-05	6.90E-05
Uncharacterized protein OS=Schistocephalus solidus OX=70667 GN=SSLN_LOCUS1177 PE=4 SV=1	6.98E-09	17.13575043	1.17E-10	0.999933325	0.00066273	1	0.000635002	0	0.000476822	0.000596287	0.000399231	5.36E-05
Ferritin OS=Schistocephalus solidus OX=70667 GN=SSLN_LOCUS17551 PE=3 SV=1	8.57E-09	4.943304804	1.31E-10	0.999926154	0.175996032	1	0.000440975	0	0.00026728	0.000238871	0.000306677	0.000118238
Lipase maturation factor OS=Schistocephalus solidus OX=70667 GN=SSLN_LOCUS3495 PE=3 SV=1	7.47E-09	1.756150855	1.04E-10	0.999931045	0.624523162	1	0.000427682	0	0.00025093	0.000239311	0.00024192	0.000148782
Ubiquitinyl hydrolase 1 OS=Schistocephalus solidus OX=70667 GN=SSLN_LOCUS9611 PE=4 SV=1	6.80E-09	8.143473319	1.31E-10	0.999934185	0.043137764	1	0.000346448	0	0.000289635	0.000179815	4.55E-05	0.000116511
Dihydrolipoamide acetyltransferase component of pyruvate dehydrogenase complex OS=Schistocephalus solidus OX=70667 GN=SSLN_LOCUS10302 PE=3 SV=1	5.91E-09	10.08656824	1.23E-10	0.999938663	0.017844427	1	0.000292465	0	0.000251302	0.000239311	7.95E-05	5.39E-05
Malic_M domain-containing protein OS=Schistocephalus solidus OX=70667 GN=SSLN_LOCUS19186 PE=4 SV=1	7.51E-09	6.690245511	1.18E-10	0.999930853	0.082454193	1	0.000208307	0	7.39E-05	5.99E-05	0.000218571	7.93E-05
60S ribosomal protein L18 OS=Schistocephalus solidus OX=70667 GN=SSLN_LOCUS19414 PE=3 SV=1	1.31E-07	2.651127338	1.07E-10	0.999710957	0.448596681	1	0.000151578	0	0.000127355	5.99E-05	5.71E-05	3.55E-05
Paramyosin OS=Schistocephalus solidus OX=70667 GN=SSLN_LOCUS2245 PE=3 SV=1	5.13E-08	3.19659232	5.31E-11	0.999819327	0.362296305	1	0.000493368	0	0.000290576	0.000357415	0.000290761	0.000148467
Uncharacterized protein OS=Schistocephalus solidus OX=70667 GN=SSLN_LOCUS5762 PE=4 SV=1	9.34E-09	1.018174169	1.17E-10	0.999922899	0.79685446	1	0.000165968	0	7.89E-05	0.000119877	3.39E-05	9.99E-05
Uncharacterized protein OS=Schistocephalus solidus OX=70667 GN=SSLN_LOCUS13927 PE=4 SV=1	4.61E-08	1.663095	1.11E-10	0.999828604	0.645169544	1	6.93E-05	0	4.83E-05	5.99E-05	3.39E-05	1.53E-05
RRM domain-containing protein OS=Schistocephalus solidus OX=70667 GN=SSLN_LOCUS11340 PE=4 SV=1	5.62E-09	1.412718511	1.02E-10	0.999940204	0.702556168	1	5.76E-05	0	3.41E-05	5.99E-05	2.24E-05	1.93E-05
AAA domain-containing protein OS=Schistocephalus solidus OX=70667 GN=SSLN_LOCUS12356 PE=3 SV=1	8.12E-08	5.129066461	3.29E-11	0.999772613	0.162586576	1	0.000544872	0	0.000389856	0.000238421	0.000218787	0.000180894
Diadenosine tetraphosphate synthetase OS=Schistocephalus solidus OX=70667 GN=SSLN_LOCUS6007 PE=3 SV=1	5.89E-09	2.713910837	5.14E-11	0.999938766	0.437868467	1	0.000344022	0	0.00019264	0.000179815	2.24E-05	0.00021707
Flot domain-containing protein OS=Schistocephalus solidus OX=70667 GN=SSLN_LOCUS14889 PE=3 SV=1	6.77E-08	5.370057217	8.55E-11	0.999792332	0.146620537	1	0.00024795	0	0.000203635	0.000119433	0.000106149	5.19E-05
RNA helicase OS=Schistocephalus solidus OX=70667 GN=SSLN_LOCUS11085 PE=4 SV=1	8.81E-09	1.257560597	8.07E-11	0.999925113	0.739234535	1	0.000183344	0	0.000100292	0.000119877	2.24E-05	0.000107906
Uncharacterized protein OS=Schistocephalus solidus OX=70667 GN=SSLN_LOCUS7349 PE=4 SV=1	1.65E-07	1.262492389	4.57E-11	0.99967563	0.738058303	1	0.000183069	0	0.000105121	0.000119433	8.42E-05	7.21E-05
AAA domain-containing protein OS=Schistocephalus solidus OX=70667 GN=SSLN_LOCUS15823 PE=4 SV=1	5.24E-09	1.597700539	3.33E-11	0.999942248	0.659911319	1	0.000141852	0	0.000117986	5.99E-05	2.31E-05	4.88E-05
Oxidored_q6 domain-containing protein OS=Schistocephalus solidus OX=70667 GN=SSLN_LOCUS737 PE=3 SV=1	6.59E-09	0.638976829	5.86E-11	0.999935217	0.887454371	1	0.000118967	0	6.45E-05	5.99E-05	3.39E-05	6.45E-05
ATP-dependent 6-phosphofructokinase OS=Schistocephalus solidus OX=70667 GN=SSLN_LOCUS10439 PE=3 SV=1	7.30E-09	11.66079781	1.35E-11	0.999931839	0.008640228	1	0.001548897	0	0.000931366	0.001015847	0.000846535	0.000502332
Uncharacterized protein OS=Schistocephalus solidus OX=70667 GN=SSLN_LOCUS21 PE=4 SV=1	6.48E-09	6.158014317	1.90E-11	0.999935762	0.104170516	1	0.000446674	0	0.000265024	0.000299684	0.000305872	0.00011603
Uncharacterized protein OS=Schistocephalus solidus OX=70667 GN=SSLN_LOCUS4538 PE=4 SV=1	7.61E-09	4.387434422	6.84E-12	0.999930401	0.22255334	1	0.000327909	0	0.000231869	0.000238871	0.000133918	9.13E-05
TNase-like domain-containing protein OS=Schistocephalus solidus OX=70667 GN=SSLN_LOCUS1228 PE=4 SV=1	6.80E-09	2.802920663	1.91E-11	0.999934205	0.42301935	1	0.000246122	0	0.000143456	5.99E-05	3.39E-05	0.000154716
40S ribosomal protein S11 OS=Schistocephalus solidus OX=70667 GN=RS11 PE=3 SV=1	6.56E-09	1.88033235	9.15E-12	0.999935381	0.597611625	1	0.000242216	0	0.000159791	5.99E-05	4.55E-05	0.000128338
Uncharacterized protein OS=Schistocephalus solidus OX=70667 GN=SSLN_LOCUS6901 PE=3 SV=1	6.96E-09	2.198761417	1.73E-11	0.999933458	0.532192375	1	0.000202109	0	0.00014246	0.000119877	5.63E-05	7.53E-05
PDZ domain-containing protein OS=Schistocephalus solidus OX=70667 GN=SSLN_LOCUS11176 PE=4 SV=1	5.81E-09	6.357666845	4.78E-12	0.999939192	0.095447988	1	0.000220493	0	0.000129701	0.000179372	0.000210501	2.23E-05
Uncharacterized protein OS=Schistocephalus solidus OX=70667 GN=SSLN_LOCUS11696 PE=4 SV=1	5.31E-09	3.3509369	5.02E-11	0.999941865	0.340615865	1	0.000178823	0	0.000107583	0.000238871	9.32E-05	3.59E-05
Complex I-B22 OS=Schistocephalus solidus OX=70667 GN=SSLN_LOCUS11218 PE=3 SV=1	6.73E-09	3.364508752	3.33E-11	0.999934552	0.338764673	1	0.000149735	0	0.000133102	5.95E-05	3.06E-05	4.10E-05
Uncharacterized protein OS=Schistocephalus solidus OX=70667 GN=SSLN_LOCUS3995 PE=3 SV=1	6.07E-09	3.460823428	1.89E-11	0.999937829	0.325878849	1	0.000162945	0	0.000127058	0.000119877	3.39E-05	5.02E-05
Uncharacterized protein OS=Schistocephalus solidus OX=70667 GN=SSLN_LOCUS16852 PE=4 SV=1	6.43E-09	0.981573619	1.95E-11	0.99993601	0.805710474	1	0.000151336	0	0.000110094	5.99E-05	2.24E-05	6.90E-05
60S ribosomal protein L38 OS=Schistocephalus solidus OX=70667 GN=SSLN_LOCUS14220 PE=3 SV=1	5.59E-09	1.742466155	1.38E-11	0.999940338	0.627534231	1	0.000143497	0	6.07E-05	5.95E-05	3.39E-05	0.000100002
