# Supplementary material for: Among-population proteomic differences in Schistocephalus solidus based on excretory/secretory and total body protein predictions
Source: Parasit Vectors. 2025 May 20;18:180. doi: 10.1186/s13071-025-06807-x (PMC12090676; doi:10.1186/s13071-025-06807-x)
Supplement: Supplementary file 4 — Supplementary Material 4. [file 13071_2025_6807_MOESM4_ESM.gff3]

##gff-version 3
# CON__P02533 Length: 472
# CON__P02533 Number of predicted TMRs: 0
CON__P02533	inside	1	472				
//
# CON__P02535-1 Length: 570
# CON__P02535-1 Number of predicted TMRs: 0
CON__P02535-1	inside	1	570				
//
# CON__P02538 Length: 564
# CON__P02538 Number of predicted TMRs: 0
CON__P02538	inside	1	564				
//
# CON__P04259 Length: 564
# CON__P04259 Number of predicted TMRs: 0
CON__P04259	inside	1	564				
//
# CON__P04264 Length: 644
# CON__P04264 Number of predicted TMRs: 0
CON__P04264	inside	1	644				
//
# CON__P07477 Length: 247
# CON__P07477 Number of predicted TMRs: 0
CON__P07477	signal	1	15				
CON__P07477	outside	16	247				
//
# CON__P08779 Length: 473
# CON__P08779 Number of predicted TMRs: 0
CON__P08779	inside	1	473				
//
# CON__P13645 Length: 593
# CON__P13645 Number of predicted TMRs: 0
CON__P13645	inside	1	593				
//
# CON__P13647 Length: 590
# CON__P13647 Number of predicted TMRs: 0
CON__P13647	inside	1	590				
//
# CON__P13717 Length: 266
# CON__P13717 Number of predicted TMRs: 0
CON__P13717	signal	1	21				
CON__P13717	outside	22	266				
//
# CON__P19001 Length: 403
# CON__P19001 Number of predicted TMRs: 0
CON__P19001	inside	1	403				
//
# CON__P35527 Length: 623
# CON__P35527 Number of predicted TMRs: 0
CON__P35527	inside	1	623				
//
# CON__P35908 Length: 645
# CON__P35908 Number of predicted TMRs: 0
CON__P35908	inside	1	645				
//
# CON__Q04695 Length: 432
# CON__Q04695 Number of predicted TMRs: 0
CON__Q04695	inside	1	432				
//
# CON__Q15323 Length: 416
# CON__Q15323 Number of predicted TMRs: 0
CON__Q15323	inside	1	416				
//
# CON__Q3ZAW8 Length: 474
# CON__Q3ZAW8 Number of predicted TMRs: 0
CON__Q3ZAW8	inside	1	474				
//
# CON__Q3ZBD7 Length: 557
# CON__Q3ZBD7 Number of predicted TMRs: 0
CON__Q3ZBD7	inside	1	557				
//
# CON__Q5XQN5 Length: 601
# CON__Q5XQN5 Number of predicted TMRs: 0
CON__Q5XQN5	inside	1	601				
//
# CON__Q9R0H5 Length: 524
# CON__Q9R0H5 Number of predicted TMRs: 0
CON__Q9R0H5	inside	1	524				
//
# CON__Q9UE12 Length: 416
# CON__Q9UE12 Number of predicted TMRs: 0
CON__Q9UE12	inside	1	416				
//
# CON__Q9Z2K1 Length: 469
# CON__Q9Z2K1 Number of predicted TMRs: 0
CON__Q9Z2K1	inside	1	469				
//
# sp|O76371|PRS6A_CAEEL Length: 430
# sp|O76371|PRS6A_CAEEL Number of predicted TMRs: 0
sp|O76371|PRS6A_CAEEL	inside	1	430				
//
# sp|P09446|HSP1_CAEEL Length: 640
# sp|P09446|HSP1_CAEEL Number of predicted TMRs: 0
sp|P09446|HSP1_CAEEL	outside	1	640				
//
# sp|P0DM41|ACT1_CAEEL Length: 376
# sp|P0DM41|ACT1_CAEEL Number of predicted TMRs: 0
sp|P0DM41|ACT1_CAEEL	inside	1	376				
//
# sp|P0DM42|ACT3_CAEEL Length: 376
# sp|P0DM42|ACT3_CAEEL Number of predicted TMRs: 0
sp|P0DM42|ACT3_CAEEL	inside	1	376				
//
# sp|P10986|ACT4_CAEEL Length: 376
# sp|P10986|ACT4_CAEEL Number of predicted TMRs: 0
sp|P10986|ACT4_CAEEL	inside	1	376				
//
# sp|P11141|HSP6_CAEEL Length: 657
# sp|P11141|HSP6_CAEEL Number of predicted TMRs: 0
sp|P11141|HSP6_CAEEL	inside	1	657				
//
# sp|P27420|HSP7C_CAEEL Length: 661
# sp|P27420|HSP7C_CAEEL Number of predicted TMRs: 0
sp|P27420|HSP7C_CAEEL	signal	1	19				
sp|P27420|HSP7C_CAEEL	outside	20	661				
//
# sp|P27604|SAHH_CAEEL Length: 437
# sp|P27604|SAHH_CAEEL Number of predicted TMRs: 0
sp|P27604|SAHH_CAEEL	inside	1	437				
//
# sp|P27639|IF4A_CAEEL Length: 402
# sp|P27639|IF4A_CAEEL Number of predicted TMRs: 0
sp|P27639|IF4A_CAEEL	inside	1	402				
//
# sp|P41932|14331_CAEEL Length: 248
# sp|P41932|14331_CAEEL Number of predicted TMRs: 0
sp|P41932|14331_CAEEL	inside	1	248				
//
# sp|P41937|TBB4_CAEEL Length: 444
# sp|P41937|TBB4_CAEEL Number of predicted TMRs: 0
sp|P41937|TBB4_CAEEL	inside	1	444				
//
# sp|P46561|ATPB_CAEEL Length: 538
# sp|P46561|ATPB_CAEEL Number of predicted TMRs: 0
sp|P46561|ATPB_CAEEL	inside	1	538				
//
# sp|P50140|CH60_CAEEL Length: 568
# sp|P50140|CH60_CAEEL Number of predicted TMRs: 0
sp|P50140|CH60_CAEEL	inside	1	568				
//
# sp|P51875|GNAO_CAEEL Length: 354
# sp|P51875|GNAO_CAEEL Number of predicted TMRs: 0
sp|P51875|GNAO_CAEEL	inside	1	354				
//
# sp|P52275|TBB2_CAEEL Length: 450
# sp|P52275|TBB2_CAEEL Number of predicted TMRs: 0
sp|P52275|TBB2_CAEEL	inside	1	450				
//
# sp|P53013|EF1A_CAEEL Length: 463
# sp|P53013|EF1A_CAEEL Number of predicted TMRs: 0
sp|P53013|EF1A_CAEEL	inside	1	463				
//
# sp|P54812|TERA2_CAEEL Length: 810
# sp|P54812|TERA2_CAEEL Number of predicted TMRs: 0
sp|P54812|TERA2_CAEEL	inside	1	810				
//
# sp|P91427|PGK_CAEEL Length: 417
# sp|P91427|PGK_CAEEL Number of predicted TMRs: 0
sp|P91427|PGK_CAEEL	inside	1	417				
//
# sp|P91910|TBA3_CAEEL Length: 450
# sp|P91910|TBA3_CAEEL Number of predicted TMRs: 0
sp|P91910|TBA3_CAEEL	inside	1	450				
//
# sp|Q03206|RAC1_CAEEL Length: 191
# sp|Q03206|RAC1_CAEEL Number of predicted TMRs: 0
sp|Q03206|RAC1_CAEEL	inside	1	191				
//
# sp|Q03577|SYDC_CAEEL Length: 531
# sp|Q03577|SYDC_CAEEL Number of predicted TMRs: 0
sp|Q03577|SYDC_CAEEL	inside	1	531				
//
# sp|Q10943|ARF12_CAEEL Length: 181
# sp|Q10943|ARF12_CAEEL Number of predicted TMRs: 0
sp|Q10943|ARF12_CAEEL	inside	1	181				
//
# sp|Q18688|HSP90_CAEEL Length: 702
# sp|Q18688|HSP90_CAEEL Number of predicted TMRs: 0
sp|Q18688|HSP90_CAEEL	inside	1	702				
//
# sp|Q19162|RL112_CAEEL Length: 196
# sp|Q19162|RL112_CAEEL Number of predicted TMRs: 0
sp|Q19162|RL112_CAEEL	inside	1	196				
//
# sp|Q20228|RS9_CAEEL Length: 189
# sp|Q20228|RS9_CAEEL Number of predicted TMRs: 0
sp|Q20228|RS9_CAEEL	inside	1	189				
//
# sp|Q27527|ENO_CAEEL Length: 434
# sp|Q27527|ENO_CAEEL Number of predicted TMRs: 0
sp|Q27527|ENO_CAEEL	inside	1	434				
//
# sp|Q27532|H33L2_CAEEL Length: 136
# sp|Q27532|H33L2_CAEEL Number of predicted TMRs: 0
sp|Q27532|H33L2_CAEEL	inside	1	136				
//
# sp|Q94300|RL111_CAEEL Length: 196
# sp|Q94300|RL111_CAEEL Number of predicted TMRs: 0
sp|Q94300|RL111_CAEEL	inside	1	196				
//
# sp|Q9XW92|VATA_CAEEL Length: 606
# sp|Q9XW92|VATA_CAEEL Number of predicted TMRs: 0
sp|Q9XW92|VATA_CAEEL	inside	1	606				
//
# tr|A0A0V0J1I4|A0A0V0J1I4_SCHSO Length: 318
# tr|A0A0V0J1I4|A0A0V0J1I4_SCHSO Number of predicted TMRs: 0
tr|A0A0V0J1I4|A0A0V0J1I4_SCHSO	inside	1	318				
//
# tr|A0A0V0J2E8|A0A0V0J2E8_SCHSO Length: 535
# tr|A0A0V0J2E8|A0A0V0J2E8_SCHSO Number of predicted TMRs: 0
tr|A0A0V0J2E8|A0A0V0J2E8_SCHSO	inside	1	535				
//
# tr|A0A0V0J2W7|A0A0V0J2W7_SCHSO Length: 154
# tr|A0A0V0J2W7|A0A0V0J2W7_SCHSO Number of predicted TMRs: 1
tr|A0A0V0J2W7|A0A0V0J2W7_SCHSO	inside	1	68				
tr|A0A0V0J2W7|A0A0V0J2W7_SCHSO	TMhelix	69	84				
tr|A0A0V0J2W7|A0A0V0J2W7_SCHSO	outside	85	154				
//
# tr|A0A0V0J385|A0A0V0J385_SCHSO Length: 220
# tr|A0A0V0J385|A0A0V0J385_SCHSO Number of predicted TMRs: 0
tr|A0A0V0J385|A0A0V0J385_SCHSO	inside	1	220				
//
# tr|A0A0V0J3T0|A0A0V0J3T0_SCHSO Length: 415
# tr|A0A0V0J3T0|A0A0V0J3T0_SCHSO Number of predicted TMRs: 0
tr|A0A0V0J3T0|A0A0V0J3T0_SCHSO	inside	1	415				
//
# tr|A0A0V0J3Y0|A0A0V0J3Y0_SCHSO Length: 144
# tr|A0A0V0J3Y0|A0A0V0J3Y0_SCHSO Number of predicted TMRs: 0
tr|A0A0V0J3Y0|A0A0V0J3Y0_SCHSO	inside	1	144				
//
# tr|A0A0V0J4D4|A0A0V0J4D4_SCHSO Length: 521
# tr|A0A0V0J4D4|A0A0V0J4D4_SCHSO Number of predicted TMRs: 0
tr|A0A0V0J4D4|A0A0V0J4D4_SCHSO	inside	1	521				
//
# tr|A0A0V0J4H9|A0A0V0J4H9_SCHSO Length: 210
# tr|A0A0V0J4H9|A0A0V0J4H9_SCHSO Number of predicted TMRs: 0
tr|A0A0V0J4H9|A0A0V0J4H9_SCHSO	inside	1	210				
//
# tr|A0A0V0J548|A0A0V0J548_SCHSO Length: 210
# tr|A0A0V0J548|A0A0V0J548_SCHSO Number of predicted TMRs: 1
tr|A0A0V0J548|A0A0V0J548_SCHSO	signal	1	18				
tr|A0A0V0J548|A0A0V0J548_SCHSO	outside	19	153				
tr|A0A0V0J548|A0A0V0J548_SCHSO	TMhelix	154	177				
tr|A0A0V0J548|A0A0V0J548_SCHSO	inside	178	210				
//
# tr|A0A0V0J569|A0A0V0J569_SCHSO Length: 147
# tr|A0A0V0J569|A0A0V0J569_SCHSO Number of predicted TMRs: 0
tr|A0A0V0J569|A0A0V0J569_SCHSO	inside	1	147				
//
# tr|A0A0V0J7V1|A0A0V0J7V1_SCHSO Length: 194
# tr|A0A0V0J7V1|A0A0V0J7V1_SCHSO Number of predicted TMRs: 0
tr|A0A0V0J7V1|A0A0V0J7V1_SCHSO	inside	1	194				
//
# tr|A0A0V0J8C1|A0A0V0J8C1_SCHSO Length: 160
# tr|A0A0V0J8C1|A0A0V0J8C1_SCHSO Number of predicted TMRs: 0
tr|A0A0V0J8C1|A0A0V0J8C1_SCHSO	inside	1	160				
//
# tr|A0A0V0J8C3|A0A0V0J8C3_SCHSO Length: 311
# tr|A0A0V0J8C3|A0A0V0J8C3_SCHSO Number of predicted TMRs: 0
tr|A0A0V0J8C3|A0A0V0J8C3_SCHSO	inside	1	311				
//
# tr|A0A0V0J8X3|A0A0V0J8X3_SCHSO Length: 261
# tr|A0A0V0J8X3|A0A0V0J8X3_SCHSO Number of predicted TMRs: 0
tr|A0A0V0J8X3|A0A0V0J8X3_SCHSO	inside	1	261				
//
# tr|A0A0V0J927|A0A0V0J927_SCHSO Length: 220
# tr|A0A0V0J927|A0A0V0J927_SCHSO Number of predicted TMRs: 0
tr|A0A0V0J927|A0A0V0J927_SCHSO	inside	1	220				
//
# tr|A0A0V0J9U9|A0A0V0J9U9_SCHSO Length: 187
# tr|A0A0V0J9U9|A0A0V0J9U9_SCHSO Number of predicted TMRs: 0
tr|A0A0V0J9U9|A0A0V0J9U9_SCHSO	inside	1	187				
//
# tr|A0A0V0JAX7|A0A0V0JAX7_SCHSO Length: 271
# tr|A0A0V0JAX7|A0A0V0JAX7_SCHSO Number of predicted TMRs: 0
tr|A0A0V0JAX7|A0A0V0JAX7_SCHSO	inside	1	271				
//
# tr|A0A0V0JB65|A0A0V0JB65_SCHSO Length: 108
# tr|A0A0V0JB65|A0A0V0JB65_SCHSO Number of predicted TMRs: 0
tr|A0A0V0JB65|A0A0V0JB65_SCHSO	outside	1	108				
//
# tr|A0A0V0JBQ8|A0A0V0JBQ8_SCHSO Length: 105
# tr|A0A0V0JBQ8|A0A0V0JBQ8_SCHSO Number of predicted TMRs: 0
tr|A0A0V0JBQ8|A0A0V0JBQ8_SCHSO	inside	1	105				
//
# tr|A0A0V0JCQ6|A0A0V0JCQ6_SCHSO Length: 292
# tr|A0A0V0JCQ6|A0A0V0JCQ6_SCHSO Number of predicted TMRs: 0
tr|A0A0V0JCQ6|A0A0V0JCQ6_SCHSO	inside	1	292				
//
# tr|A0A0V0JCW7|A0A0V0JCW7_SCHSO Length: 182
# tr|A0A0V0JCW7|A0A0V0JCW7_SCHSO Number of predicted TMRs: 0
tr|A0A0V0JCW7|A0A0V0JCW7_SCHSO	inside	1	182				
//
# tr|A0A0V0JD12|A0A0V0JD12_SCHSO Length: 125
# tr|A0A0V0JD12|A0A0V0JD12_SCHSO Number of predicted TMRs: 0
tr|A0A0V0JD12|A0A0V0JD12_SCHSO	inside	1	125				
//
# tr|A0A0X3NID4|A0A0X3NID4_SCHSO Length: 375
# tr|A0A0X3NID4|A0A0X3NID4_SCHSO Number of predicted TMRs: 0
tr|A0A0X3NID4|A0A0X3NID4_SCHSO	inside	1	375				
//
# tr|A0A0X3NIR8|A0A0X3NIR8_SCHSO Length: 146
# tr|A0A0X3NIR8|A0A0X3NIR8_SCHSO Number of predicted TMRs: 0
tr|A0A0X3NIR8|A0A0X3NIR8_SCHSO	inside	1	146				
//
# tr|A0A0X3NJY8|A0A0X3NJY8_SCHSO Length: 145
# tr|A0A0X3NJY8|A0A0X3NJY8_SCHSO Number of predicted TMRs: 0
tr|A0A0X3NJY8|A0A0X3NJY8_SCHSO	inside	1	145				
//
# tr|A0A0X3NKG0|A0A0X3NKG0_SCHSO Length: 179
# tr|A0A0X3NKG0|A0A0X3NKG0_SCHSO Number of predicted TMRs: 0
tr|A0A0X3NKG0|A0A0X3NKG0_SCHSO	inside	1	179				
//
# tr|A0A0X3NM14|A0A0X3NM14_SCHSO Length: 445
# tr|A0A0X3NM14|A0A0X3NM14_SCHSO Number of predicted TMRs: 0
tr|A0A0X3NM14|A0A0X3NM14_SCHSO	inside	1	445				
//
# tr|A0A0X3NNS9|A0A0X3NNS9_SCHSO Length: 570
# tr|A0A0X3NNS9|A0A0X3NNS9_SCHSO Number of predicted TMRs: 0
tr|A0A0X3NNS9|A0A0X3NNS9_SCHSO	inside	1	570				
//
# tr|A0A0X3NNX9|A0A0X3NNX9_SCHSO Length: 155
# tr|A0A0X3NNX9|A0A0X3NNX9_SCHSO Number of predicted TMRs: 0
tr|A0A0X3NNX9|A0A0X3NNX9_SCHSO	inside	1	155				
//
# tr|A0A0X3NP66|A0A0X3NP66_SCHSO Length: 118
# tr|A0A0X3NP66|A0A0X3NP66_SCHSO Number of predicted TMRs: 0
tr|A0A0X3NP66|A0A0X3NP66_SCHSO	inside	1	118				
//
# tr|A0A0X3NPS0|A0A0X3NPS0_SCHSO Length: 442
# tr|A0A0X3NPS0|A0A0X3NPS0_SCHSO Number of predicted TMRs: 0
tr|A0A0X3NPS0|A0A0X3NPS0_SCHSO	inside	1	442				
//
# tr|A0A0X3NQ60|A0A0X3NQ60_SCHSO Length: 335
# tr|A0A0X3NQ60|A0A0X3NQ60_SCHSO Number of predicted TMRs: 0
tr|A0A0X3NQ60|A0A0X3NQ60_SCHSO	inside	1	335				
//
# tr|A0A0X3NRX7|A0A0X3NRX7_SCHSO Length: 179
# tr|A0A0X3NRX7|A0A0X3NRX7_SCHSO Number of predicted TMRs: 0
tr|A0A0X3NRX7|A0A0X3NRX7_SCHSO	inside	1	179				
//
# tr|A0A0X3NTG3|A0A0X3NTG3_SCHSO Length: 178
# tr|A0A0X3NTG3|A0A0X3NTG3_SCHSO Number of predicted TMRs: 0
tr|A0A0X3NTG3|A0A0X3NTG3_SCHSO	inside	1	178				
//
# tr|A0A0X3NVK1|A0A0X3NVK1_SCHSO Length: 99
# tr|A0A0X3NVK1|A0A0X3NVK1_SCHSO Number of predicted TMRs: 0
tr|A0A0X3NVK1|A0A0X3NVK1_SCHSO	inside	1	99				
//
# tr|A0A0X3NYN1|A0A0X3NYN1_SCHSO Length: 145
# tr|A0A0X3NYN1|A0A0X3NYN1_SCHSO Number of predicted TMRs: 0
tr|A0A0X3NYN1|A0A0X3NYN1_SCHSO	inside	1	145				
//
# tr|A0A0X3P0J0|A0A0X3P0J0_SCHSO Length: 106
# tr|A0A0X3P0J0|A0A0X3P0J0_SCHSO Number of predicted TMRs: 0
tr|A0A0X3P0J0|A0A0X3P0J0_SCHSO	inside	1	106				
//
# tr|A0A0X3P143|A0A0X3P143_SCHSO Length: 160
# tr|A0A0X3P143|A0A0X3P143_SCHSO Number of predicted TMRs: 0
tr|A0A0X3P143|A0A0X3P143_SCHSO	inside	1	160				
//
# tr|A0A0X3P186|A0A0X3P186_SCHSO Length: 260
# tr|A0A0X3P186|A0A0X3P186_SCHSO Number of predicted TMRs: 0
tr|A0A0X3P186|A0A0X3P186_SCHSO	inside	1	260				
//
# tr|A0A0X3P1S8|A0A0X3P1S8_SCHSO Length: 125
# tr|A0A0X3P1S8|A0A0X3P1S8_SCHSO Number of predicted TMRs: 0
tr|A0A0X3P1S8|A0A0X3P1S8_SCHSO	inside	1	125				
//
# tr|A0A0X3P2C3|A0A0X3P2C3_SCHSO Length: 353
# tr|A0A0X3P2C3|A0A0X3P2C3_SCHSO Number of predicted TMRs: 0
tr|A0A0X3P2C3|A0A0X3P2C3_SCHSO	inside	1	353				
//
# tr|A0A0X3P2F4|A0A0X3P2F4_SCHSO Length: 541
# tr|A0A0X3P2F4|A0A0X3P2F4_SCHSO Number of predicted TMRs: 0
tr|A0A0X3P2F4|A0A0X3P2F4_SCHSO	inside	1	541				
//
# tr|A0A0X3P4Q4|A0A0X3P4Q4_SCHSO Length: 274
# tr|A0A0X3P4Q4|A0A0X3P4Q4_SCHSO Number of predicted TMRs: 8
tr|A0A0X3P4Q4|A0A0X3P4Q4_SCHSO	inside	1	33				
tr|A0A0X3P4Q4|A0A0X3P4Q4_SCHSO	TMhelix	34	51				
tr|A0A0X3P4Q4|A0A0X3P4Q4_SCHSO	outside	52	70				
tr|A0A0X3P4Q4|A0A0X3P4Q4_SCHSO	TMhelix	71	91				
tr|A0A0X3P4Q4|A0A0X3P4Q4_SCHSO	inside	92	97				
tr|A0A0X3P4Q4|A0A0X3P4Q4_SCHSO	TMhelix	98	117				
tr|A0A0X3P4Q4|A0A0X3P4Q4_SCHSO	outside	118	119				
tr|A0A0X3P4Q4|A0A0X3P4Q4_SCHSO	TMhelix	120	137				
tr|A0A0X3P4Q4|A0A0X3P4Q4_SCHSO	inside	138	163				
tr|A0A0X3P4Q4|A0A0X3P4Q4_SCHSO	TMhelix	164	178				
tr|A0A0X3P4Q4|A0A0X3P4Q4_SCHSO	outside	179	183				
tr|A0A0X3P4Q4|A0A0X3P4Q4_SCHSO	TMhelix	184	204				
tr|A0A0X3P4Q4|A0A0X3P4Q4_SCHSO	inside	205	207				
tr|A0A0X3P4Q4|A0A0X3P4Q4_SCHSO	TMhelix	208	228				
tr|A0A0X3P4Q4|A0A0X3P4Q4_SCHSO	outside	229	243				
tr|A0A0X3P4Q4|A0A0X3P4Q4_SCHSO	TMhelix	244	258				
tr|A0A0X3P4Q4|A0A0X3P4Q4_SCHSO	inside	259	274				
//
# tr|A0A0X3P4Y8|A0A0X3P4Y8_SCHSO Length: 128
# tr|A0A0X3P4Y8|A0A0X3P4Y8_SCHSO Number of predicted TMRs: 0
tr|A0A0X3P4Y8|A0A0X3P4Y8_SCHSO	inside	1	128				
//
# tr|A0A0X3P671|A0A0X3P671_SCHSO Length: 100
# tr|A0A0X3P671|A0A0X3P671_SCHSO Number of predicted TMRs: 0
tr|A0A0X3P671|A0A0X3P671_SCHSO	inside	1	100				
//
# tr|A0A0X3P6H8|A0A0X3P6H8_SCHSO Length: 122
# tr|A0A0X3P6H8|A0A0X3P6H8_SCHSO Number of predicted TMRs: 0
tr|A0A0X3P6H8|A0A0X3P6H8_SCHSO	inside	1	122				
//
# tr|A0A0X3P6U7|A0A0X3P6U7_SCHSO Length: 140
# tr|A0A0X3P6U7|A0A0X3P6U7_SCHSO Number of predicted TMRs: 0
tr|A0A0X3P6U7|A0A0X3P6U7_SCHSO	inside	1	140				
//
# tr|A0A0X3P743|A0A0X3P743_SCHSO Length: 188
# tr|A0A0X3P743|A0A0X3P743_SCHSO Number of predicted TMRs: 0
tr|A0A0X3P743|A0A0X3P743_SCHSO	inside	1	188				
//
# tr|A0A0X3P7V7|A0A0X3P7V7_SCHSO Length: 347
# tr|A0A0X3P7V7|A0A0X3P7V7_SCHSO Number of predicted TMRs: 0
tr|A0A0X3P7V7|A0A0X3P7V7_SCHSO	inside	1	347				
//
# tr|A0A0X3P7Z7|A0A0X3P7Z7_SCHSO Length: 258
# tr|A0A0X3P7Z7|A0A0X3P7Z7_SCHSO Number of predicted TMRs: 0
tr|A0A0X3P7Z7|A0A0X3P7Z7_SCHSO	inside	1	258				
//
# tr|A0A0X3P8H6|A0A0X3P8H6_SCHSO Length: 155
# tr|A0A0X3P8H6|A0A0X3P8H6_SCHSO Number of predicted TMRs: 0
tr|A0A0X3P8H6|A0A0X3P8H6_SCHSO	inside	1	155				
//
# tr|A0A0X3P9B3|A0A0X3P9B3_SCHSO Length: 760
# tr|A0A0X3P9B3|A0A0X3P9B3_SCHSO Number of predicted TMRs: 0
tr|A0A0X3P9B3|A0A0X3P9B3_SCHSO	inside	1	760				
//
# tr|A0A0X3P9D6|A0A0X3P9D6_SCHSO Length: 130
# tr|A0A0X3P9D6|A0A0X3P9D6_SCHSO Number of predicted TMRs: 0
tr|A0A0X3P9D6|A0A0X3P9D6_SCHSO	inside	1	130				
//
# tr|A0A0X3PA21|A0A0X3PA21_SCHSO Length: 576
# tr|A0A0X3PA21|A0A0X3PA21_SCHSO Number of predicted TMRs: 1
tr|A0A0X3PA21|A0A0X3PA21_SCHSO	inside	1	8				
tr|A0A0X3PA21|A0A0X3PA21_SCHSO	TMhelix	9	25				
tr|A0A0X3PA21|A0A0X3PA21_SCHSO	outside	26	576				
//
# tr|A0A0X3PA89|A0A0X3PA89_SCHSO Length: 163
# tr|A0A0X3PA89|A0A0X3PA89_SCHSO Number of predicted TMRs: 0
tr|A0A0X3PA89|A0A0X3PA89_SCHSO	inside	1	163				
//
# tr|A0A0X3PAF9|A0A0X3PAF9_SCHSO Length: 279
# tr|A0A0X3PAF9|A0A0X3PAF9_SCHSO Number of predicted TMRs: 0
tr|A0A0X3PAF9|A0A0X3PAF9_SCHSO	inside	1	279				
//
# tr|A0A0X3PD45|A0A0X3PD45_SCHSO Length: 294
# tr|A0A0X3PD45|A0A0X3PD45_SCHSO Number of predicted TMRs: 4
tr|A0A0X3PD45|A0A0X3PD45_SCHSO	inside	1	169				
tr|A0A0X3PD45|A0A0X3PD45_SCHSO	TMhelix	170	179				
tr|A0A0X3PD45|A0A0X3PD45_SCHSO	outside	180	197				
tr|A0A0X3PD45|A0A0X3PD45_SCHSO	TMhelix	198	214				
tr|A0A0X3PD45|A0A0X3PD45_SCHSO	inside	215	254				
tr|A0A0X3PD45|A0A0X3PD45_SCHSO	TMhelix	255	264				
tr|A0A0X3PD45|A0A0X3PD45_SCHSO	outside	265	265				
tr|A0A0X3PD45|A0A0X3PD45_SCHSO	TMhelix	266	275				
tr|A0A0X3PD45|A0A0X3PD45_SCHSO	inside	276	294				
//
# tr|A0A0X3PDD0|A0A0X3PDD0_SCHSO Length: 376
# tr|A0A0X3PDD0|A0A0X3PDD0_SCHSO Number of predicted TMRs: 0
tr|A0A0X3PDD0|A0A0X3PDD0_SCHSO	inside	1	376				
//
# tr|A0A0X3PDF0|A0A0X3PDF0_SCHSO Length: 222
# tr|A0A0X3PDF0|A0A0X3PDF0_SCHSO Number of predicted TMRs: 0
tr|A0A0X3PDF0|A0A0X3PDF0_SCHSO	inside	1	222				
//
# tr|A0A0X3PDU5|A0A0X3PDU5_SCHSO Length: 144
# tr|A0A0X3PDU5|A0A0X3PDU5_SCHSO Number of predicted TMRs: 0
tr|A0A0X3PDU5|A0A0X3PDU5_SCHSO	signal	1	20				
tr|A0A0X3PDU5|A0A0X3PDU5_SCHSO	outside	21	144				
//
# tr|A0A0X3PFM5|A0A0X3PFM5_SCHSO Length: 443
# tr|A0A0X3PFM5|A0A0X3PFM5_SCHSO Number of predicted TMRs: 0
tr|A0A0X3PFM5|A0A0X3PFM5_SCHSO	inside	1	443				
//
# tr|A0A0X3PGH0|A0A0X3PGH0_SCHSO Length: 697
# tr|A0A0X3PGH0|A0A0X3PGH0_SCHSO Number of predicted TMRs: 1
tr|A0A0X3PGH0|A0A0X3PGH0_SCHSO	signal	1	19				
tr|A0A0X3PGH0|A0A0X3PGH0_SCHSO	outside	20	553				
tr|A0A0X3PGH0|A0A0X3PGH0_SCHSO	TMhelix	554	574				
tr|A0A0X3PGH0|A0A0X3PGH0_SCHSO	inside	575	697				
//
# tr|A0A0X3PI24|A0A0X3PI24_SCHSO Length: 235
# tr|A0A0X3PI24|A0A0X3PI24_SCHSO Number of predicted TMRs: 0
tr|A0A0X3PI24|A0A0X3PI24_SCHSO	inside	1	235				
//
# tr|A0A0X3PI47|A0A0X3PI47_SCHSO Length: 399
# tr|A0A0X3PI47|A0A0X3PI47_SCHSO Number of predicted TMRs: 1
tr|A0A0X3PI47|A0A0X3PI47_SCHSO	outside	1	51				
tr|A0A0X3PI47|A0A0X3PI47_SCHSO	TMhelix	52	72				
tr|A0A0X3PI47|A0A0X3PI47_SCHSO	inside	73	399				
//
# tr|A0A0X3PI53|A0A0X3PI53_SCHSO Length: 105
# tr|A0A0X3PI53|A0A0X3PI53_SCHSO Number of predicted TMRs: 0
tr|A0A0X3PI53|A0A0X3PI53_SCHSO	inside	1	105				
//
# tr|A0A0X3PJF5|A0A0X3PJF5_SCHSO Length: 625
# tr|A0A0X3PJF5|A0A0X3PJF5_SCHSO Number of predicted TMRs: 0
tr|A0A0X3PJF5|A0A0X3PJF5_SCHSO	inside	1	625				
//
# tr|A0A0X3PM85|A0A0X3PM85_SCHSO Length: 171
# tr|A0A0X3PM85|A0A0X3PM85_SCHSO Number of predicted TMRs: 0
tr|A0A0X3PM85|A0A0X3PM85_SCHSO	inside	1	171				
//
# tr|A0A0X3PMB9|A0A0X3PMB9_SCHSO Length: 145
# tr|A0A0X3PMB9|A0A0X3PMB9_SCHSO Number of predicted TMRs: 0
tr|A0A0X3PMB9|A0A0X3PMB9_SCHSO	signal	1	26				
tr|A0A0X3PMB9|A0A0X3PMB9_SCHSO	outside	27	145				
//
# tr|A0A0X3PMD4|A0A0X3PMD4_SCHSO Length: 108
# tr|A0A0X3PMD4|A0A0X3PMD4_SCHSO Number of predicted TMRs: 0
tr|A0A0X3PMD4|A0A0X3PMD4_SCHSO	inside	1	108				
//
# tr|A0A0X3PMG7|A0A0X3PMG7_SCHSO Length: 547
# tr|A0A0X3PMG7|A0A0X3PMG7_SCHSO Number of predicted TMRs: 0
tr|A0A0X3PMG7|A0A0X3PMG7_SCHSO	inside	1	547				
//
# tr|A0A0X3PPR8|A0A0X3PPR8_SCHSO Length: 308
# tr|A0A0X3PPR8|A0A0X3PPR8_SCHSO Number of predicted TMRs: 0
tr|A0A0X3PPR8|A0A0X3PPR8_SCHSO	inside	1	308				
//
# tr|A0A0X3PRG3|A0A0X3PRG3_SCHSO Length: 151
# tr|A0A0X3PRG3|A0A0X3PRG3_SCHSO Number of predicted TMRs: 0
tr|A0A0X3PRG3|A0A0X3PRG3_SCHSO	inside	1	151				
//
# tr|A0A0X3PRS1|A0A0X3PRS1_SCHSO Length: 197
# tr|A0A0X3PRS1|A0A0X3PRS1_SCHSO Number of predicted TMRs: 0
tr|A0A0X3PRS1|A0A0X3PRS1_SCHSO	inside	1	197				
//
# tr|A0A0X3PSQ2|A0A0X3PSQ2_SCHSO Length: 311
# tr|A0A0X3PSQ2|A0A0X3PSQ2_SCHSO Number of predicted TMRs: 6
tr|A0A0X3PSQ2|A0A0X3PSQ2_SCHSO	inside	1	116				
tr|A0A0X3PSQ2|A0A0X3PSQ2_SCHSO	TMhelix	117	127				
tr|A0A0X3PSQ2|A0A0X3PSQ2_SCHSO	outside	128	128				
tr|A0A0X3PSQ2|A0A0X3PSQ2_SCHSO	TMhelix	129	138				
tr|A0A0X3PSQ2|A0A0X3PSQ2_SCHSO	inside	139	181				
tr|A0A0X3PSQ2|A0A0X3PSQ2_SCHSO	TMhelix	182	200				
tr|A0A0X3PSQ2|A0A0X3PSQ2_SCHSO	outside	201	215				
tr|A0A0X3PSQ2|A0A0X3PSQ2_SCHSO	TMhelix	216	236				
tr|A0A0X3PSQ2|A0A0X3PSQ2_SCHSO	inside	237	271				
tr|A0A0X3PSQ2|A0A0X3PSQ2_SCHSO	TMhelix	272	281				
tr|A0A0X3PSQ2|A0A0X3PSQ2_SCHSO	outside	282	282				
tr|A0A0X3PSQ2|A0A0X3PSQ2_SCHSO	TMhelix	283	292				
tr|A0A0X3PSQ2|A0A0X3PSQ2_SCHSO	inside	293	311				
//
# tr|A0A0X3PSW7|A0A0X3PSW7_SCHSO Length: 188
# tr|A0A0X3PSW7|A0A0X3PSW7_SCHSO Number of predicted TMRs: 0
tr|A0A0X3PSW7|A0A0X3PSW7_SCHSO	inside	1	188				
//
# tr|A0A0X3PTC5|A0A0X3PTC5_SCHSO Length: 253
# tr|A0A0X3PTC5|A0A0X3PTC5_SCHSO Number of predicted TMRs: 0
tr|A0A0X3PTC5|A0A0X3PTC5_SCHSO	inside	1	253				
//
# tr|A0A0X3PV41|A0A0X3PV41_SCHSO Length: 136
# tr|A0A0X3PV41|A0A0X3PV41_SCHSO Number of predicted TMRs: 0
tr|A0A0X3PV41|A0A0X3PV41_SCHSO	inside	1	136				
//
# tr|A0A0X3PVM3|A0A0X3PVM3_SCHSO Length: 456
# tr|A0A0X3PVM3|A0A0X3PVM3_SCHSO Number of predicted TMRs: 0
tr|A0A0X3PVM3|A0A0X3PVM3_SCHSO	inside	1	456				
//
# tr|A0A0X3PVZ5|A0A0X3PVZ5_SCHSO Length: 195
# tr|A0A0X3PVZ5|A0A0X3PVZ5_SCHSO Number of predicted TMRs: 0
tr|A0A0X3PVZ5|A0A0X3PVZ5_SCHSO	inside	1	195				
//
# tr|A0A0X3PW66|A0A0X3PW66_SCHSO Length: 214
# tr|A0A0X3PW66|A0A0X3PW66_SCHSO Number of predicted TMRs: 0
tr|A0A0X3PW66|A0A0X3PW66_SCHSO	inside	1	214				
//
# tr|A0A0X3PXA6|A0A0X3PXA6_SCHSO Length: 201
# tr|A0A0X3PXA6|A0A0X3PXA6_SCHSO Number of predicted TMRs: 0
tr|A0A0X3PXA6|A0A0X3PXA6_SCHSO	inside	1	201				
//
# tr|A0A0X3PXC4|A0A0X3PXC4_SCHSO Length: 178
# tr|A0A0X3PXC4|A0A0X3PXC4_SCHSO Number of predicted TMRs: 0
tr|A0A0X3PXC4|A0A0X3PXC4_SCHSO	inside	1	178				
//
# tr|A0A0X3PXP7|A0A0X3PXP7_SCHSO Length: 200
# tr|A0A0X3PXP7|A0A0X3PXP7_SCHSO Number of predicted TMRs: 1
tr|A0A0X3PXP7|A0A0X3PXP7_SCHSO	signal	1	19				
tr|A0A0X3PXP7|A0A0X3PXP7_SCHSO	outside	20	167				
tr|A0A0X3PXP7|A0A0X3PXP7_SCHSO	TMhelix	168	190				
tr|A0A0X3PXP7|A0A0X3PXP7_SCHSO	inside	191	200				
//
# tr|A0A0X3PZY0|A0A0X3PZY0_SCHSO Length: 264
# tr|A0A0X3PZY0|A0A0X3PZY0_SCHSO Number of predicted TMRs: 0
tr|A0A0X3PZY0|A0A0X3PZY0_SCHSO	inside	1	264				
//
# tr|A0A0X3Q073|A0A0X3Q073_SCHSO Length: 519
# tr|A0A0X3Q073|A0A0X3Q073_SCHSO Number of predicted TMRs: 0
tr|A0A0X3Q073|A0A0X3Q073_SCHSO	inside	1	519				
//
# tr|A0A0X3Q0L2|A0A0X3Q0L2_SCHSO Length: 383
# tr|A0A0X3Q0L2|A0A0X3Q0L2_SCHSO Number of predicted TMRs: 0
tr|A0A0X3Q0L2|A0A0X3Q0L2_SCHSO	inside	1	383				
//
# tr|A0A0X3Q2G1|A0A0X3Q2G1_SCHSO Length: 121
# tr|A0A0X3Q2G1|A0A0X3Q2G1_SCHSO Number of predicted TMRs: 0
tr|A0A0X3Q2G1|A0A0X3Q2G1_SCHSO	inside	1	121				
//
# tr|A0A0X3Q2Y7|A0A0X3Q2Y7_SCHSO Length: 193
# tr|A0A0X3Q2Y7|A0A0X3Q2Y7_SCHSO Number of predicted TMRs: 0
tr|A0A0X3Q2Y7|A0A0X3Q2Y7_SCHSO	inside	1	193				
//
# tr|A0A0X3Q3W4|A0A0X3Q3W4_SCHSO Length: 192
# tr|A0A0X3Q3W4|A0A0X3Q3W4_SCHSO Number of predicted TMRs: 0
tr|A0A0X3Q3W4|A0A0X3Q3W4_SCHSO	inside	1	192				
//
# tr|A0A0X3Q4H0|A0A0X3Q4H0_SCHSO Length: 163
# tr|A0A0X3Q4H0|A0A0X3Q4H0_SCHSO Number of predicted TMRs: 0
tr|A0A0X3Q4H0|A0A0X3Q4H0_SCHSO	inside	1	163				
//
# tr|A0A0X3Q653|A0A0X3Q653_SCHSO Length: 399
# tr|A0A0X3Q653|A0A0X3Q653_SCHSO Number of predicted TMRs: 0
tr|A0A0X3Q653|A0A0X3Q653_SCHSO	inside	1	399				
//
# tr|A0A0X3Q6D3|A0A0X3Q6D3_SCHSO Length: 199
# tr|A0A0X3Q6D3|A0A0X3Q6D3_SCHSO Number of predicted TMRs: 0
tr|A0A0X3Q6D3|A0A0X3Q6D3_SCHSO	inside	1	199				
//
# tr|A0A0X3Q717|A0A0X3Q717_SCHSO Length: 134
# tr|A0A0X3Q717|A0A0X3Q717_SCHSO Number of predicted TMRs: 0
tr|A0A0X3Q717|A0A0X3Q717_SCHSO	inside	1	134				
//
# tr|A0A0X3Q8J5|A0A0X3Q8J5_SCHSO Length: 128
# tr|A0A0X3Q8J5|A0A0X3Q8J5_SCHSO Number of predicted TMRs: 0
tr|A0A0X3Q8J5|A0A0X3Q8J5_SCHSO	inside	1	128				
//
# tr|A0A0X3QAM4|A0A0X3QAM4_SCHSO Length: 152
# tr|A0A0X3QAM4|A0A0X3QAM4_SCHSO Number of predicted TMRs: 0
tr|A0A0X3QAM4|A0A0X3QAM4_SCHSO	inside	1	152				
//
# tr|A0A0X3QCY7|A0A0X3QCY7_SCHSO Length: 368
# tr|A0A0X3QCY7|A0A0X3QCY7_SCHSO Number of predicted TMRs: 0
tr|A0A0X3QCY7|A0A0X3QCY7_SCHSO	inside	1	368				
//
# tr|A0A0X3QD73|A0A0X3QD73_SCHSO Length: 134
# tr|A0A0X3QD73|A0A0X3QD73_SCHSO Number of predicted TMRs: 0
tr|A0A0X3QD73|A0A0X3QD73_SCHSO	inside	1	134				
//
# tr|A0A131MCL1|A0A131MCL1_CAEEL Length: 624
# tr|A0A131MCL1|A0A131MCL1_CAEEL Number of predicted TMRs: 0
tr|A0A131MCL1|A0A131MCL1_CAEEL	inside	1	624				
//
# tr|A0A183S715|A0A183S715_SCHSO Length: 588
# tr|A0A183S715|A0A183S715_SCHSO Number of predicted TMRs: 0
tr|A0A183S715|A0A183S715_SCHSO	inside	1	588				
//
# tr|A0A183S717|A0A183S717_SCHSO Length: 211
# tr|A0A183S717|A0A183S717_SCHSO Number of predicted TMRs: 0
tr|A0A183S717|A0A183S717_SCHSO	inside	1	211				
//
# tr|A0A183S723|A0A183S723_SCHSO Length: 1042
# tr|A0A183S723|A0A183S723_SCHSO Number of predicted TMRs: 0
tr|A0A183S723|A0A183S723_SCHSO	signal	1	23				
tr|A0A183S723|A0A183S723_SCHSO	outside	24	1042				
//
# tr|A0A183S729|A0A183S729_SCHSO Length: 175
# tr|A0A183S729|A0A183S729_SCHSO Number of predicted TMRs: 0
tr|A0A183S729|A0A183S729_SCHSO	inside	1	175				
//
# tr|A0A183S736|A0A183S736_SCHSO Length: 2253
# tr|A0A183S736|A0A183S736_SCHSO Number of predicted TMRs: 0
tr|A0A183S736|A0A183S736_SCHSO	inside	1	2253				
//
# tr|A0A183S744|A0A183S744_SCHSO Length: 323
# tr|A0A183S744|A0A183S744_SCHSO Number of predicted TMRs: 0
tr|A0A183S744|A0A183S744_SCHSO	inside	1	323				
//
# tr|A0A183S755|A0A183S755_SCHSO Length: 958
# tr|A0A183S755|A0A183S755_SCHSO Number of predicted TMRs: 1
tr|A0A183S755|A0A183S755_SCHSO	outside	1	787				
tr|A0A183S755|A0A183S755_SCHSO	TMhelix	788	797				
tr|A0A183S755|A0A183S755_SCHSO	inside	798	958				
//
# tr|A0A183S756|A0A183S756_SCHSO Length: 939
# tr|A0A183S756|A0A183S756_SCHSO Number of predicted TMRs: 0
tr|A0A183S756|A0A183S756_SCHSO	inside	1	939				
//
# tr|A0A183S784|A0A183S784_SCHSO Length: 213
# tr|A0A183S784|A0A183S784_SCHSO Number of predicted TMRs: 0
tr|A0A183S784|A0A183S784_SCHSO	inside	1	213				
//
# tr|A0A183S7A6|A0A183S7A6_SCHSO Length: 413
# tr|A0A183S7A6|A0A183S7A6_SCHSO Number of predicted TMRs: 0
tr|A0A183S7A6|A0A183S7A6_SCHSO	inside	1	413				
//
# tr|A0A183S7C6|A0A183S7C6_SCHSO Length: 411
# tr|A0A183S7C6|A0A183S7C6_SCHSO Number of predicted TMRs: 0
tr|A0A183S7C6|A0A183S7C6_SCHSO	inside	1	411				
//
# tr|A0A183S7C8|A0A183S7C8_SCHSO Length: 240
# tr|A0A183S7C8|A0A183S7C8_SCHSO Number of predicted TMRs: 0
tr|A0A183S7C8|A0A183S7C8_SCHSO	inside	1	240				
//
# tr|A0A183S7D7|A0A183S7D7_SCHSO Length: 355
# tr|A0A183S7D7|A0A183S7D7_SCHSO Number of predicted TMRs: 0
tr|A0A183S7D7|A0A183S7D7_SCHSO	inside	1	355				
//
# tr|A0A183S7D8|A0A183S7D8_SCHSO Length: 229
# tr|A0A183S7D8|A0A183S7D8_SCHSO Number of predicted TMRs: 0
tr|A0A183S7D8|A0A183S7D8_SCHSO	inside	1	229				
//
# tr|A0A183S7M4|A0A183S7M4_SCHSO Length: 1076
# tr|A0A183S7M4|A0A183S7M4_SCHSO Number of predicted TMRs: 0
tr|A0A183S7M4|A0A183S7M4_SCHSO	inside	1	1076				
//
# tr|A0A183S7S4|A0A183S7S4_SCHSO Length: 479
# tr|A0A183S7S4|A0A183S7S4_SCHSO Number of predicted TMRs: 0
tr|A0A183S7S4|A0A183S7S4_SCHSO	inside	1	479				
//
# tr|A0A183S7T5|A0A183S7T5_SCHSO Length: 125
# tr|A0A183S7T5|A0A183S7T5_SCHSO Number of predicted TMRs: 0
tr|A0A183S7T5|A0A183S7T5_SCHSO	inside	1	125				
//
# tr|A0A183S7W1|A0A183S7W1_SCHSO Length: 533
# tr|A0A183S7W1|A0A183S7W1_SCHSO Number of predicted TMRs: 0
tr|A0A183S7W1|A0A183S7W1_SCHSO	inside	1	533				
//
# tr|A0A183S7Y6|A0A183S7Y6_SCHSO Length: 143
# tr|A0A183S7Y6|A0A183S7Y6_SCHSO Number of predicted TMRs: 0
tr|A0A183S7Y6|A0A183S7Y6_SCHSO	inside	1	143				
//
# tr|A0A183S7Z4|A0A183S7Z4_SCHSO Length: 1055
# tr|A0A183S7Z4|A0A183S7Z4_SCHSO Number of predicted TMRs: 0
tr|A0A183S7Z4|A0A183S7Z4_SCHSO	signal	1	15				
tr|A0A183S7Z4|A0A183S7Z4_SCHSO	outside	16	1055				
//
# tr|A0A183S800|A0A183S800_SCHSO Length: 186
# tr|A0A183S800|A0A183S800_SCHSO Number of predicted TMRs: 0
tr|A0A183S800|A0A183S800_SCHSO	signal	1	18				
tr|A0A183S800|A0A183S800_SCHSO	outside	19	186				
//
# tr|A0A183S813|A0A183S813_SCHSO Length: 351
# tr|A0A183S813|A0A183S813_SCHSO Number of predicted TMRs: 0
tr|A0A183S813|A0A183S813_SCHSO	inside	1	351				
//
# tr|A0A183S820|A0A183S820_SCHSO Length: 99
# tr|A0A183S820|A0A183S820_SCHSO Number of predicted TMRs: 1
tr|A0A183S820|A0A183S820_SCHSO	inside	1	62				
tr|A0A183S820|A0A183S820_SCHSO	TMhelix	63	85				
tr|A0A183S820|A0A183S820_SCHSO	outside	86	99				
//
# tr|A0A183S882|A0A183S882_SCHSO Length: 228
# tr|A0A183S882|A0A183S882_SCHSO Number of predicted TMRs: 0
tr|A0A183S882|A0A183S882_SCHSO	inside	1	228				
//
# tr|A0A183S8A5|A0A183S8A5_SCHSO Length: 119
# tr|A0A183S8A5|A0A183S8A5_SCHSO Number of predicted TMRs: 0
tr|A0A183S8A5|A0A183S8A5_SCHSO	inside	1	119				
//
# tr|A0A183S8B5|A0A183S8B5_SCHSO Length: 276
# tr|A0A183S8B5|A0A183S8B5_SCHSO Number of predicted TMRs: 0
tr|A0A183S8B5|A0A183S8B5_SCHSO	inside	1	276				
//
# tr|A0A183S8B8|A0A183S8B8_SCHSO Length: 324
# tr|A0A183S8B8|A0A183S8B8_SCHSO Number of predicted TMRs: 0
tr|A0A183S8B8|A0A183S8B8_SCHSO	inside	1	324				
//
# tr|A0A183S8D4|A0A183S8D4_SCHSO Length: 629
# tr|A0A183S8D4|A0A183S8D4_SCHSO Number of predicted TMRs: 0
tr|A0A183S8D4|A0A183S8D4_SCHSO	inside	1	629				
//
# tr|A0A183S8G7|A0A183S8G7_SCHSO Length: 91
# tr|A0A183S8G7|A0A183S8G7_SCHSO Number of predicted TMRs: 0
tr|A0A183S8G7|A0A183S8G7_SCHSO	inside	1	91				
//
# tr|A0A183S8I8|A0A183S8I8_SCHSO Length: 357
# tr|A0A183S8I8|A0A183S8I8_SCHSO Number of predicted TMRs: 0
tr|A0A183S8I8|A0A183S8I8_SCHSO	inside	1	357				
//
# tr|A0A183S8Q3|A0A183S8Q3_SCHSO Length: 256
# tr|A0A183S8Q3|A0A183S8Q3_SCHSO Number of predicted TMRs: 0
tr|A0A183S8Q3|A0A183S8Q3_SCHSO	inside	1	256				
//
# tr|A0A183S8S2|A0A183S8S2_SCHSO Length: 246
# tr|A0A183S8S2|A0A183S8S2_SCHSO Number of predicted TMRs: 0
tr|A0A183S8S2|A0A183S8S2_SCHSO	inside	1	246				
//
# tr|A0A183S8S6|A0A183S8S6_SCHSO Length: 230
# tr|A0A183S8S6|A0A183S8S6_SCHSO Number of predicted TMRs: 0
tr|A0A183S8S6|A0A183S8S6_SCHSO	inside	1	230				
//
# tr|A0A183S8T9|A0A183S8T9_SCHSO Length: 195
# tr|A0A183S8T9|A0A183S8T9_SCHSO Number of predicted TMRs: 0
tr|A0A183S8T9|A0A183S8T9_SCHSO	inside	1	195				
//
# tr|A0A183S8Y9|A0A183S8Y9_SCHSO Length: 622
# tr|A0A183S8Y9|A0A183S8Y9_SCHSO Number of predicted TMRs: 0
tr|A0A183S8Y9|A0A183S8Y9_SCHSO	inside	1	622				
//
# tr|A0A183S8Z8|A0A183S8Z8_SCHSO Length: 241
# tr|A0A183S8Z8|A0A183S8Z8_SCHSO Number of predicted TMRs: 0
tr|A0A183S8Z8|A0A183S8Z8_SCHSO	inside	1	241				
//
# tr|A0A183S931|A0A183S931_SCHSO Length: 663
# tr|A0A183S931|A0A183S931_SCHSO Number of predicted TMRs: 0
tr|A0A183S931|A0A183S931_SCHSO	inside	1	663				
//
# tr|A0A183S933|A0A183S933_SCHSO Length: 251
# tr|A0A183S933|A0A183S933_SCHSO Number of predicted TMRs: 0
tr|A0A183S933|A0A183S933_SCHSO	inside	1	251				
//
# tr|A0A183S939|A0A183S939_SCHSO Length: 181
# tr|A0A183S939|A0A183S939_SCHSO Number of predicted TMRs: 0
tr|A0A183S939|A0A183S939_SCHSO	inside	1	181				
//
# tr|A0A183S945|A0A183S945_SCHSO Length: 317
# tr|A0A183S945|A0A183S945_SCHSO Number of predicted TMRs: 0
tr|A0A183S945|A0A183S945_SCHSO	inside	1	317				
//
# tr|A0A183S950|A0A183S950_SCHSO Length: 256
# tr|A0A183S950|A0A183S950_SCHSO Number of predicted TMRs: 0
tr|A0A183S950|A0A183S950_SCHSO	inside	1	256				
//
# tr|A0A183S955|A0A183S955_SCHSO Length: 375
# tr|A0A183S955|A0A183S955_SCHSO Number of predicted TMRs: 0
tr|A0A183S955|A0A183S955_SCHSO	inside	1	375				
//
# tr|A0A183S958|A0A183S958_SCHSO Length: 127
# tr|A0A183S958|A0A183S958_SCHSO Number of predicted TMRs: 0
tr|A0A183S958|A0A183S958_SCHSO	inside	1	127				
//
# tr|A0A183S984|A0A183S984_SCHSO Length: 550
# tr|A0A183S984|A0A183S984_SCHSO Number of predicted TMRs: 0
tr|A0A183S984|A0A183S984_SCHSO	outside	1	550				
//
# tr|A0A183S9F1|A0A183S9F1_SCHSO Length: 285
# tr|A0A183S9F1|A0A183S9F1_SCHSO Number of predicted TMRs: 0
tr|A0A183S9F1|A0A183S9F1_SCHSO	inside	1	285				
//
# tr|A0A183S9F9|A0A183S9F9_SCHSO Length: 357
# tr|A0A183S9F9|A0A183S9F9_SCHSO Number of predicted TMRs: 0
tr|A0A183S9F9|A0A183S9F9_SCHSO	inside	1	357				
//
# tr|A0A183S9K7|A0A183S9K7_SCHSO Length: 835
# tr|A0A183S9K7|A0A183S9K7_SCHSO Number of predicted TMRs: 0
tr|A0A183S9K7|A0A183S9K7_SCHSO	inside	1	835				
//
# tr|A0A183S9K9|A0A183S9K9_SCHSO Length: 435
# tr|A0A183S9K9|A0A183S9K9_SCHSO Number of predicted TMRs: 1
tr|A0A183S9K9|A0A183S9K9_SCHSO	outside	1	19				
tr|A0A183S9K9|A0A183S9K9_SCHSO	TMhelix	20	31				
tr|A0A183S9K9|A0A183S9K9_SCHSO	inside	32	435				
//
# tr|A0A183S9P7|A0A183S9P7_SCHSO Length: 256
# tr|A0A183S9P7|A0A183S9P7_SCHSO Number of predicted TMRs: 0
tr|A0A183S9P7|A0A183S9P7_SCHSO	inside	1	256				
//
# tr|A0A183S9Q8|A0A183S9Q8_SCHSO Length: 120
# tr|A0A183S9Q8|A0A183S9Q8_SCHSO Number of predicted TMRs: 0
tr|A0A183S9Q8|A0A183S9Q8_SCHSO	inside	1	120				
//
# tr|A0A183S9S3|A0A183S9S3_SCHSO Length: 259
# tr|A0A183S9S3|A0A183S9S3_SCHSO Number of predicted TMRs: 0
tr|A0A183S9S3|A0A183S9S3_SCHSO	inside	1	259				
//
# tr|A0A183S9W7|A0A183S9W7_SCHSO Length: 247
# tr|A0A183S9W7|A0A183S9W7_SCHSO Number of predicted TMRs: 0
tr|A0A183S9W7|A0A183S9W7_SCHSO	inside	1	247				
//
# tr|A0A183S9W9|A0A183S9W9_SCHSO Length: 70
# tr|A0A183S9W9|A0A183S9W9_SCHSO Number of predicted TMRs: 0
tr|A0A183S9W9|A0A183S9W9_SCHSO	inside	1	70				
//
# tr|A0A183S9X7|A0A183S9X7_SCHSO Length: 465
# tr|A0A183S9X7|A0A183S9X7_SCHSO Number of predicted TMRs: 0
tr|A0A183S9X7|A0A183S9X7_SCHSO	inside	1	465				
//
# tr|A0A183SAC9|A0A183SAC9_SCHSO Length: 224
# tr|A0A183SAC9|A0A183SAC9_SCHSO Number of predicted TMRs: 0
tr|A0A183SAC9|A0A183SAC9_SCHSO	inside	1	224				
//
# tr|A0A183SAI7|A0A183SAI7_SCHSO Length: 362
# tr|A0A183SAI7|A0A183SAI7_SCHSO Number of predicted TMRs: 0
tr|A0A183SAI7|A0A183SAI7_SCHSO	inside	1	362				
//
# tr|A0A183SAK7|A0A183SAK7_SCHSO Length: 255
# tr|A0A183SAK7|A0A183SAK7_SCHSO Number of predicted TMRs: 10
tr|A0A183SAK7|A0A183SAK7_SCHSO	signal	1	10				
tr|A0A183SAK7|A0A183SAK7_SCHSO	periplasm	11	40				
tr|A0A183SAK7|A0A183SAK7_SCHSO	Beta sheet	41	47				
tr|A0A183SAK7|A0A183SAK7_SCHSO	outside	48	52				
tr|A0A183SAK7|A0A183SAK7_SCHSO	Beta sheet	53	60				
tr|A0A183SAK7|A0A183SAK7_SCHSO	periplasm	61	70				
tr|A0A183SAK7|A0A183SAK7_SCHSO	Beta sheet	71	77				
tr|A0A183SAK7|A0A183SAK7_SCHSO	outside	78	83				
tr|A0A183SAK7|A0A183SAK7_SCHSO	Beta sheet	84	90				
tr|A0A183SAK7|A0A183SAK7_SCHSO	periplasm	91	99				
tr|A0A183SAK7|A0A183SAK7_SCHSO	Beta sheet	100	106				
tr|A0A183SAK7|A0A183SAK7_SCHSO	outside	107	121				
tr|A0A183SAK7|A0A183SAK7_SCHSO	Beta sheet	122	130				
tr|A0A183SAK7|A0A183SAK7_SCHSO	periplasm	131	136				
tr|A0A183SAK7|A0A183SAK7_SCHSO	Beta sheet	137	144				
tr|A0A183SAK7|A0A183SAK7_SCHSO	outside	145	168				
tr|A0A183SAK7|A0A183SAK7_SCHSO	Beta sheet	169	175				
tr|A0A183SAK7|A0A183SAK7_SCHSO	periplasm	176	191				
tr|A0A183SAK7|A0A183SAK7_SCHSO	Beta sheet	192	198				
tr|A0A183SAK7|A0A183SAK7_SCHSO	outside	199	249				
tr|A0A183SAK7|A0A183SAK7_SCHSO	Beta sheet	250	254				
tr|A0A183SAK7|A0A183SAK7_SCHSO	periplasm	255	255				
//
# tr|A0A183SAL0|A0A183SAL0_SCHSO Length: 182
# tr|A0A183SAL0|A0A183SAL0_SCHSO Number of predicted TMRs: 0
tr|A0A183SAL0|A0A183SAL0_SCHSO	inside	1	182				
//
# tr|A0A183SAR6|A0A183SAR6_SCHSO Length: 62
# tr|A0A183SAR6|A0A183SAR6_SCHSO Number of predicted TMRs: 0
tr|A0A183SAR6|A0A183SAR6_SCHSO	outside	1	62				
//
# tr|A0A183SAV1|A0A183SAV1_SCHSO Length: 240
# tr|A0A183SAV1|A0A183SAV1_SCHSO Number of predicted TMRs: 0
tr|A0A183SAV1|A0A183SAV1_SCHSO	inside	1	240				
//
# tr|A0A183SAZ9|A0A183SAZ9_SCHSO Length: 139
# tr|A0A183SAZ9|A0A183SAZ9_SCHSO Number of predicted TMRs: 0
tr|A0A183SAZ9|A0A183SAZ9_SCHSO	inside	1	139				
//
# tr|A0A183SB02|A0A183SB02_SCHSO Length: 120
# tr|A0A183SB02|A0A183SB02_SCHSO Number of predicted TMRs: 0
tr|A0A183SB02|A0A183SB02_SCHSO	signal	1	20				
tr|A0A183SB02|A0A183SB02_SCHSO	outside	21	120				
//
# tr|A0A183SB16|A0A183SB16_SCHSO Length: 621
# tr|A0A183SB16|A0A183SB16_SCHSO Number of predicted TMRs: 0
tr|A0A183SB16|A0A183SB16_SCHSO	inside	1	621				
//
# tr|A0A183SB52|A0A183SB52_SCHSO Length: 1047
# tr|A0A183SB52|A0A183SB52_SCHSO Number of predicted TMRs: 0
tr|A0A183SB52|A0A183SB52_SCHSO	signal	1	25				
tr|A0A183SB52|A0A183SB52_SCHSO	outside	26	1047				
//
# tr|A0A183SB62|A0A183SB62_SCHSO Length: 257
# tr|A0A183SB62|A0A183SB62_SCHSO Number of predicted TMRs: 0
tr|A0A183SB62|A0A183SB62_SCHSO	inside	1	257				
//
# tr|A0A183SB64|A0A183SB64_SCHSO Length: 143
# tr|A0A183SB64|A0A183SB64_SCHSO Number of predicted TMRs: 1
tr|A0A183SB64|A0A183SB64_SCHSO	inside	1	109				
tr|A0A183SB64|A0A183SB64_SCHSO	TMhelix	110	131				
tr|A0A183SB64|A0A183SB64_SCHSO	outside	132	143				
//
# tr|A0A183SB89|A0A183SB89_SCHSO Length: 96
# tr|A0A183SB89|A0A183SB89_SCHSO Number of predicted TMRs: 0
tr|A0A183SB89|A0A183SB89_SCHSO	inside	1	96				
//
# tr|A0A183SB98|A0A183SB98_SCHSO Length: 311
# tr|A0A183SB98|A0A183SB98_SCHSO Number of predicted TMRs: 0
tr|A0A183SB98|A0A183SB98_SCHSO	inside	1	311				
//
# tr|A0A183SBB8|A0A183SBB8_SCHSO Length: 140
# tr|A0A183SBB8|A0A183SBB8_SCHSO Number of predicted TMRs: 0
tr|A0A183SBB8|A0A183SBB8_SCHSO	inside	1	140				
//
# tr|A0A183SBF4|A0A183SBF4_SCHSO Length: 401
# tr|A0A183SBF4|A0A183SBF4_SCHSO Number of predicted TMRs: 0
tr|A0A183SBF4|A0A183SBF4_SCHSO	inside	1	401				
//
# tr|A0A183SBF6|A0A183SBF6_SCHSO Length: 136
# tr|A0A183SBF6|A0A183SBF6_SCHSO Number of predicted TMRs: 0
tr|A0A183SBF6|A0A183SBF6_SCHSO	outside	1	136				
//
# tr|A0A183SBH4|A0A183SBH4_SCHSO Length: 79
# tr|A0A183SBH4|A0A183SBH4_SCHSO Number of predicted TMRs: 0
tr|A0A183SBH4|A0A183SBH4_SCHSO	inside	1	79				
//
# tr|A0A183SBL0|A0A183SBL0_SCHSO Length: 159
# tr|A0A183SBL0|A0A183SBL0_SCHSO Number of predicted TMRs: 0
tr|A0A183SBL0|A0A183SBL0_SCHSO	inside	1	159				
//
# tr|A0A183SBQ0|A0A183SBQ0_SCHSO Length: 227
# tr|A0A183SBQ0|A0A183SBQ0_SCHSO Number of predicted TMRs: 0
tr|A0A183SBQ0|A0A183SBQ0_SCHSO	inside	1	227				
//
# tr|A0A183SBR9|A0A183SBR9_SCHSO Length: 268
# tr|A0A183SBR9|A0A183SBR9_SCHSO Number of predicted TMRs: 0
tr|A0A183SBR9|A0A183SBR9_SCHSO	inside	1	268				
//
# tr|A0A183SBW6|A0A183SBW6_SCHSO Length: 144
# tr|A0A183SBW6|A0A183SBW6_SCHSO Number of predicted TMRs: 0
tr|A0A183SBW6|A0A183SBW6_SCHSO	inside	1	144				
//
# tr|A0A183SBY1|A0A183SBY1_SCHSO Length: 172
# tr|A0A183SBY1|A0A183SBY1_SCHSO Number of predicted TMRs: 0
tr|A0A183SBY1|A0A183SBY1_SCHSO	inside	1	172				
//
# tr|A0A183SC72|A0A183SC72_SCHSO Length: 174
# tr|A0A183SC72|A0A183SC72_SCHSO Number of predicted TMRs: 0
tr|A0A183SC72|A0A183SC72_SCHSO	inside	1	174				
//
# tr|A0A183SCR3|A0A183SCR3_SCHSO Length: 160
# tr|A0A183SCR3|A0A183SCR3_SCHSO Number of predicted TMRs: 0
tr|A0A183SCR3|A0A183SCR3_SCHSO	outside	1	160				
//
# tr|A0A183SCT6|A0A183SCT6_SCHSO Length: 155
# tr|A0A183SCT6|A0A183SCT6_SCHSO Number of predicted TMRs: 0
tr|A0A183SCT6|A0A183SCT6_SCHSO	inside	1	155				
//
# tr|A0A183SCY5|A0A183SCY5_SCHSO Length: 756
# tr|A0A183SCY5|A0A183SCY5_SCHSO Number of predicted TMRs: 2
tr|A0A183SCY5|A0A183SCY5_SCHSO	inside	1	231				
tr|A0A183SCY5|A0A183SCY5_SCHSO	TMhelix	232	241				
tr|A0A183SCY5|A0A183SCY5_SCHSO	outside	242	242				
tr|A0A183SCY5|A0A183SCY5_SCHSO	TMhelix	243	252				
tr|A0A183SCY5|A0A183SCY5_SCHSO	inside	253	756				
//
# tr|A0A183SD21|A0A183SD21_SCHSO Length: 277
# tr|A0A183SD21|A0A183SD21_SCHSO Number of predicted TMRs: 0
tr|A0A183SD21|A0A183SD21_SCHSO	inside	1	277				
//
# tr|A0A183SD51|A0A183SD51_SCHSO Length: 2858
# tr|A0A183SD51|A0A183SD51_SCHSO Number of predicted TMRs: 0
tr|A0A183SD51|A0A183SD51_SCHSO	inside	1	2858				
//
# tr|A0A183SD58|A0A183SD58_SCHSO Length: 944
# tr|A0A183SD58|A0A183SD58_SCHSO Number of predicted TMRs: 0
tr|A0A183SD58|A0A183SD58_SCHSO	inside	1	944				
//
# tr|A0A183SDC5|A0A183SDC5_SCHSO Length: 2199
# tr|A0A183SDC5|A0A183SDC5_SCHSO Number of predicted TMRs: 0
tr|A0A183SDC5|A0A183SDC5_SCHSO	inside	1	2199				
//
# tr|A0A183SDE7|A0A183SDE7_SCHSO Length: 278
# tr|A0A183SDE7|A0A183SDE7_SCHSO Number of predicted TMRs: 0
tr|A0A183SDE7|A0A183SDE7_SCHSO	inside	1	278				
//
# tr|A0A183SDG0|A0A183SDG0_SCHSO Length: 290
# tr|A0A183SDG0|A0A183SDG0_SCHSO Number of predicted TMRs: 0
tr|A0A183SDG0|A0A183SDG0_SCHSO	inside	1	290				
//
# tr|A0A183SDI0|A0A183SDI0_SCHSO Length: 229
# tr|A0A183SDI0|A0A183SDI0_SCHSO Number of predicted TMRs: 0
tr|A0A183SDI0|A0A183SDI0_SCHSO	inside	1	229				
//
# tr|A0A183SDI1|A0A183SDI1_SCHSO Length: 1210
# tr|A0A183SDI1|A0A183SDI1_SCHSO Number of predicted TMRs: 0
tr|A0A183SDI1|A0A183SDI1_SCHSO	inside	1	1210				
//
# tr|A0A183SDM2|A0A183SDM2_SCHSO Length: 449
# tr|A0A183SDM2|A0A183SDM2_SCHSO Number of predicted TMRs: 10
tr|A0A183SDM2|A0A183SDM2_SCHSO	inside	1	31				
tr|A0A183SDM2|A0A183SDM2_SCHSO	TMhelix	32	52				
tr|A0A183SDM2|A0A183SDM2_SCHSO	outside	53	75				
tr|A0A183SDM2|A0A183SDM2_SCHSO	TMhelix	76	96				
tr|A0A183SDM2|A0A183SDM2_SCHSO	inside	97	117				
tr|A0A183SDM2|A0A183SDM2_SCHSO	TMhelix	118	133				
tr|A0A183SDM2|A0A183SDM2_SCHSO	outside	134	150				
tr|A0A183SDM2|A0A183SDM2_SCHSO	TMhelix	151	167				
tr|A0A183SDM2|A0A183SDM2_SCHSO	inside	168	212				
tr|A0A183SDM2|A0A183SDM2_SCHSO	TMhelix	213	222				
tr|A0A183SDM2|A0A183SDM2_SCHSO	outside	223	223				
tr|A0A183SDM2|A0A183SDM2_SCHSO	TMhelix	224	233				
tr|A0A183SDM2|A0A183SDM2_SCHSO	inside	234	262				
tr|A0A183SDM2|A0A183SDM2_SCHSO	TMhelix	263	279				
tr|A0A183SDM2|A0A183SDM2_SCHSO	outside	280	332				
tr|A0A183SDM2|A0A183SDM2_SCHSO	TMhelix	333	347				
tr|A0A183SDM2|A0A183SDM2_SCHSO	inside	348	388				
tr|A0A183SDM2|A0A183SDM2_SCHSO	TMhelix	389	407				
tr|A0A183SDM2|A0A183SDM2_SCHSO	outside	408	408				
tr|A0A183SDM2|A0A183SDM2_SCHSO	TMhelix	409	423				
tr|A0A183SDM2|A0A183SDM2_SCHSO	inside	424	449				
//
# tr|A0A183SDQ2|A0A183SDQ2_SCHSO Length: 177
# tr|A0A183SDQ2|A0A183SDQ2_SCHSO Number of predicted TMRs: 0
tr|A0A183SDQ2|A0A183SDQ2_SCHSO	inside	1	177				
//
# tr|A0A183SDR8|A0A183SDR8_SCHSO Length: 132
# tr|A0A183SDR8|A0A183SDR8_SCHSO Number of predicted TMRs: 0
tr|A0A183SDR8|A0A183SDR8_SCHSO	signal	1	17				
tr|A0A183SDR8|A0A183SDR8_SCHSO	outside	18	132				
//
# tr|A0A183SDS1|A0A183SDS1_SCHSO Length: 306
# tr|A0A183SDS1|A0A183SDS1_SCHSO Number of predicted TMRs: 0
tr|A0A183SDS1|A0A183SDS1_SCHSO	inside	1	306				
//
# tr|A0A183SDU4|A0A183SDU4_SCHSO Length: 431
# tr|A0A183SDU4|A0A183SDU4_SCHSO Number of predicted TMRs: 0
tr|A0A183SDU4|A0A183SDU4_SCHSO	inside	1	431				
//
# tr|A0A183SDU6|A0A183SDU6_SCHSO Length: 1091
# tr|A0A183SDU6|A0A183SDU6_SCHSO Number of predicted TMRs: 10
tr|A0A183SDU6|A0A183SDU6_SCHSO	inside	1	28				
tr|A0A183SDU6|A0A183SDU6_SCHSO	TMhelix	29	57				
tr|A0A183SDU6|A0A183SDU6_SCHSO	outside	58	65				
tr|A0A183SDU6|A0A183SDU6_SCHSO	TMhelix	66	78				
tr|A0A183SDU6|A0A183SDU6_SCHSO	inside	79	272				
tr|A0A183SDU6|A0A183SDU6_SCHSO	TMhelix	273	294				
tr|A0A183SDU6|A0A183SDU6_SCHSO	outside	295	308				
tr|A0A183SDU6|A0A183SDU6_SCHSO	TMhelix	309	329				
tr|A0A183SDU6|A0A183SDU6_SCHSO	inside	330	895				
tr|A0A183SDU6|A0A183SDU6_SCHSO	TMhelix	896	912				
tr|A0A183SDU6|A0A183SDU6_SCHSO	outside	913	918				
tr|A0A183SDU6|A0A183SDU6_SCHSO	TMhelix	919	939				
tr|A0A183SDU6|A0A183SDU6_SCHSO	inside	940	968				
tr|A0A183SDU6|A0A183SDU6_SCHSO	TMhelix	969	990				
tr|A0A183SDU6|A0A183SDU6_SCHSO	outside	991	997				
tr|A0A183SDU6|A0A183SDU6_SCHSO	TMhelix	998	1018				
tr|A0A183SDU6|A0A183SDU6_SCHSO	inside	1019	1022				
tr|A0A183SDU6|A0A183SDU6_SCHSO	TMhelix	1023	1043				
tr|A0A183SDU6|A0A183SDU6_SCHSO	outside	1044	1056				
tr|A0A183SDU6|A0A183SDU6_SCHSO	TMhelix	1057	1078				
tr|A0A183SDU6|A0A183SDU6_SCHSO	inside	1079	1091				
//
# tr|A0A183SDV4|A0A183SDV4_SCHSO Length: 1740
# tr|A0A183SDV4|A0A183SDV4_SCHSO Number of predicted TMRs: 0
tr|A0A183SDV4|A0A183SDV4_SCHSO	inside	1	1740				
//
# tr|A0A183SDX6|A0A183SDX6_SCHSO Length: 292
# tr|A0A183SDX6|A0A183SDX6_SCHSO Number of predicted TMRs: 0
tr|A0A183SDX6|A0A183SDX6_SCHSO	inside	1	292				
//
# tr|A0A183SDY1|A0A183SDY1_SCHSO Length: 210
# tr|A0A183SDY1|A0A183SDY1_SCHSO Number of predicted TMRs: 0
tr|A0A183SDY1|A0A183SDY1_SCHSO	inside	1	210				
//
# tr|A0A183SDY2|A0A183SDY2_SCHSO Length: 203
# tr|A0A183SDY2|A0A183SDY2_SCHSO Number of predicted TMRs: 0
tr|A0A183SDY2|A0A183SDY2_SCHSO	inside	1	203				
//
# tr|A0A183SE08|A0A183SE08_SCHSO Length: 633
# tr|A0A183SE08|A0A183SE08_SCHSO Number of predicted TMRs: 0
tr|A0A183SE08|A0A183SE08_SCHSO	inside	1	633				
//
# tr|A0A183SE16|A0A183SE16_SCHSO Length: 413
# tr|A0A183SE16|A0A183SE16_SCHSO Number of predicted TMRs: 0
tr|A0A183SE16|A0A183SE16_SCHSO	inside	1	413				
//
# tr|A0A183SE30|A0A183SE30_SCHSO Length: 1663
# tr|A0A183SE30|A0A183SE30_SCHSO Number of predicted TMRs: 1
tr|A0A183SE30|A0A183SE30_SCHSO	signal	1	24				
tr|A0A183SE30|A0A183SE30_SCHSO	outside	25	1410				
tr|A0A183SE30|A0A183SE30_SCHSO	TMhelix	1411	1431				
tr|A0A183SE30|A0A183SE30_SCHSO	inside	1432	1663				
//
# tr|A0A183SE35|A0A183SE35_SCHSO Length: 251
# tr|A0A183SE35|A0A183SE35_SCHSO Number of predicted TMRs: 0
tr|A0A183SE35|A0A183SE35_SCHSO	inside	1	251				
//
# tr|A0A183SE41|A0A183SE41_SCHSO Length: 697
# tr|A0A183SE41|A0A183SE41_SCHSO Number of predicted TMRs: 0
tr|A0A183SE41|A0A183SE41_SCHSO	inside	1	697				
//
# tr|A0A183SE84|A0A183SE84_SCHSO Length: 409
# tr|A0A183SE84|A0A183SE84_SCHSO Number of predicted TMRs: 0
tr|A0A183SE84|A0A183SE84_SCHSO	inside	1	409				
//
# tr|A0A183SE95|A0A183SE95_SCHSO Length: 79
# tr|A0A183SE95|A0A183SE95_SCHSO Number of predicted TMRs: 0
tr|A0A183SE95|A0A183SE95_SCHSO	inside	1	79				
//
# tr|A0A183SE96|A0A183SE96_SCHSO Length: 98
# tr|A0A183SE96|A0A183SE96_SCHSO Number of predicted TMRs: 0
tr|A0A183SE96|A0A183SE96_SCHSO	inside	1	98				
//
# tr|A0A183SE97|A0A183SE97_SCHSO Length: 162
# tr|A0A183SE97|A0A183SE97_SCHSO Number of predicted TMRs: 0
tr|A0A183SE97|A0A183SE97_SCHSO	inside	1	162				
//
# tr|A0A183SE98|A0A183SE98_SCHSO Length: 90
# tr|A0A183SE98|A0A183SE98_SCHSO Number of predicted TMRs: 0
tr|A0A183SE98|A0A183SE98_SCHSO	inside	1	90				
//
# tr|A0A183SEA2|A0A183SEA2_SCHSO Length: 358
# tr|A0A183SEA2|A0A183SEA2_SCHSO Number of predicted TMRs: 0
tr|A0A183SEA2|A0A183SEA2_SCHSO	inside	1	358				
//
# tr|A0A183SEB3|A0A183SEB3_SCHSO Length: 245
# tr|A0A183SEB3|A0A183SEB3_SCHSO Number of predicted TMRs: 0
tr|A0A183SEB3|A0A183SEB3_SCHSO	inside	1	245				
//
# tr|A0A183SEC9|A0A183SEC9_SCHSO Length: 337
# tr|A0A183SEC9|A0A183SEC9_SCHSO Number of predicted TMRs: 0
tr|A0A183SEC9|A0A183SEC9_SCHSO	inside	1	337				
//
# tr|A0A183SEL2|A0A183SEL2_SCHSO Length: 354
# tr|A0A183SEL2|A0A183SEL2_SCHSO Number of predicted TMRs: 4
tr|A0A183SEL2|A0A183SEL2_SCHSO	inside	1	54				
tr|A0A183SEL2|A0A183SEL2_SCHSO	TMhelix	55	72				
tr|A0A183SEL2|A0A183SEL2_SCHSO	outside	73	86				
tr|A0A183SEL2|A0A183SEL2_SCHSO	TMhelix	87	97				
tr|A0A183SEL2|A0A183SEL2_SCHSO	inside	98	184				
tr|A0A183SEL2|A0A183SEL2_SCHSO	TMhelix	185	199				
tr|A0A183SEL2|A0A183SEL2_SCHSO	outside	200	211				
tr|A0A183SEL2|A0A183SEL2_SCHSO	TMhelix	212	227				
tr|A0A183SEL2|A0A183SEL2_SCHSO	inside	228	354				
//
# tr|A0A183SEN2|A0A183SEN2_SCHSO Length: 190
# tr|A0A183SEN2|A0A183SEN2_SCHSO Number of predicted TMRs: 0
tr|A0A183SEN2|A0A183SEN2_SCHSO	inside	1	190				
//
# tr|A0A183SES1|A0A183SES1_SCHSO Length: 304
# tr|A0A183SES1|A0A183SES1_SCHSO Number of predicted TMRs: 0
tr|A0A183SES1|A0A183SES1_SCHSO	inside	1	304				
//
# tr|A0A183SEX7|A0A183SEX7_SCHSO Length: 981
# tr|A0A183SEX7|A0A183SEX7_SCHSO Number of predicted TMRs: 0
tr|A0A183SEX7|A0A183SEX7_SCHSO	inside	1	981				
//
# tr|A0A183SF23|A0A183SF23_SCHSO Length: 490
# tr|A0A183SF23|A0A183SF23_SCHSO Number of predicted TMRs: 0
tr|A0A183SF23|A0A183SF23_SCHSO	inside	1	490				
//
# tr|A0A183SF40|A0A183SF40_SCHSO Length: 456
# tr|A0A183SF40|A0A183SF40_SCHSO Number of predicted TMRs: 0
tr|A0A183SF40|A0A183SF40_SCHSO	inside	1	456				
//
# tr|A0A183SF52|A0A183SF52_SCHSO Length: 158
# tr|A0A183SF52|A0A183SF52_SCHSO Number of predicted TMRs: 0
tr|A0A183SF52|A0A183SF52_SCHSO	inside	1	158				
//
# tr|A0A183SF65|A0A183SF65_SCHSO Length: 477
# tr|A0A183SF65|A0A183SF65_SCHSO Number of predicted TMRs: 0
tr|A0A183SF65|A0A183SF65_SCHSO	inside	1	477				
//
# tr|A0A183SF82|A0A183SF82_SCHSO Length: 414
# tr|A0A183SF82|A0A183SF82_SCHSO Number of predicted TMRs: 0
tr|A0A183SF82|A0A183SF82_SCHSO	signal	1	39				
tr|A0A183SF82|A0A183SF82_SCHSO	outside	40	414				
//
# tr|A0A183SF96|A0A183SF96_SCHSO Length: 103
# tr|A0A183SF96|A0A183SF96_SCHSO Number of predicted TMRs: 0
tr|A0A183SF96|A0A183SF96_SCHSO	inside	1	103				
//
# tr|A0A183SF97|A0A183SF97_SCHSO Length: 69
# tr|A0A183SF97|A0A183SF97_SCHSO Number of predicted TMRs: 0
tr|A0A183SF97|A0A183SF97_SCHSO	inside	1	69				
//
# tr|A0A183SFF6|A0A183SFF6_SCHSO Length: 1085
# tr|A0A183SFF6|A0A183SFF6_SCHSO Number of predicted TMRs: 0
tr|A0A183SFF6|A0A183SFF6_SCHSO	inside	1	1085				
//
# tr|A0A183SFK5|A0A183SFK5_SCHSO Length: 165
# tr|A0A183SFK5|A0A183SFK5_SCHSO Number of predicted TMRs: 0
tr|A0A183SFK5|A0A183SFK5_SCHSO	inside	1	165				
//
# tr|A0A183SFM1|A0A183SFM1_SCHSO Length: 1118
# tr|A0A183SFM1|A0A183SFM1_SCHSO Number of predicted TMRs: 4
tr|A0A183SFM1|A0A183SFM1_SCHSO	inside	1	798				
tr|A0A183SFM1|A0A183SFM1_SCHSO	TMhelix	799	808				
tr|A0A183SFM1|A0A183SFM1_SCHSO	outside	809	809				
tr|A0A183SFM1|A0A183SFM1_SCHSO	TMhelix	810	821				
tr|A0A183SFM1|A0A183SFM1_SCHSO	inside	822	840				
tr|A0A183SFM1|A0A183SFM1_SCHSO	TMhelix	841	861				
tr|A0A183SFM1|A0A183SFM1_SCHSO	outside	862	899				
tr|A0A183SFM1|A0A183SFM1_SCHSO	TMhelix	900	916				
tr|A0A183SFM1|A0A183SFM1_SCHSO	inside	917	1118				
//
# tr|A0A183SFM8|A0A183SFM8_SCHSO Length: 1032
# tr|A0A183SFM8|A0A183SFM8_SCHSO Number of predicted TMRs: 0
tr|A0A183SFM8|A0A183SFM8_SCHSO	inside	1	1032				
//
# tr|A0A183SFN3|A0A183SFN3_SCHSO Length: 911
# tr|A0A183SFN3|A0A183SFN3_SCHSO Number of predicted TMRs: 1
tr|A0A183SFN3|A0A183SFN3_SCHSO	inside	1	840				
tr|A0A183SFN3|A0A183SFN3_SCHSO	TMhelix	841	861				
tr|A0A183SFN3|A0A183SFN3_SCHSO	outside	862	911				
//
# tr|A0A183SFP4|A0A183SFP4_SCHSO Length: 1795
# tr|A0A183SFP4|A0A183SFP4_SCHSO Number of predicted TMRs: 0
tr|A0A183SFP4|A0A183SFP4_SCHSO	outside	1	1795				
//
# tr|A0A183SFS8|A0A183SFS8_SCHSO Length: 190
# tr|A0A183SFS8|A0A183SFS8_SCHSO Number of predicted TMRs: 0
tr|A0A183SFS8|A0A183SFS8_SCHSO	inside	1	190				
//
# tr|A0A183SFU1|A0A183SFU1_SCHSO Length: 174
# tr|A0A183SFU1|A0A183SFU1_SCHSO Number of predicted TMRs: 0
tr|A0A183SFU1|A0A183SFU1_SCHSO	inside	1	174				
//
# tr|A0A183SFU2|A0A183SFU2_SCHSO Length: 882
# tr|A0A183SFU2|A0A183SFU2_SCHSO Number of predicted TMRs: 0
tr|A0A183SFU2|A0A183SFU2_SCHSO	inside	1	882				
//
# tr|A0A183SFW7|A0A183SFW7_SCHSO Length: 432
# tr|A0A183SFW7|A0A183SFW7_SCHSO Number of predicted TMRs: 0
tr|A0A183SFW7|A0A183SFW7_SCHSO	inside	1	432				
//
# tr|A0A183SFZ0|A0A183SFZ0_SCHSO Length: 1015
# tr|A0A183SFZ0|A0A183SFZ0_SCHSO Number of predicted TMRs: 0
tr|A0A183SFZ0|A0A183SFZ0_SCHSO	inside	1	1015				
//
# tr|A0A183SG05|A0A183SG05_SCHSO Length: 389
# tr|A0A183SG05|A0A183SG05_SCHSO Number of predicted TMRs: 0
tr|A0A183SG05|A0A183SG05_SCHSO	signal	1	17				
tr|A0A183SG05|A0A183SG05_SCHSO	outside	18	389				
//
# tr|A0A183SG23|A0A183SG23_SCHSO Length: 142
# tr|A0A183SG23|A0A183SG23_SCHSO Number of predicted TMRs: 0
tr|A0A183SG23|A0A183SG23_SCHSO	inside	1	142				
//
# tr|A0A183SG27|A0A183SG27_SCHSO Length: 87
# tr|A0A183SG27|A0A183SG27_SCHSO Number of predicted TMRs: 0
tr|A0A183SG27|A0A183SG27_SCHSO	inside	1	87				
//
# tr|A0A183SG39|A0A183SG39_SCHSO Length: 1092
# tr|A0A183SG39|A0A183SG39_SCHSO Number of predicted TMRs: 0
tr|A0A183SG39|A0A183SG39_SCHSO	inside	1	1092				
//
# tr|A0A183SG51|A0A183SG51_SCHSO Length: 527
# tr|A0A183SG51|A0A183SG51_SCHSO Number of predicted TMRs: 0
tr|A0A183SG51|A0A183SG51_SCHSO	inside	1	527				
//
# tr|A0A183SG66|A0A183SG66_SCHSO Length: 363
# tr|A0A183SG66|A0A183SG66_SCHSO Number of predicted TMRs: 0
tr|A0A183SG66|A0A183SG66_SCHSO	inside	1	363				
//
# tr|A0A183SGF7|A0A183SGF7_SCHSO Length: 236
# tr|A0A183SGF7|A0A183SGF7_SCHSO Number of predicted TMRs: 0
tr|A0A183SGF7|A0A183SGF7_SCHSO	inside	1	236				
//
# tr|A0A183SGF8|A0A183SGF8_SCHSO Length: 353
# tr|A0A183SGF8|A0A183SGF8_SCHSO Number of predicted TMRs: 0
tr|A0A183SGF8|A0A183SGF8_SCHSO	inside	1	353				
//
# tr|A0A183SGI0|A0A183SGI0_SCHSO Length: 90
# tr|A0A183SGI0|A0A183SGI0_SCHSO Number of predicted TMRs: 0
tr|A0A183SGI0|A0A183SGI0_SCHSO	inside	1	90				
//
# tr|A0A183SGJ0|A0A183SGJ0_SCHSO Length: 429
# tr|A0A183SGJ0|A0A183SGJ0_SCHSO Number of predicted TMRs: 0
tr|A0A183SGJ0|A0A183SGJ0_SCHSO	inside	1	429				
//
# tr|A0A183SGL1|A0A183SGL1_SCHSO Length: 469
# tr|A0A183SGL1|A0A183SGL1_SCHSO Number of predicted TMRs: 0
tr|A0A183SGL1|A0A183SGL1_SCHSO	signal	1	23				
tr|A0A183SGL1|A0A183SGL1_SCHSO	outside	24	469				
//
# tr|A0A183SGL2|A0A183SGL2_SCHSO Length: 634
# tr|A0A183SGL2|A0A183SGL2_SCHSO Number of predicted TMRs: 0
tr|A0A183SGL2|A0A183SGL2_SCHSO	inside	1	634				
//
# tr|A0A183SGL3|A0A183SGL3_SCHSO Length: 755
# tr|A0A183SGL3|A0A183SGL3_SCHSO Number of predicted TMRs: 11
tr|A0A183SGL3|A0A183SGL3_SCHSO	inside	1	116				
tr|A0A183SGL3|A0A183SGL3_SCHSO	TMhelix	117	139				
tr|A0A183SGL3|A0A183SGL3_SCHSO	outside	140	150				
tr|A0A183SGL3|A0A183SGL3_SCHSO	TMhelix	151	167				
tr|A0A183SGL3|A0A183SGL3_SCHSO	inside	168	229				
tr|A0A183SGL3|A0A183SGL3_SCHSO	TMhelix	230	250				
tr|A0A183SGL3|A0A183SGL3_SCHSO	outside	251	254				
tr|A0A183SGL3|A0A183SGL3_SCHSO	TMhelix	255	272				
tr|A0A183SGL3|A0A183SGL3_SCHSO	inside	273	283				
tr|A0A183SGL3|A0A183SGL3_SCHSO	TMhelix	284	299				
tr|A0A183SGL3|A0A183SGL3_SCHSO	outside	300	334				
tr|A0A183SGL3|A0A183SGL3_SCHSO	TMhelix	335	355				
tr|A0A183SGL3|A0A183SGL3_SCHSO	inside	356	414				
tr|A0A183SGL3|A0A183SGL3_SCHSO	TMhelix	415	432				
tr|A0A183SGL3|A0A183SGL3_SCHSO	outside	433	440				
tr|A0A183SGL3|A0A183SGL3_SCHSO	TMhelix	441	451				
tr|A0A183SGL3|A0A183SGL3_SCHSO	inside	452	495				
tr|A0A183SGL3|A0A183SGL3_SCHSO	TMhelix	496	516				
tr|A0A183SGL3|A0A183SGL3_SCHSO	outside	517	633				
tr|A0A183SGL3|A0A183SGL3_SCHSO	TMhelix	634	647				
tr|A0A183SGL3|A0A183SGL3_SCHSO	inside	648	665				
tr|A0A183SGL3|A0A183SGL3_SCHSO	TMhelix	666	683				
tr|A0A183SGL3|A0A183SGL3_SCHSO	outside	684	755				
//
# tr|A0A183SGM3|A0A183SGM3_SCHSO Length: 358
# tr|A0A183SGM3|A0A183SGM3_SCHSO Number of predicted TMRs: 6
tr|A0A183SGM3|A0A183SGM3_SCHSO	inside	1	124				
tr|A0A183SGM3|A0A183SGM3_SCHSO	TMhelix	125	144				
tr|A0A183SGM3|A0A183SGM3_SCHSO	outside	145	157				
tr|A0A183SGM3|A0A183SGM3_SCHSO	TMhelix	158	178				
tr|A0A183SGM3|A0A183SGM3_SCHSO	inside	179	191				
tr|A0A183SGM3|A0A183SGM3_SCHSO	TMhelix	192	211				
tr|A0A183SGM3|A0A183SGM3_SCHSO	outside	212	218				
tr|A0A183SGM3|A0A183SGM3_SCHSO	TMhelix	219	234				
tr|A0A183SGM3|A0A183SGM3_SCHSO	inside	235	244				
tr|A0A183SGM3|A0A183SGM3_SCHSO	TMhelix	245	258				
tr|A0A183SGM3|A0A183SGM3_SCHSO	outside	259	275				
tr|A0A183SGM3|A0A183SGM3_SCHSO	TMhelix	276	294				
tr|A0A183SGM3|A0A183SGM3_SCHSO	inside	295	358				
//
# tr|A0A183SGQ0|A0A183SGQ0_SCHSO Length: 556
# tr|A0A183SGQ0|A0A183SGQ0_SCHSO Number of predicted TMRs: 0
tr|A0A183SGQ0|A0A183SGQ0_SCHSO	inside	1	556				
//
# tr|A0A183SGR1|A0A183SGR1_SCHSO Length: 338
# tr|A0A183SGR1|A0A183SGR1_SCHSO Number of predicted TMRs: 0
tr|A0A183SGR1|A0A183SGR1_SCHSO	inside	1	338				
//
# tr|A0A183SGR4|A0A183SGR4_SCHSO Length: 334
# tr|A0A183SGR4|A0A183SGR4_SCHSO Number of predicted TMRs: 0
tr|A0A183SGR4|A0A183SGR4_SCHSO	inside	1	334				
//
# tr|A0A183SGS7|A0A183SGS7_SCHSO Length: 178
# tr|A0A183SGS7|A0A183SGS7_SCHSO Number of predicted TMRs: 0
tr|A0A183SGS7|A0A183SGS7_SCHSO	inside	1	178				
//
# tr|A0A183SGZ7|A0A183SGZ7_SCHSO Length: 526
# tr|A0A183SGZ7|A0A183SGZ7_SCHSO Number of predicted TMRs: 4
tr|A0A183SGZ7|A0A183SGZ7_SCHSO	inside	1	5				
tr|A0A183SGZ7|A0A183SGZ7_SCHSO	TMhelix	6	25				
tr|A0A183SGZ7|A0A183SGZ7_SCHSO	outside	26	61				
tr|A0A183SGZ7|A0A183SGZ7_SCHSO	TMhelix	62	86				
tr|A0A183SGZ7|A0A183SGZ7_SCHSO	inside	87	97				
tr|A0A183SGZ7|A0A183SGZ7_SCHSO	TMhelix	98	120				
tr|A0A183SGZ7|A0A183SGZ7_SCHSO	outside	121	507				
tr|A0A183SGZ7|A0A183SGZ7_SCHSO	TMhelix	508	521				
tr|A0A183SGZ7|A0A183SGZ7_SCHSO	inside	522	526				
//
# tr|A0A183SH17|A0A183SH17_SCHSO Length: 791
# tr|A0A183SH17|A0A183SH17_SCHSO Number of predicted TMRs: 0
tr|A0A183SH17|A0A183SH17_SCHSO	inside	1	791				
//
# tr|A0A183SH37|A0A183SH37_SCHSO Length: 1581
# tr|A0A183SH37|A0A183SH37_SCHSO Number of predicted TMRs: 0
tr|A0A183SH37|A0A183SH37_SCHSO	inside	1	1581				
//
# tr|A0A183SH46|A0A183SH46_SCHSO Length: 285
# tr|A0A183SH46|A0A183SH46_SCHSO Number of predicted TMRs: 0
tr|A0A183SH46|A0A183SH46_SCHSO	signal	1	25				
tr|A0A183SH46|A0A183SH46_SCHSO	outside	26	285				
//
# tr|A0A183SH48|A0A183SH48_SCHSO Length: 572
# tr|A0A183SH48|A0A183SH48_SCHSO Number of predicted TMRs: 0
tr|A0A183SH48|A0A183SH48_SCHSO	inside	1	572				
//
# tr|A0A183SH53|A0A183SH53_SCHSO Length: 1059
# tr|A0A183SH53|A0A183SH53_SCHSO Number of predicted TMRs: 0
tr|A0A183SH53|A0A183SH53_SCHSO	signal	1	26				
tr|A0A183SH53|A0A183SH53_SCHSO	outside	27	1059				
//
# tr|A0A183SH57|A0A183SH57_SCHSO Length: 293
# tr|A0A183SH57|A0A183SH57_SCHSO Number of predicted TMRs: 0
tr|A0A183SH57|A0A183SH57_SCHSO	inside	1	293				
//
# tr|A0A183SH72|A0A183SH72_SCHSO Length: 190
# tr|A0A183SH72|A0A183SH72_SCHSO Number of predicted TMRs: 0
tr|A0A183SH72|A0A183SH72_SCHSO	inside	1	190				
//
# tr|A0A183SH83|A0A183SH83_SCHSO Length: 188
# tr|A0A183SH83|A0A183SH83_SCHSO Number of predicted TMRs: 0
tr|A0A183SH83|A0A183SH83_SCHSO	inside	1	188				
//
# tr|A0A183SHA5|A0A183SHA5_SCHSO Length: 90
# tr|A0A183SHA5|A0A183SHA5_SCHSO Number of predicted TMRs: 0
tr|A0A183SHA5|A0A183SHA5_SCHSO	inside	1	90				
//
# tr|A0A183SHB2|A0A183SHB2_SCHSO Length: 1962
# tr|A0A183SHB2|A0A183SHB2_SCHSO Number of predicted TMRs: 1
tr|A0A183SHB2|A0A183SHB2_SCHSO	inside	1	1929				
tr|A0A183SHB2|A0A183SHB2_SCHSO	TMhelix	1930	1950				
tr|A0A183SHB2|A0A183SHB2_SCHSO	outside	1951	1962				
//
# tr|A0A183SHE2|A0A183SHE2_SCHSO Length: 506
# tr|A0A183SHE2|A0A183SHE2_SCHSO Number of predicted TMRs: 6
tr|A0A183SHE2|A0A183SHE2_SCHSO	signal	1	29				
tr|A0A183SHE2|A0A183SHE2_SCHSO	outside	30	92				
tr|A0A183SHE2|A0A183SHE2_SCHSO	TMhelix	93	113				
tr|A0A183SHE2|A0A183SHE2_SCHSO	inside	114	123				
tr|A0A183SHE2|A0A183SHE2_SCHSO	TMhelix	124	144				
tr|A0A183SHE2|A0A183SHE2_SCHSO	outside	145	173				
tr|A0A183SHE2|A0A183SHE2_SCHSO	TMhelix	174	194				
tr|A0A183SHE2|A0A183SHE2_SCHSO	inside	195	411				
tr|A0A183SHE2|A0A183SHE2_SCHSO	TMhelix	412	432				
tr|A0A183SHE2|A0A183SHE2_SCHSO	outside	433	437				
tr|A0A183SHE2|A0A183SHE2_SCHSO	TMhelix	438	458				
tr|A0A183SHE2|A0A183SHE2_SCHSO	inside	459	476				
tr|A0A183SHE2|A0A183SHE2_SCHSO	TMhelix	477	497				
tr|A0A183SHE2|A0A183SHE2_SCHSO	outside	498	506				
//
# tr|A0A183SHG4|A0A183SHG4_SCHSO Length: 1167
# tr|A0A183SHG4|A0A183SHG4_SCHSO Number of predicted TMRs: 12
tr|A0A183SHG4|A0A183SHG4_SCHSO	inside	1	1				
tr|A0A183SHG4|A0A183SHG4_SCHSO	TMhelix	2	23				
tr|A0A183SHG4|A0A183SHG4_SCHSO	outside	24	49				
tr|A0A183SHG4|A0A183SHG4_SCHSO	TMhelix	50	70				
tr|A0A183SHG4|A0A183SHG4_SCHSO	inside	71	120				
tr|A0A183SHG4|A0A183SHG4_SCHSO	TMhelix	121	141				
tr|A0A183SHG4|A0A183SHG4_SCHSO	outside	142	147				
tr|A0A183SHG4|A0A183SHG4_SCHSO	TMhelix	148	168				
tr|A0A183SHG4|A0A183SHG4_SCHSO	inside	169	225				
tr|A0A183SHG4|A0A183SHG4_SCHSO	TMhelix	226	248				
tr|A0A183SHG4|A0A183SHG4_SCHSO	outside	249	264				
tr|A0A183SHG4|A0A183SHG4_SCHSO	TMhelix	265	285				
tr|A0A183SHG4|A0A183SHG4_SCHSO	inside	286	638				
tr|A0A183SHG4|A0A183SHG4_SCHSO	TMhelix	639	654				
tr|A0A183SHG4|A0A183SHG4_SCHSO	outside	655	655				
tr|A0A183SHG4|A0A183SHG4_SCHSO	TMhelix	656	666				
tr|A0A183SHG4|A0A183SHG4_SCHSO	inside	667	723				
tr|A0A183SHG4|A0A183SHG4_SCHSO	TMhelix	724	737				
tr|A0A183SHG4|A0A183SHG4_SCHSO	outside	738	740				
tr|A0A183SHG4|A0A183SHG4_SCHSO	TMhelix	741	761				
tr|A0A183SHG4|A0A183SHG4_SCHSO	inside	762	825				
tr|A0A183SHG4|A0A183SHG4_SCHSO	TMhelix	826	846				
tr|A0A183SHG4|A0A183SHG4_SCHSO	outside	847	859				
tr|A0A183SHG4|A0A183SHG4_SCHSO	TMhelix	860	877				
tr|A0A183SHG4|A0A183SHG4_SCHSO	inside	878	1167				
//
# tr|A0A183SHH5|A0A183SHH5_SCHSO Length: 293
# tr|A0A183SHH5|A0A183SHH5_SCHSO Number of predicted TMRs: 0
tr|A0A183SHH5|A0A183SHH5_SCHSO	inside	1	293				
//
# tr|A0A183SHK4|A0A183SHK4_SCHSO Length: 226
# tr|A0A183SHK4|A0A183SHK4_SCHSO Number of predicted TMRs: 0
tr|A0A183SHK4|A0A183SHK4_SCHSO	inside	1	226				
//
# tr|A0A183SHK9|A0A183SHK9_SCHSO Length: 4782
# tr|A0A183SHK9|A0A183SHK9_SCHSO Number of predicted TMRs: 0
tr|A0A183SHK9|A0A183SHK9_SCHSO	outside	1	4782				
//
# tr|A0A183SHN2|A0A183SHN2_SCHSO Length: 539
# tr|A0A183SHN2|A0A183SHN2_SCHSO Number of predicted TMRs: 0
tr|A0A183SHN2|A0A183SHN2_SCHSO	inside	1	539				
//
# tr|A0A183SHN9|A0A183SHN9_SCHSO Length: 401
# tr|A0A183SHN9|A0A183SHN9_SCHSO Number of predicted TMRs: 0
tr|A0A183SHN9|A0A183SHN9_SCHSO	inside	1	401				
//
# tr|A0A183SHS7|A0A183SHS7_SCHSO Length: 915
# tr|A0A183SHS7|A0A183SHS7_SCHSO Number of predicted TMRs: 1
tr|A0A183SHS7|A0A183SHS7_SCHSO	signal	1	19				
tr|A0A183SHS7|A0A183SHS7_SCHSO	outside	20	768				
tr|A0A183SHS7|A0A183SHS7_SCHSO	TMhelix	769	792				
tr|A0A183SHS7|A0A183SHS7_SCHSO	inside	793	915				
//
# tr|A0A183SHV6|A0A183SHV6_SCHSO Length: 222
# tr|A0A183SHV6|A0A183SHV6_SCHSO Number of predicted TMRs: 0
tr|A0A183SHV6|A0A183SHV6_SCHSO	inside	1	222				
//
# tr|A0A183SHZ6|A0A183SHZ6_SCHSO Length: 535
# tr|A0A183SHZ6|A0A183SHZ6_SCHSO Number of predicted TMRs: 0
tr|A0A183SHZ6|A0A183SHZ6_SCHSO	inside	1	535				
//
# tr|A0A183SI92|A0A183SI92_SCHSO Length: 450
# tr|A0A183SI92|A0A183SI92_SCHSO Number of predicted TMRs: 0
tr|A0A183SI92|A0A183SI92_SCHSO	inside	1	450				
//
# tr|A0A183SIA8|A0A183SIA8_SCHSO Length: 318
# tr|A0A183SIA8|A0A183SIA8_SCHSO Number of predicted TMRs: 0
tr|A0A183SIA8|A0A183SIA8_SCHSO	inside	1	318				
//
# tr|A0A183SIM4|A0A183SIM4_SCHSO Length: 315
# tr|A0A183SIM4|A0A183SIM4_SCHSO Number of predicted TMRs: 0
tr|A0A183SIM4|A0A183SIM4_SCHSO	inside	1	315				
//
# tr|A0A183SIP3|A0A183SIP3_SCHSO Length: 328
# tr|A0A183SIP3|A0A183SIP3_SCHSO Number of predicted TMRs: 0
tr|A0A183SIP3|A0A183SIP3_SCHSO	inside	1	328				
//
# tr|A0A183SIP4|A0A183SIP4_SCHSO Length: 410
# tr|A0A183SIP4|A0A183SIP4_SCHSO Number of predicted TMRs: 0
tr|A0A183SIP4|A0A183SIP4_SCHSO	inside	1	410				
//
# tr|A0A183SIQ6|A0A183SIQ6_SCHSO Length: 236
# tr|A0A183SIQ6|A0A183SIQ6_SCHSO Number of predicted TMRs: 0
tr|A0A183SIQ6|A0A183SIQ6_SCHSO	inside	1	236				
//
# tr|A0A183SIQ7|A0A183SIQ7_SCHSO Length: 232
# tr|A0A183SIQ7|A0A183SIQ7_SCHSO Number of predicted TMRs: 0
tr|A0A183SIQ7|A0A183SIQ7_SCHSO	inside	1	232				
//
# tr|A0A183SIS2|A0A183SIS2_SCHSO Length: 519
# tr|A0A183SIS2|A0A183SIS2_SCHSO Number of predicted TMRs: 0
tr|A0A183SIS2|A0A183SIS2_SCHSO	inside	1	519				
//
# tr|A0A183SIS8|A0A183SIS8_SCHSO Length: 477
# tr|A0A183SIS8|A0A183SIS8_SCHSO Number of predicted TMRs: 2
tr|A0A183SIS8|A0A183SIS8_SCHSO	inside	1	391				
tr|A0A183SIS8|A0A183SIS8_SCHSO	TMhelix	392	401				
tr|A0A183SIS8|A0A183SIS8_SCHSO	outside	402	433				
tr|A0A183SIS8|A0A183SIS8_SCHSO	TMhelix	434	443				
tr|A0A183SIS8|A0A183SIS8_SCHSO	inside	444	477				
//
# tr|A0A183SIZ8|A0A183SIZ8_SCHSO Length: 363
# tr|A0A183SIZ8|A0A183SIZ8_SCHSO Number of predicted TMRs: 0
tr|A0A183SIZ8|A0A183SIZ8_SCHSO	inside	1	363				
//
# tr|A0A183SJ16|A0A183SJ16_SCHSO Length: 368
# tr|A0A183SJ16|A0A183SJ16_SCHSO Number of predicted TMRs: 0
tr|A0A183SJ16|A0A183SJ16_SCHSO	inside	1	368				
//
# tr|A0A183SJ34|A0A183SJ34_SCHSO Length: 103
# tr|A0A183SJ34|A0A183SJ34_SCHSO Number of predicted TMRs: 0
tr|A0A183SJ34|A0A183SJ34_SCHSO	inside	1	103				
//
# tr|A0A183SJ61|A0A183SJ61_SCHSO Length: 2166
# tr|A0A183SJ61|A0A183SJ61_SCHSO Number of predicted TMRs: 0
tr|A0A183SJ61|A0A183SJ61_SCHSO	signal	1	43				
tr|A0A183SJ61|A0A183SJ61_SCHSO	outside	44	2166				
//
# tr|A0A183SJ92|A0A183SJ92_SCHSO Length: 433
# tr|A0A183SJ92|A0A183SJ92_SCHSO Number of predicted TMRs: 0
tr|A0A183SJ92|A0A183SJ92_SCHSO	inside	1	433				
//
# tr|A0A183SJA5|A0A183SJA5_SCHSO Length: 308
# tr|A0A183SJA5|A0A183SJA5_SCHSO Number of predicted TMRs: 0
tr|A0A183SJA5|A0A183SJA5_SCHSO	inside	1	308				
//
# tr|A0A183SJC1|A0A183SJC1_SCHSO Length: 1475
# tr|A0A183SJC1|A0A183SJC1_SCHSO Number of predicted TMRs: 0
tr|A0A183SJC1|A0A183SJC1_SCHSO	inside	1	1475				
//
# tr|A0A183SJF4|A0A183SJF4_SCHSO Length: 726
# tr|A0A183SJF4|A0A183SJF4_SCHSO Number of predicted TMRs: 0
tr|A0A183SJF4|A0A183SJF4_SCHSO	inside	1	726				
//
# tr|A0A183SJF6|A0A183SJF6_SCHSO Length: 733
# tr|A0A183SJF6|A0A183SJF6_SCHSO Number of predicted TMRs: 0
tr|A0A183SJF6|A0A183SJF6_SCHSO	inside	1	733				
//
# tr|A0A183SJI7|A0A183SJI7_SCHSO Length: 699
# tr|A0A183SJI7|A0A183SJI7_SCHSO Number of predicted TMRs: 0
tr|A0A183SJI7|A0A183SJI7_SCHSO	inside	1	699				
//
# tr|A0A183SJJ2|A0A183SJJ2_SCHSO Length: 405
# tr|A0A183SJJ2|A0A183SJJ2_SCHSO Number of predicted TMRs: 0
tr|A0A183SJJ2|A0A183SJJ2_SCHSO	inside	1	405				
//
# tr|A0A183SJJ4|A0A183SJJ4_SCHSO Length: 939
# tr|A0A183SJJ4|A0A183SJJ4_SCHSO Number of predicted TMRs: 0
tr|A0A183SJJ4|A0A183SJJ4_SCHSO	inside	1	939				
//
# tr|A0A183SJK6|A0A183SJK6_SCHSO Length: 516
# tr|A0A183SJK6|A0A183SJK6_SCHSO Number of predicted TMRs: 0
tr|A0A183SJK6|A0A183SJK6_SCHSO	signal	1	18				
tr|A0A183SJK6|A0A183SJK6_SCHSO	outside	19	516				
//
# tr|A0A183SJK7|A0A183SJK7_SCHSO Length: 736
# tr|A0A183SJK7|A0A183SJK7_SCHSO Number of predicted TMRs: 0
tr|A0A183SJK7|A0A183SJK7_SCHSO	inside	1	736				
//
# tr|A0A183SJL2|A0A183SJL2_SCHSO Length: 688
# tr|A0A183SJL2|A0A183SJL2_SCHSO Number of predicted TMRs: 0
tr|A0A183SJL2|A0A183SJL2_SCHSO	inside	1	688				
//
# tr|A0A183SJR0|A0A183SJR0_SCHSO Length: 2745
# tr|A0A183SJR0|A0A183SJR0_SCHSO Number of predicted TMRs: 0
tr|A0A183SJR0|A0A183SJR0_SCHSO	outside	1	2745				
//
# tr|A0A183SJU6|A0A183SJU6_SCHSO Length: 137
# tr|A0A183SJU6|A0A183SJU6_SCHSO Number of predicted TMRs: 0
tr|A0A183SJU6|A0A183SJU6_SCHSO	inside	1	137				
//
# tr|A0A183SJW3|A0A183SJW3_SCHSO Length: 1241
# tr|A0A183SJW3|A0A183SJW3_SCHSO Number of predicted TMRs: 1
tr|A0A183SJW3|A0A183SJW3_SCHSO	inside	1	122				
tr|A0A183SJW3|A0A183SJW3_SCHSO	TMhelix	123	132				
tr|A0A183SJW3|A0A183SJW3_SCHSO	outside	133	1241				
//
# tr|A0A183SJX7|A0A183SJX7_SCHSO Length: 403
# tr|A0A183SJX7|A0A183SJX7_SCHSO Number of predicted TMRs: 0
tr|A0A183SJX7|A0A183SJX7_SCHSO	inside	1	403				
//
# tr|A0A183SJY4|A0A183SJY4_SCHSO Length: 527
# tr|A0A183SJY4|A0A183SJY4_SCHSO Number of predicted TMRs: 0
tr|A0A183SJY4|A0A183SJY4_SCHSO	outside	1	527				
//
# tr|A0A183SJY7|A0A183SJY7_SCHSO Length: 710
# tr|A0A183SJY7|A0A183SJY7_SCHSO Number of predicted TMRs: 0
tr|A0A183SJY7|A0A183SJY7_SCHSO	inside	1	710				
//
# tr|A0A183SK11|A0A183SK11_SCHSO Length: 790
# tr|A0A183SK11|A0A183SK11_SCHSO Number of predicted TMRs: 0
tr|A0A183SK11|A0A183SK11_SCHSO	inside	1	790				
//
# tr|A0A183SK28|A0A183SK28_SCHSO Length: 247
# tr|A0A183SK28|A0A183SK28_SCHSO Number of predicted TMRs: 0
tr|A0A183SK28|A0A183SK28_SCHSO	inside	1	247				
//
# tr|A0A183SK54|A0A183SK54_SCHSO Length: 1022
# tr|A0A183SK54|A0A183SK54_SCHSO Number of predicted TMRs: 0
tr|A0A183SK54|A0A183SK54_SCHSO	inside	1	1022				
//
# tr|A0A183SKC6|A0A183SKC6_SCHSO Length: 1376
# tr|A0A183SKC6|A0A183SKC6_SCHSO Number of predicted TMRs: 0
tr|A0A183SKC6|A0A183SKC6_SCHSO	inside	1	1376				
//
# tr|A0A183SKF5|A0A183SKF5_SCHSO Length: 501
# tr|A0A183SKF5|A0A183SKF5_SCHSO Number of predicted TMRs: 8
tr|A0A183SKF5|A0A183SKF5_SCHSO	inside	1	11				
tr|A0A183SKF5|A0A183SKF5_SCHSO	TMhelix	12	32				
tr|A0A183SKF5|A0A183SKF5_SCHSO	outside	33	52				
tr|A0A183SKF5|A0A183SKF5_SCHSO	TMhelix	53	74				
tr|A0A183SKF5|A0A183SKF5_SCHSO	inside	75	88				
tr|A0A183SKF5|A0A183SKF5_SCHSO	TMhelix	89	111				
tr|A0A183SKF5|A0A183SKF5_SCHSO	outside	112	193				
tr|A0A183SKF5|A0A183SKF5_SCHSO	TMhelix	194	214				
tr|A0A183SKF5|A0A183SKF5_SCHSO	inside	215	230				
tr|A0A183SKF5|A0A183SKF5_SCHSO	TMhelix	231	255				
tr|A0A183SKF5|A0A183SKF5_SCHSO	outside	256	270				
tr|A0A183SKF5|A0A183SKF5_SCHSO	TMhelix	271	293				
tr|A0A183SKF5|A0A183SKF5_SCHSO	inside	294	338				
tr|A0A183SKF5|A0A183SKF5_SCHSO	TMhelix	339	365				
tr|A0A183SKF5|A0A183SKF5_SCHSO	outside	366	425				
tr|A0A183SKF5|A0A183SKF5_SCHSO	TMhelix	426	447				
tr|A0A183SKF5|A0A183SKF5_SCHSO	inside	448	501				
//
# tr|A0A183SKF9|A0A183SKF9_SCHSO Length: 140
# tr|A0A183SKF9|A0A183SKF9_SCHSO Number of predicted TMRs: 0
tr|A0A183SKF9|A0A183SKF9_SCHSO	inside	1	140				
//
# tr|A0A183SKI3|A0A183SKI3_SCHSO Length: 226
# tr|A0A183SKI3|A0A183SKI3_SCHSO Number of predicted TMRs: 0
tr|A0A183SKI3|A0A183SKI3_SCHSO	inside	1	226				
//
# tr|A0A183SKK5|A0A183SKK5_SCHSO Length: 407
# tr|A0A183SKK5|A0A183SKK5_SCHSO Number of predicted TMRs: 0
tr|A0A183SKK5|A0A183SKK5_SCHSO	inside	1	407				
//
# tr|A0A183SKL0|A0A183SKL0_SCHSO Length: 165
# tr|A0A183SKL0|A0A183SKL0_SCHSO Number of predicted TMRs: 0
tr|A0A183SKL0|A0A183SKL0_SCHSO	inside	1	165				
//
# tr|A0A183SKN2|A0A183SKN2_SCHSO Length: 232
# tr|A0A183SKN2|A0A183SKN2_SCHSO Number of predicted TMRs: 0
tr|A0A183SKN2|A0A183SKN2_SCHSO	inside	1	232				
//
# tr|A0A183SKR1|A0A183SKR1_SCHSO Length: 89
# tr|A0A183SKR1|A0A183SKR1_SCHSO Number of predicted TMRs: 0
tr|A0A183SKR1|A0A183SKR1_SCHSO	inside	1	89				
//
# tr|A0A183SKY5|A0A183SKY5_SCHSO Length: 220
# tr|A0A183SKY5|A0A183SKY5_SCHSO Number of predicted TMRs: 0
tr|A0A183SKY5|A0A183SKY5_SCHSO	inside	1	220				
//
# tr|A0A183SKZ5|A0A183SKZ5_SCHSO Length: 1928
# tr|A0A183SKZ5|A0A183SKZ5_SCHSO Number of predicted TMRs: 0
tr|A0A183SKZ5|A0A183SKZ5_SCHSO	inside	1	1928				
//
# tr|A0A183SL04|A0A183SL04_SCHSO Length: 549
# tr|A0A183SL04|A0A183SL04_SCHSO Number of predicted TMRs: 0
tr|A0A183SL04|A0A183SL04_SCHSO	inside	1	549				
//
# tr|A0A183SL18|A0A183SL18_SCHSO Length: 1499
# tr|A0A183SL18|A0A183SL18_SCHSO Number of predicted TMRs: 0
tr|A0A183SL18|A0A183SL18_SCHSO	inside	1	1499				
//
# tr|A0A183SL33|A0A183SL33_SCHSO Length: 436
# tr|A0A183SL33|A0A183SL33_SCHSO Number of predicted TMRs: 0
tr|A0A183SL33|A0A183SL33_SCHSO	inside	1	436				
//
# tr|A0A183SL43|A0A183SL43_SCHSO Length: 1051
# tr|A0A183SL43|A0A183SL43_SCHSO Number of predicted TMRs: 0
tr|A0A183SL43|A0A183SL43_SCHSO	inside	1	1051				
//
# tr|A0A183SL45|A0A183SL45_SCHSO Length: 395
# tr|A0A183SL45|A0A183SL45_SCHSO Number of predicted TMRs: 0
tr|A0A183SL45|A0A183SL45_SCHSO	inside	1	395				
//
# tr|A0A183SL58|A0A183SL58_SCHSO Length: 413
# tr|A0A183SL58|A0A183SL58_SCHSO Number of predicted TMRs: 0
tr|A0A183SL58|A0A183SL58_SCHSO	inside	1	413				
//
# tr|A0A183SL78|A0A183SL78_SCHSO Length: 667
# tr|A0A183SL78|A0A183SL78_SCHSO Number of predicted TMRs: 1
tr|A0A183SL78|A0A183SL78_SCHSO	outside	1	645				
tr|A0A183SL78|A0A183SL78_SCHSO	TMhelix	646	663				
tr|A0A183SL78|A0A183SL78_SCHSO	inside	664	667				
//
# tr|A0A183SL91|A0A183SL91_SCHSO Length: 709
# tr|A0A183SL91|A0A183SL91_SCHSO Number of predicted TMRs: 0
tr|A0A183SL91|A0A183SL91_SCHSO	inside	1	709				
//
# tr|A0A183SL95|A0A183SL95_SCHSO Length: 376
# tr|A0A183SL95|A0A183SL95_SCHSO Number of predicted TMRs: 0
tr|A0A183SL95|A0A183SL95_SCHSO	inside	1	376				
//
# tr|A0A183SLA4|A0A183SLA4_SCHSO Length: 5907
# tr|A0A183SLA4|A0A183SLA4_SCHSO Number of predicted TMRs: 0
tr|A0A183SLA4|A0A183SLA4_SCHSO	inside	1	5907				
//
# tr|A0A183SLC7|A0A183SLC7_SCHSO Length: 187
# tr|A0A183SLC7|A0A183SLC7_SCHSO Number of predicted TMRs: 0
tr|A0A183SLC7|A0A183SLC7_SCHSO	inside	1	187				
//
# tr|A0A183SLE9|A0A183SLE9_SCHSO Length: 354
# tr|A0A183SLE9|A0A183SLE9_SCHSO Number of predicted TMRs: 0
tr|A0A183SLE9|A0A183SLE9_SCHSO	inside	1	354				
//
# tr|A0A183SLK0|A0A183SLK0_SCHSO Length: 268
# tr|A0A183SLK0|A0A183SLK0_SCHSO Number of predicted TMRs: 0
tr|A0A183SLK0|A0A183SLK0_SCHSO	inside	1	268				
//
# tr|A0A183SLL0|A0A183SLL0_SCHSO Length: 142
# tr|A0A183SLL0|A0A183SLL0_SCHSO Number of predicted TMRs: 0
tr|A0A183SLL0|A0A183SLL0_SCHSO	inside	1	142				
//
# tr|A0A183SLN5|A0A183SLN5_SCHSO Length: 159
# tr|A0A183SLN5|A0A183SLN5_SCHSO Number of predicted TMRs: 0
tr|A0A183SLN5|A0A183SLN5_SCHSO	outside	1	159				
//
# tr|A0A183SLP0|A0A183SLP0_SCHSO Length: 165
# tr|A0A183SLP0|A0A183SLP0_SCHSO Number of predicted TMRs: 0
tr|A0A183SLP0|A0A183SLP0_SCHSO	inside	1	165				
//
# tr|A0A183SLP7|A0A183SLP7_SCHSO Length: 925
# tr|A0A183SLP7|A0A183SLP7_SCHSO Number of predicted TMRs: 0
tr|A0A183SLP7|A0A183SLP7_SCHSO	inside	1	925				
//
# tr|A0A183SLQ4|A0A183SLQ4_SCHSO Length: 631
# tr|A0A183SLQ4|A0A183SLQ4_SCHSO Number of predicted TMRs: 0
tr|A0A183SLQ4|A0A183SLQ4_SCHSO	inside	1	631				
//
# tr|A0A183SLQ8|A0A183SLQ8_SCHSO Length: 1345
# tr|A0A183SLQ8|A0A183SLQ8_SCHSO Number of predicted TMRs: 0
tr|A0A183SLQ8|A0A183SLQ8_SCHSO	inside	1	1345				
//
# tr|A0A183SLQ9|A0A183SLQ9_SCHSO Length: 693
# tr|A0A183SLQ9|A0A183SLQ9_SCHSO Number of predicted TMRs: 0
tr|A0A183SLQ9|A0A183SLQ9_SCHSO	inside	1	693				
//
# tr|A0A183SLS6|A0A183SLS6_SCHSO Length: 355
# tr|A0A183SLS6|A0A183SLS6_SCHSO Number of predicted TMRs: 0
tr|A0A183SLS6|A0A183SLS6_SCHSO	inside	1	355				
//
# tr|A0A183SLS7|A0A183SLS7_SCHSO Length: 2483
# tr|A0A183SLS7|A0A183SLS7_SCHSO Number of predicted TMRs: 0
tr|A0A183SLS7|A0A183SLS7_SCHSO	inside	1	2483				
//
# tr|A0A183SLV0|A0A183SLV0_SCHSO Length: 396
# tr|A0A183SLV0|A0A183SLV0_SCHSO Number of predicted TMRs: 0
tr|A0A183SLV0|A0A183SLV0_SCHSO	inside	1	396				
//
# tr|A0A183SLX2|A0A183SLX2_SCHSO Length: 300
# tr|A0A183SLX2|A0A183SLX2_SCHSO Number of predicted TMRs: 0
tr|A0A183SLX2|A0A183SLX2_SCHSO	inside	1	300				
//
# tr|A0A183SLZ8|A0A183SLZ8_SCHSO Length: 215
# tr|A0A183SLZ8|A0A183SLZ8_SCHSO Number of predicted TMRs: 0
tr|A0A183SLZ8|A0A183SLZ8_SCHSO	inside	1	215				
//
# tr|A0A183SM29|A0A183SM29_SCHSO Length: 242
# tr|A0A183SM29|A0A183SM29_SCHSO Number of predicted TMRs: 0
tr|A0A183SM29|A0A183SM29_SCHSO	inside	1	242				
//
# tr|A0A183SM86|A0A183SM86_SCHSO Length: 525
# tr|A0A183SM86|A0A183SM86_SCHSO Number of predicted TMRs: 0
tr|A0A183SM86|A0A183SM86_SCHSO	inside	1	525				
//
# tr|A0A183SM97|A0A183SM97_SCHSO Length: 178
# tr|A0A183SM97|A0A183SM97_SCHSO Number of predicted TMRs: 0
tr|A0A183SM97|A0A183SM97_SCHSO	inside	1	178				
//
# tr|A0A183SMA9|A0A183SMA9_SCHSO Length: 649
# tr|A0A183SMA9|A0A183SMA9_SCHSO Number of predicted TMRs: 1
tr|A0A183SMA9|A0A183SMA9_SCHSO	inside	1	57				
tr|A0A183SMA9|A0A183SMA9_SCHSO	TMhelix	58	78				
tr|A0A183SMA9|A0A183SMA9_SCHSO	outside	79	649				
//
# tr|A0A183SME7|A0A183SME7_SCHSO Length: 160
# tr|A0A183SME7|A0A183SME7_SCHSO Number of predicted TMRs: 0
tr|A0A183SME7|A0A183SME7_SCHSO	inside	1	160				
//
# tr|A0A183SMF0|A0A183SMF0_SCHSO Length: 873
# tr|A0A183SMF0|A0A183SMF0_SCHSO Number of predicted TMRs: 0
tr|A0A183SMF0|A0A183SMF0_SCHSO	inside	1	873				
//
# tr|A0A183SMH1|A0A183SMH1_SCHSO Length: 715
# tr|A0A183SMH1|A0A183SMH1_SCHSO Number of predicted TMRs: 0
tr|A0A183SMH1|A0A183SMH1_SCHSO	inside	1	715				
//
# tr|A0A183SMH5|A0A183SMH5_SCHSO Length: 287
# tr|A0A183SMH5|A0A183SMH5_SCHSO Number of predicted TMRs: 0
tr|A0A183SMH5|A0A183SMH5_SCHSO	inside	1	287				
//
# tr|A0A183SMJ0|A0A183SMJ0_SCHSO Length: 422
# tr|A0A183SMJ0|A0A183SMJ0_SCHSO Number of predicted TMRs: 0
tr|A0A183SMJ0|A0A183SMJ0_SCHSO	inside	1	422				
//
# tr|A0A183SMJ7|A0A183SMJ7_SCHSO Length: 277
# tr|A0A183SMJ7|A0A183SMJ7_SCHSO Number of predicted TMRs: 0
tr|A0A183SMJ7|A0A183SMJ7_SCHSO	inside	1	277				
//
# tr|A0A183SMN9|A0A183SMN9_SCHSO Length: 95
# tr|A0A183SMN9|A0A183SMN9_SCHSO Number of predicted TMRs: 0
tr|A0A183SMN9|A0A183SMN9_SCHSO	inside	1	95				
//
# tr|A0A183SMP4|A0A183SMP4_SCHSO Length: 438
# tr|A0A183SMP4|A0A183SMP4_SCHSO Number of predicted TMRs: 0
tr|A0A183SMP4|A0A183SMP4_SCHSO	inside	1	438				
//
# tr|A0A183SMP8|A0A183SMP8_SCHSO Length: 346
# tr|A0A183SMP8|A0A183SMP8_SCHSO Number of predicted TMRs: 0
tr|A0A183SMP8|A0A183SMP8_SCHSO	inside	1	346				
//
# tr|A0A183SMT9|A0A183SMT9_SCHSO Length: 352
# tr|A0A183SMT9|A0A183SMT9_SCHSO Number of predicted TMRs: 0
tr|A0A183SMT9|A0A183SMT9_SCHSO	inside	1	352				
//
# tr|A0A183SMU6|A0A183SMU6_SCHSO Length: 203
# tr|A0A183SMU6|A0A183SMU6_SCHSO Number of predicted TMRs: 0
tr|A0A183SMU6|A0A183SMU6_SCHSO	inside	1	203				
//
# tr|A0A183SMX6|A0A183SMX6_SCHSO Length: 270
# tr|A0A183SMX6|A0A183SMX6_SCHSO Number of predicted TMRs: 0
tr|A0A183SMX6|A0A183SMX6_SCHSO	inside	1	270				
//
# tr|A0A183SMY1|A0A183SMY1_SCHSO Length: 342
# tr|A0A183SMY1|A0A183SMY1_SCHSO Number of predicted TMRs: 0
tr|A0A183SMY1|A0A183SMY1_SCHSO	inside	1	342				
//
# tr|A0A183SN41|A0A183SN41_SCHSO Length: 1384
# tr|A0A183SN41|A0A183SN41_SCHSO Number of predicted TMRs: 0
tr|A0A183SN41|A0A183SN41_SCHSO	inside	1	1384				
//
# tr|A0A183SN58|A0A183SN58_SCHSO Length: 534
# tr|A0A183SN58|A0A183SN58_SCHSO Number of predicted TMRs: 0
tr|A0A183SN58|A0A183SN58_SCHSO	inside	1	534				
//
# tr|A0A183SN74|A0A183SN74_SCHSO Length: 227
# tr|A0A183SN74|A0A183SN74_SCHSO Number of predicted TMRs: 0
tr|A0A183SN74|A0A183SN74_SCHSO	inside	1	227				
//
# tr|A0A183SN80|A0A183SN80_SCHSO Length: 1154
# tr|A0A183SN80|A0A183SN80_SCHSO Number of predicted TMRs: 2
tr|A0A183SN80|A0A183SN80_SCHSO	inside	1	962				
tr|A0A183SN80|A0A183SN80_SCHSO	TMhelix	963	972				
tr|A0A183SN80|A0A183SN80_SCHSO	outside	973	973				
tr|A0A183SN80|A0A183SN80_SCHSO	TMhelix	974	983				
tr|A0A183SN80|A0A183SN80_SCHSO	inside	984	1154				
//
# tr|A0A183SNB3|A0A183SNB3_SCHSO Length: 1201
# tr|A0A183SNB3|A0A183SNB3_SCHSO Number of predicted TMRs: 0
tr|A0A183SNB3|A0A183SNB3_SCHSO	inside	1	1201				
