# Supplementary material for: Among-population proteomic differences in Schistocephalus solidus based on excretory/secretory and total body protein predictions
Source: Parasit Vectors. 2025 May 20;18:180. doi: 10.1186/s13071-025-06807-x (PMC12090676; doi:10.1186/s13071-025-06807-x)
Supplement: Supplementary file 5 — Supplementary Material 5. [file 13071_2025_6807_MOESM5_ESM.gff3]

##gff-version 3
# tr|A0A183SNC8|A0A183SNC8_SCHSO Length: 295
# tr|A0A183SNC8|A0A183SNC8_SCHSO Number of predicted TMRs: 0
tr|A0A183SNC8|A0A183SNC8_SCHSO	inside	1	295				
//
# tr|A0A183SND1|A0A183SND1_SCHSO Length: 770
# tr|A0A183SND1|A0A183SND1_SCHSO Number of predicted TMRs: 0
tr|A0A183SND1|A0A183SND1_SCHSO	inside	1	770				
//
# tr|A0A183SNG1|A0A183SNG1_SCHSO Length: 692
# tr|A0A183SNG1|A0A183SNG1_SCHSO Number of predicted TMRs: 0
tr|A0A183SNG1|A0A183SNG1_SCHSO	outside	1	692				
//
# tr|A0A183SNG4|A0A183SNG4_SCHSO Length: 762
# tr|A0A183SNG4|A0A183SNG4_SCHSO Number of predicted TMRs: 0
tr|A0A183SNG4|A0A183SNG4_SCHSO	inside	1	762				
//
# tr|A0A183SNK1|A0A183SNK1_SCHSO Length: 576
# tr|A0A183SNK1|A0A183SNK1_SCHSO Number of predicted TMRs: 1
tr|A0A183SNK1|A0A183SNK1_SCHSO	outside	1	404				
tr|A0A183SNK1|A0A183SNK1_SCHSO	TMhelix	405	425				
tr|A0A183SNK1|A0A183SNK1_SCHSO	inside	426	576				
//
# tr|A0A183SNN4|A0A183SNN4_SCHSO Length: 903
# tr|A0A183SNN4|A0A183SNN4_SCHSO Number of predicted TMRs: 0
tr|A0A183SNN4|A0A183SNN4_SCHSO	inside	1	903				
//
# tr|A0A183SNR7|A0A183SNR7_SCHSO Length: 445
# tr|A0A183SNR7|A0A183SNR7_SCHSO Number of predicted TMRs: 0
tr|A0A183SNR7|A0A183SNR7_SCHSO	signal	1	19				
tr|A0A183SNR7|A0A183SNR7_SCHSO	outside	20	445				
//
# tr|A0A183SNT7|A0A183SNT7_SCHSO Length: 833
# tr|A0A183SNT7|A0A183SNT7_SCHSO Number of predicted TMRs: 0
tr|A0A183SNT7|A0A183SNT7_SCHSO	outside	1	833				
//
# tr|A0A183SNT9|A0A183SNT9_SCHSO Length: 324
# tr|A0A183SNT9|A0A183SNT9_SCHSO Number of predicted TMRs: 0
tr|A0A183SNT9|A0A183SNT9_SCHSO	inside	1	324				
//
# tr|A0A183SNU8|A0A183SNU8_SCHSO Length: 288
# tr|A0A183SNU8|A0A183SNU8_SCHSO Number of predicted TMRs: 0
tr|A0A183SNU8|A0A183SNU8_SCHSO	inside	1	288				
//
# tr|A0A183SNV5|A0A183SNV5_SCHSO Length: 2406
# tr|A0A183SNV5|A0A183SNV5_SCHSO Number of predicted TMRs: 0
tr|A0A183SNV5|A0A183SNV5_SCHSO	inside	1	2406				
//
# tr|A0A183SNV8|A0A183SNV8_SCHSO Length: 931
# tr|A0A183SNV8|A0A183SNV8_SCHSO Number of predicted TMRs: 0
tr|A0A183SNV8|A0A183SNV8_SCHSO	inside	1	931				
//
# tr|A0A183SNY3|A0A183SNY3_SCHSO Length: 308
# tr|A0A183SNY3|A0A183SNY3_SCHSO Number of predicted TMRs: 0
tr|A0A183SNY3|A0A183SNY3_SCHSO	inside	1	308				
//
# tr|A0A183SP02|A0A183SP02_SCHSO Length: 112
# tr|A0A183SP02|A0A183SP02_SCHSO Number of predicted TMRs: 0
tr|A0A183SP02|A0A183SP02_SCHSO	inside	1	112				
//
# tr|A0A183SP07|A0A183SP07_SCHSO Length: 429
# tr|A0A183SP07|A0A183SP07_SCHSO Number of predicted TMRs: 0
tr|A0A183SP07|A0A183SP07_SCHSO	inside	1	429				
//
# tr|A0A183SP26|A0A183SP26_SCHSO Length: 446
# tr|A0A183SP26|A0A183SP26_SCHSO Number of predicted TMRs: 1
tr|A0A183SP26|A0A183SP26_SCHSO	outside	1	388				
tr|A0A183SP26|A0A183SP26_SCHSO	TMhelix	389	411				
tr|A0A183SP26|A0A183SP26_SCHSO	inside	412	446				
//
# tr|A0A183SP29|A0A183SP29_SCHSO Length: 270
# tr|A0A183SP29|A0A183SP29_SCHSO Number of predicted TMRs: 0
tr|A0A183SP29|A0A183SP29_SCHSO	inside	1	270				
//
# tr|A0A183SP59|A0A183SP59_SCHSO Length: 694
# tr|A0A183SP59|A0A183SP59_SCHSO Number of predicted TMRs: 0
tr|A0A183SP59|A0A183SP59_SCHSO	inside	1	694				
//
# tr|A0A183SP63|A0A183SP63_SCHSO Length: 234
# tr|A0A183SP63|A0A183SP63_SCHSO Number of predicted TMRs: 0
tr|A0A183SP63|A0A183SP63_SCHSO	inside	1	234				
//
# tr|A0A183SP92|A0A183SP92_SCHSO Length: 406
# tr|A0A183SP92|A0A183SP92_SCHSO Number of predicted TMRs: 0
tr|A0A183SP92|A0A183SP92_SCHSO	inside	1	406				
//
# tr|A0A183SP96|A0A183SP96_SCHSO Length: 425
# tr|A0A183SP96|A0A183SP96_SCHSO Number of predicted TMRs: 0
tr|A0A183SP96|A0A183SP96_SCHSO	inside	1	425				
//
# tr|A0A183SP99|A0A183SP99_SCHSO Length: 492
# tr|A0A183SP99|A0A183SP99_SCHSO Number of predicted TMRs: 0
tr|A0A183SP99|A0A183SP99_SCHSO	inside	1	492				
//
# tr|A0A183SPA4|A0A183SPA4_SCHSO Length: 355
# tr|A0A183SPA4|A0A183SPA4_SCHSO Number of predicted TMRs: 0
tr|A0A183SPA4|A0A183SPA4_SCHSO	inside	1	355				
//
# tr|A0A183SPH2|A0A183SPH2_SCHSO Length: 717
# tr|A0A183SPH2|A0A183SPH2_SCHSO Number of predicted TMRs: 0
tr|A0A183SPH2|A0A183SPH2_SCHSO	inside	1	717				
//
# tr|A0A183SPL7|A0A183SPL7_SCHSO Length: 617
# tr|A0A183SPL7|A0A183SPL7_SCHSO Number of predicted TMRs: 0
tr|A0A183SPL7|A0A183SPL7_SCHSO	inside	1	617				
//
# tr|A0A183SPM1|A0A183SPM1_SCHSO Length: 470
# tr|A0A183SPM1|A0A183SPM1_SCHSO Number of predicted TMRs: 0
tr|A0A183SPM1|A0A183SPM1_SCHSO	inside	1	470				
//
# tr|A0A183SPN7|A0A183SPN7_SCHSO Length: 72
# tr|A0A183SPN7|A0A183SPN7_SCHSO Number of predicted TMRs: 0
tr|A0A183SPN7|A0A183SPN7_SCHSO	inside	1	72				
//
# tr|A0A183SPR4|A0A183SPR4_SCHSO Length: 582
# tr|A0A183SPR4|A0A183SPR4_SCHSO Number of predicted TMRs: 0
tr|A0A183SPR4|A0A183SPR4_SCHSO	inside	1	582				
//
# tr|A0A183SPW0|A0A183SPW0_SCHSO Length: 1180
# tr|A0A183SPW0|A0A183SPW0_SCHSO Number of predicted TMRs: 0
tr|A0A183SPW0|A0A183SPW0_SCHSO	inside	1	1180				
//
# tr|A0A183SPW1|A0A183SPW1_SCHSO Length: 1044
# tr|A0A183SPW1|A0A183SPW1_SCHSO Number of predicted TMRs: 0
tr|A0A183SPW1|A0A183SPW1_SCHSO	inside	1	1044				
//
# tr|A0A183SPW9|A0A183SPW9_SCHSO Length: 224
# tr|A0A183SPW9|A0A183SPW9_SCHSO Number of predicted TMRs: 1
tr|A0A183SPW9|A0A183SPW9_SCHSO	inside	1	197				
tr|A0A183SPW9|A0A183SPW9_SCHSO	TMhelix	198	216				
tr|A0A183SPW9|A0A183SPW9_SCHSO	outside	217	224				
//
# tr|A0A183SPZ3|A0A183SPZ3_SCHSO Length: 159
# tr|A0A183SPZ3|A0A183SPZ3_SCHSO Number of predicted TMRs: 0
tr|A0A183SPZ3|A0A183SPZ3_SCHSO	inside	1	159				
//
# tr|A0A183SQ05|A0A183SQ05_SCHSO Length: 672
# tr|A0A183SQ05|A0A183SQ05_SCHSO Number of predicted TMRs: 0
tr|A0A183SQ05|A0A183SQ05_SCHSO	inside	1	672				
//
# tr|A0A183SQ06|A0A183SQ06_SCHSO Length: 466
# tr|A0A183SQ06|A0A183SQ06_SCHSO Number of predicted TMRs: 0
tr|A0A183SQ06|A0A183SQ06_SCHSO	inside	1	466				
//
# tr|A0A183SQ37|A0A183SQ37_SCHSO Length: 684
# tr|A0A183SQ37|A0A183SQ37_SCHSO Number of predicted TMRs: 0
tr|A0A183SQ37|A0A183SQ37_SCHSO	inside	1	684				
//
# tr|A0A183SQ62|A0A183SQ62_SCHSO Length: 246
# tr|A0A183SQ62|A0A183SQ62_SCHSO Number of predicted TMRs: 0
tr|A0A183SQ62|A0A183SQ62_SCHSO	inside	1	246				
//
# tr|A0A183SQA3|A0A183SQA3_SCHSO Length: 837
# tr|A0A183SQA3|A0A183SQA3_SCHSO Number of predicted TMRs: 0
tr|A0A183SQA3|A0A183SQA3_SCHSO	inside	1	837				
//
# tr|A0A183SQG6|A0A183SQG6_SCHSO Length: 435
# tr|A0A183SQG6|A0A183SQG6_SCHSO Number of predicted TMRs: 0
tr|A0A183SQG6|A0A183SQG6_SCHSO	inside	1	435				
//
# tr|A0A183SQH1|A0A183SQH1_SCHSO Length: 381
# tr|A0A183SQH1|A0A183SQH1_SCHSO Number of predicted TMRs: 0
tr|A0A183SQH1|A0A183SQH1_SCHSO	inside	1	381				
//
# tr|A0A183SQL5|A0A183SQL5_SCHSO Length: 367
# tr|A0A183SQL5|A0A183SQL5_SCHSO Number of predicted TMRs: 0
tr|A0A183SQL5|A0A183SQL5_SCHSO	inside	1	367				
//
# tr|A0A183SQN5|A0A183SQN5_SCHSO Length: 275
# tr|A0A183SQN5|A0A183SQN5_SCHSO Number of predicted TMRs: 0
tr|A0A183SQN5|A0A183SQN5_SCHSO	inside	1	275				
//
# tr|A0A183SQP8|A0A183SQP8_SCHSO Length: 416
# tr|A0A183SQP8|A0A183SQP8_SCHSO Number of predicted TMRs: 0
tr|A0A183SQP8|A0A183SQP8_SCHSO	inside	1	416				
//
# tr|A0A183SQQ9|A0A183SQQ9_SCHSO Length: 212
# tr|A0A183SQQ9|A0A183SQQ9_SCHSO Number of predicted TMRs: 0
tr|A0A183SQQ9|A0A183SQQ9_SCHSO	inside	1	212				
//
# tr|A0A183SQV3|A0A183SQV3_SCHSO Length: 480
# tr|A0A183SQV3|A0A183SQV3_SCHSO Number of predicted TMRs: 0
tr|A0A183SQV3|A0A183SQV3_SCHSO	outside	1	480				
//
# tr|A0A183SQW7|A0A183SQW7_SCHSO Length: 100
# tr|A0A183SQW7|A0A183SQW7_SCHSO Number of predicted TMRs: 0
tr|A0A183SQW7|A0A183SQW7_SCHSO	inside	1	100				
//
# tr|A0A183SQW8|A0A183SQW8_SCHSO Length: 100
# tr|A0A183SQW8|A0A183SQW8_SCHSO Number of predicted TMRs: 0
tr|A0A183SQW8|A0A183SQW8_SCHSO	inside	1	100				
//
# tr|A0A183SR04|A0A183SR04_SCHSO Length: 142
# tr|A0A183SR04|A0A183SR04_SCHSO Number of predicted TMRs: 0
tr|A0A183SR04|A0A183SR04_SCHSO	inside	1	142				
//
# tr|A0A183SR07|A0A183SR07_SCHSO Length: 321
# tr|A0A183SR07|A0A183SR07_SCHSO Number of predicted TMRs: 0
tr|A0A183SR07|A0A183SR07_SCHSO	inside	1	321				
//
# tr|A0A183SR21|A0A183SR21_SCHSO Length: 854
# tr|A0A183SR21|A0A183SR21_SCHSO Number of predicted TMRs: 0
tr|A0A183SR21|A0A183SR21_SCHSO	inside	1	854				
//
# tr|A0A183SR34|A0A183SR34_SCHSO Length: 433
# tr|A0A183SR34|A0A183SR34_SCHSO Number of predicted TMRs: 0
tr|A0A183SR34|A0A183SR34_SCHSO	inside	1	433				
//
# tr|A0A183SR39|A0A183SR39_SCHSO Length: 396
# tr|A0A183SR39|A0A183SR39_SCHSO Number of predicted TMRs: 0
tr|A0A183SR39|A0A183SR39_SCHSO	inside	1	396				
//
# tr|A0A183SR40|A0A183SR40_SCHSO Length: 640
# tr|A0A183SR40|A0A183SR40_SCHSO Number of predicted TMRs: 0
tr|A0A183SR40|A0A183SR40_SCHSO	inside	1	640				
//
# tr|A0A183SR41|A0A183SR41_SCHSO Length: 247
# tr|A0A183SR41|A0A183SR41_SCHSO Number of predicted TMRs: 0
tr|A0A183SR41|A0A183SR41_SCHSO	inside	1	247				
//
# tr|A0A183SR53|A0A183SR53_SCHSO Length: 578
# tr|A0A183SR53|A0A183SR53_SCHSO Number of predicted TMRs: 0
tr|A0A183SR53|A0A183SR53_SCHSO	inside	1	578				
//
# tr|A0A183SR63|A0A183SR63_SCHSO Length: 1086
# tr|A0A183SR63|A0A183SR63_SCHSO Number of predicted TMRs: 0
tr|A0A183SR63|A0A183SR63_SCHSO	inside	1	1086				
//
# tr|A0A183SR80|A0A183SR80_SCHSO Length: 195
# tr|A0A183SR80|A0A183SR80_SCHSO Number of predicted TMRs: 0
tr|A0A183SR80|A0A183SR80_SCHSO	inside	1	195				
//
# tr|A0A183SR90|A0A183SR90_SCHSO Length: 111
# tr|A0A183SR90|A0A183SR90_SCHSO Number of predicted TMRs: 0
tr|A0A183SR90|A0A183SR90_SCHSO	outside	1	111				
//
# tr|A0A183SRA1|A0A183SRA1_SCHSO Length: 925
# tr|A0A183SRA1|A0A183SRA1_SCHSO Number of predicted TMRs: 0
tr|A0A183SRA1|A0A183SRA1_SCHSO	outside	1	925				
//
# tr|A0A183SRA4|A0A183SRA4_SCHSO Length: 681
# tr|A0A183SRA4|A0A183SRA4_SCHSO Number of predicted TMRs: 0
tr|A0A183SRA4|A0A183SRA4_SCHSO	inside	1	681				
//
# tr|A0A183SRC3|A0A183SRC3_SCHSO Length: 396
# tr|A0A183SRC3|A0A183SRC3_SCHSO Number of predicted TMRs: 0
tr|A0A183SRC3|A0A183SRC3_SCHSO	signal	1	11				
tr|A0A183SRC3|A0A183SRC3_SCHSO	outside	12	396				
//
# tr|A0A183SRE4|A0A183SRE4_SCHSO Length: 420
# tr|A0A183SRE4|A0A183SRE4_SCHSO Number of predicted TMRs: 0
tr|A0A183SRE4|A0A183SRE4_SCHSO	inside	1	420				
//
# tr|A0A183SRG4|A0A183SRG4_SCHSO Length: 498
# tr|A0A183SRG4|A0A183SRG4_SCHSO Number of predicted TMRs: 0
tr|A0A183SRG4|A0A183SRG4_SCHSO	inside	1	498				
//
# tr|A0A183SRJ2|A0A183SRJ2_SCHSO Length: 84
# tr|A0A183SRJ2|A0A183SRJ2_SCHSO Number of predicted TMRs: 0
tr|A0A183SRJ2|A0A183SRJ2_SCHSO	inside	1	84				
//
# tr|A0A183SRL3|A0A183SRL3_SCHSO Length: 806
# tr|A0A183SRL3|A0A183SRL3_SCHSO Number of predicted TMRs: 3
tr|A0A183SRL3|A0A183SRL3_SCHSO	inside	1	437				
tr|A0A183SRL3|A0A183SRL3_SCHSO	TMhelix	438	455				
tr|A0A183SRL3|A0A183SRL3_SCHSO	outside	456	478				
tr|A0A183SRL3|A0A183SRL3_SCHSO	TMhelix	479	498				
tr|A0A183SRL3|A0A183SRL3_SCHSO	inside	499	696				
tr|A0A183SRL3|A0A183SRL3_SCHSO	TMhelix	697	717				
tr|A0A183SRL3|A0A183SRL3_SCHSO	outside	718	806				
//
# tr|A0A183SRL6|A0A183SRL6_SCHSO Length: 638
# tr|A0A183SRL6|A0A183SRL6_SCHSO Number of predicted TMRs: 0
tr|A0A183SRL6|A0A183SRL6_SCHSO	inside	1	638				
//
# tr|A0A183SRL7|A0A183SRL7_SCHSO Length: 1426
# tr|A0A183SRL7|A0A183SRL7_SCHSO Number of predicted TMRs: 0
tr|A0A183SRL7|A0A183SRL7_SCHSO	outside	1	1426				
//
# tr|A0A183SRQ3|A0A183SRQ3_SCHSO Length: 1787
# tr|A0A183SRQ3|A0A183SRQ3_SCHSO Number of predicted TMRs: 0
tr|A0A183SRQ3|A0A183SRQ3_SCHSO	signal	1	23				
tr|A0A183SRQ3|A0A183SRQ3_SCHSO	outside	24	1787				
//
# tr|A0A183SRQ4|A0A183SRQ4_SCHSO Length: 202
# tr|A0A183SRQ4|A0A183SRQ4_SCHSO Number of predicted TMRs: 0
tr|A0A183SRQ4|A0A183SRQ4_SCHSO	inside	1	202				
//
# tr|A0A183SRT0|A0A183SRT0_SCHSO Length: 574
# tr|A0A183SRT0|A0A183SRT0_SCHSO Number of predicted TMRs: 2
tr|A0A183SRT0|A0A183SRT0_SCHSO	inside	1	426				
tr|A0A183SRT0|A0A183SRT0_SCHSO	TMhelix	427	440				
tr|A0A183SRT0|A0A183SRT0_SCHSO	outside	441	453				
tr|A0A183SRT0|A0A183SRT0_SCHSO	TMhelix	454	472				
tr|A0A183SRT0|A0A183SRT0_SCHSO	inside	473	574				
//
# tr|A0A183SRT5|A0A183SRT5_SCHSO Length: 266
# tr|A0A183SRT5|A0A183SRT5_SCHSO Number of predicted TMRs: 0
tr|A0A183SRT5|A0A183SRT5_SCHSO	inside	1	266				
//
# tr|A0A183SRW7|A0A183SRW7_SCHSO Length: 274
# tr|A0A183SRW7|A0A183SRW7_SCHSO Number of predicted TMRs: 0
tr|A0A183SRW7|A0A183SRW7_SCHSO	inside	1	274				
//
# tr|A0A183SS17|A0A183SS17_SCHSO Length: 429
# tr|A0A183SS17|A0A183SS17_SCHSO Number of predicted TMRs: 0
tr|A0A183SS17|A0A183SS17_SCHSO	inside	1	429				
//
# tr|A0A183SS31|A0A183SS31_SCHSO Length: 326
# tr|A0A183SS31|A0A183SS31_SCHSO Number of predicted TMRs: 0
tr|A0A183SS31|A0A183SS31_SCHSO	inside	1	326				
//
# tr|A0A183SS41|A0A183SS41_SCHSO Length: 582
# tr|A0A183SS41|A0A183SS41_SCHSO Number of predicted TMRs: 0
tr|A0A183SS41|A0A183SS41_SCHSO	inside	1	582				
//
# tr|A0A183SS59|A0A183SS59_SCHSO Length: 1755
# tr|A0A183SS59|A0A183SS59_SCHSO Number of predicted TMRs: 0
tr|A0A183SS59|A0A183SS59_SCHSO	outside	1	1755				
//
# tr|A0A183SS72|A0A183SS72_SCHSO Length: 650
# tr|A0A183SS72|A0A183SS72_SCHSO Number of predicted TMRs: 0
tr|A0A183SS72|A0A183SS72_SCHSO	outside	1	650				
//
# tr|A0A183SS87|A0A183SS87_SCHSO Length: 99
# tr|A0A183SS87|A0A183SS87_SCHSO Number of predicted TMRs: 0
tr|A0A183SS87|A0A183SS87_SCHSO	inside	1	99				
//
# tr|A0A183SS98|A0A183SS98_SCHSO Length: 378
# tr|A0A183SS98|A0A183SS98_SCHSO Number of predicted TMRs: 0
tr|A0A183SS98|A0A183SS98_SCHSO	inside	1	378				
//
# tr|A0A183SSA1|A0A183SSA1_SCHSO Length: 244
# tr|A0A183SSA1|A0A183SSA1_SCHSO Number of predicted TMRs: 0
tr|A0A183SSA1|A0A183SSA1_SCHSO	inside	1	244				
//
# tr|A0A183SSA8|A0A183SSA8_SCHSO Length: 558
# tr|A0A183SSA8|A0A183SSA8_SCHSO Number of predicted TMRs: 0
tr|A0A183SSA8|A0A183SSA8_SCHSO	inside	1	558				
//
# tr|A0A183SSC5|A0A183SSC5_SCHSO Length: 511
# tr|A0A183SSC5|A0A183SSC5_SCHSO Number of predicted TMRs: 0
tr|A0A183SSC5|A0A183SSC5_SCHSO	inside	1	511				
//
# tr|A0A183SSD8|A0A183SSD8_SCHSO Length: 305
# tr|A0A183SSD8|A0A183SSD8_SCHSO Number of predicted TMRs: 0
tr|A0A183SSD8|A0A183SSD8_SCHSO	signal	1	10				
tr|A0A183SSD8|A0A183SSD8_SCHSO	outside	11	305				
//
# tr|A0A183SSH0|A0A183SSH0_SCHSO Length: 305
# tr|A0A183SSH0|A0A183SSH0_SCHSO Number of predicted TMRs: 0
tr|A0A183SSH0|A0A183SSH0_SCHSO	inside	1	305				
//
# tr|A0A183SSN9|A0A183SSN9_SCHSO Length: 436
# tr|A0A183SSN9|A0A183SSN9_SCHSO Number of predicted TMRs: 0
tr|A0A183SSN9|A0A183SSN9_SCHSO	inside	1	436				
//
# tr|A0A183SSP9|A0A183SSP9_SCHSO Length: 460
# tr|A0A183SSP9|A0A183SSP9_SCHSO Number of predicted TMRs: 0
tr|A0A183SSP9|A0A183SSP9_SCHSO	inside	1	460				
//
# tr|A0A183SSR4|A0A183SSR4_SCHSO Length: 350
# tr|A0A183SSR4|A0A183SSR4_SCHSO Number of predicted TMRs: 0
tr|A0A183SSR4|A0A183SSR4_SCHSO	inside	1	350				
//
# tr|A0A183SSU0|A0A183SSU0_SCHSO Length: 176
# tr|A0A183SSU0|A0A183SSU0_SCHSO Number of predicted TMRs: 0
tr|A0A183SSU0|A0A183SSU0_SCHSO	inside	1	176				
//
# tr|A0A183SSU2|A0A183SSU2_SCHSO Length: 2697
# tr|A0A183SSU2|A0A183SSU2_SCHSO Number of predicted TMRs: 0
tr|A0A183SSU2|A0A183SSU2_SCHSO	inside	1	2697				
//
# tr|A0A183SSU9|A0A183SSU9_SCHSO Length: 1568
# tr|A0A183SSU9|A0A183SSU9_SCHSO Number of predicted TMRs: 0
tr|A0A183SSU9|A0A183SSU9_SCHSO	inside	1	1568				
//
# tr|A0A183ST01|A0A183ST01_SCHSO Length: 314
# tr|A0A183ST01|A0A183ST01_SCHSO Number of predicted TMRs: 0
tr|A0A183ST01|A0A183ST01_SCHSO	signal	1	32				
tr|A0A183ST01|A0A183ST01_SCHSO	outside	33	314				
//
# tr|A0A183ST20|A0A183ST20_SCHSO Length: 214
# tr|A0A183ST20|A0A183ST20_SCHSO Number of predicted TMRs: 0
tr|A0A183ST20|A0A183ST20_SCHSO	inside	1	214				
//
# tr|A0A183ST24|A0A183ST24_SCHSO Length: 945
# tr|A0A183ST24|A0A183ST24_SCHSO Number of predicted TMRs: 0
tr|A0A183ST24|A0A183ST24_SCHSO	inside	1	945				
//
# tr|A0A183ST27|A0A183ST27_SCHSO Length: 183
# tr|A0A183ST27|A0A183ST27_SCHSO Number of predicted TMRs: 0
tr|A0A183ST27|A0A183ST27_SCHSO	inside	1	183				
//
# tr|A0A183ST90|A0A183ST90_SCHSO Length: 552
# tr|A0A183ST90|A0A183ST90_SCHSO Number of predicted TMRs: 0
tr|A0A183ST90|A0A183ST90_SCHSO	inside	1	552				
//
# tr|A0A183STB9|A0A183STB9_SCHSO Length: 3476
# tr|A0A183STB9|A0A183STB9_SCHSO Number of predicted TMRs: 0
tr|A0A183STB9|A0A183STB9_SCHSO	inside	1	3476				
//
# tr|A0A183STC0|A0A183STC0_SCHSO Length: 149
# tr|A0A183STC0|A0A183STC0_SCHSO Number of predicted TMRs: 0
tr|A0A183STC0|A0A183STC0_SCHSO	inside	1	149				
//
# tr|A0A183STH2|A0A183STH2_SCHSO Length: 1381
# tr|A0A183STH2|A0A183STH2_SCHSO Number of predicted TMRs: 0
tr|A0A183STH2|A0A183STH2_SCHSO	inside	1	1381				
//
# tr|A0A183STH7|A0A183STH7_SCHSO Length: 162
# tr|A0A183STH7|A0A183STH7_SCHSO Number of predicted TMRs: 0
tr|A0A183STH7|A0A183STH7_SCHSO	inside	1	162				
//
# tr|A0A183STK5|A0A183STK5_SCHSO Length: 160
# tr|A0A183STK5|A0A183STK5_SCHSO Number of predicted TMRs: 0
tr|A0A183STK5|A0A183STK5_SCHSO	inside	1	160				
//
# tr|A0A183STK7|A0A183STK7_SCHSO Length: 134
# tr|A0A183STK7|A0A183STK7_SCHSO Number of predicted TMRs: 0
tr|A0A183STK7|A0A183STK7_SCHSO	inside	1	134				
//
# tr|A0A183STM6|A0A183STM6_SCHSO Length: 1091
# tr|A0A183STM6|A0A183STM6_SCHSO Number of predicted TMRs: 1
tr|A0A183STM6|A0A183STM6_SCHSO	inside	1	63				
tr|A0A183STM6|A0A183STM6_SCHSO	TMhelix	64	73				
tr|A0A183STM6|A0A183STM6_SCHSO	outside	74	1091				
//
# tr|A0A183STM8|A0A183STM8_SCHSO Length: 1305
# tr|A0A183STM8|A0A183STM8_SCHSO Number of predicted TMRs: 0
tr|A0A183STM8|A0A183STM8_SCHSO	signal	1	40				
tr|A0A183STM8|A0A183STM8_SCHSO	outside	41	1305				
//
# tr|A0A183STN4|A0A183STN4_SCHSO Length: 568
# tr|A0A183STN4|A0A183STN4_SCHSO Number of predicted TMRs: 0
tr|A0A183STN4|A0A183STN4_SCHSO	inside	1	568				
//
# tr|A0A183STQ7|A0A183STQ7_SCHSO Length: 298
# tr|A0A183STQ7|A0A183STQ7_SCHSO Number of predicted TMRs: 0
tr|A0A183STQ7|A0A183STQ7_SCHSO	inside	1	298				
//
# tr|A0A183STS2|A0A183STS2_SCHSO Length: 695
# tr|A0A183STS2|A0A183STS2_SCHSO Number of predicted TMRs: 0
tr|A0A183STS2|A0A183STS2_SCHSO	inside	1	695				
//
# tr|A0A183STW8|A0A183STW8_SCHSO Length: 891
# tr|A0A183STW8|A0A183STW8_SCHSO Number of predicted TMRs: 0
tr|A0A183STW8|A0A183STW8_SCHSO	inside	1	891				
//
# tr|A0A183SU08|A0A183SU08_SCHSO Length: 413
# tr|A0A183SU08|A0A183SU08_SCHSO Number of predicted TMRs: 0
tr|A0A183SU08|A0A183SU08_SCHSO	inside	1	413				
//
# tr|A0A183SU34|A0A183SU34_SCHSO Length: 1046
# tr|A0A183SU34|A0A183SU34_SCHSO Number of predicted TMRs: 0
tr|A0A183SU34|A0A183SU34_SCHSO	signal	1	30				
tr|A0A183SU34|A0A183SU34_SCHSO	outside	31	1046				
//
# tr|A0A183SU92|A0A183SU92_SCHSO Length: 119
# tr|A0A183SU92|A0A183SU92_SCHSO Number of predicted TMRs: 0
tr|A0A183SU92|A0A183SU92_SCHSO	inside	1	119				
//
# tr|A0A183SU93|A0A183SU93_SCHSO Length: 979
# tr|A0A183SU93|A0A183SU93_SCHSO Number of predicted TMRs: 0
tr|A0A183SU93|A0A183SU93_SCHSO	signal	1	16				
tr|A0A183SU93|A0A183SU93_SCHSO	outside	17	979				
//
# tr|A0A183SU97|A0A183SU97_SCHSO Length: 265
# tr|A0A183SU97|A0A183SU97_SCHSO Number of predicted TMRs: 0
tr|A0A183SU97|A0A183SU97_SCHSO	inside	1	265				
//
# tr|A0A183SUD4|A0A183SUD4_SCHSO Length: 456
# tr|A0A183SUD4|A0A183SUD4_SCHSO Number of predicted TMRs: 0
tr|A0A183SUD4|A0A183SUD4_SCHSO	inside	1	456				
//
# tr|A0A183SUE0|A0A183SUE0_SCHSO Length: 530
# tr|A0A183SUE0|A0A183SUE0_SCHSO Number of predicted TMRs: 0
tr|A0A183SUE0|A0A183SUE0_SCHSO	inside	1	530				
//
# tr|A0A183SUF0|A0A183SUF0_SCHSO Length: 230
# tr|A0A183SUF0|A0A183SUF0_SCHSO Number of predicted TMRs: 0
tr|A0A183SUF0|A0A183SUF0_SCHSO	inside	1	230				
//
# tr|A0A183SUG3|A0A183SUG3_SCHSO Length: 348
# tr|A0A183SUG3|A0A183SUG3_SCHSO Number of predicted TMRs: 0
tr|A0A183SUG3|A0A183SUG3_SCHSO	inside	1	348				
//
# tr|A0A183SUH1|A0A183SUH1_SCHSO Length: 275
# tr|A0A183SUH1|A0A183SUH1_SCHSO Number of predicted TMRs: 0
tr|A0A183SUH1|A0A183SUH1_SCHSO	inside	1	275				
//
# tr|A0A183SUH9|A0A183SUH9_SCHSO Length: 312
# tr|A0A183SUH9|A0A183SUH9_SCHSO Number of predicted TMRs: 0
tr|A0A183SUH9|A0A183SUH9_SCHSO	inside	1	312				
//
# tr|A0A183SUJ7|A0A183SUJ7_SCHSO Length: 835
# tr|A0A183SUJ7|A0A183SUJ7_SCHSO Number of predicted TMRs: 0
tr|A0A183SUJ7|A0A183SUJ7_SCHSO	inside	1	835				
//
# tr|A0A183SUJ9|A0A183SUJ9_SCHSO Length: 554
# tr|A0A183SUJ9|A0A183SUJ9_SCHSO Number of predicted TMRs: 0
tr|A0A183SUJ9|A0A183SUJ9_SCHSO	inside	1	554				
//
# tr|A0A183SUQ4|A0A183SUQ4_SCHSO Length: 442
# tr|A0A183SUQ4|A0A183SUQ4_SCHSO Number of predicted TMRs: 0
tr|A0A183SUQ4|A0A183SUQ4_SCHSO	inside	1	442				
//
# tr|A0A183SUR6|A0A183SUR6_SCHSO Length: 367
# tr|A0A183SUR6|A0A183SUR6_SCHSO Number of predicted TMRs: 0
tr|A0A183SUR6|A0A183SUR6_SCHSO	inside	1	367				
//
# tr|A0A183SUS1|A0A183SUS1_SCHSO Length: 197
# tr|A0A183SUS1|A0A183SUS1_SCHSO Number of predicted TMRs: 0
tr|A0A183SUS1|A0A183SUS1_SCHSO	inside	1	197				
//
# tr|A0A183SUS7|A0A183SUS7_SCHSO Length: 421
# tr|A0A183SUS7|A0A183SUS7_SCHSO Number of predicted TMRs: 0
tr|A0A183SUS7|A0A183SUS7_SCHSO	outside	1	421				
//
# tr|A0A183SUU8|A0A183SUU8_SCHSO Length: 501
# tr|A0A183SUU8|A0A183SUU8_SCHSO Number of predicted TMRs: 0
tr|A0A183SUU8|A0A183SUU8_SCHSO	inside	1	501				
//
# tr|A0A183SUV5|A0A183SUV5_SCHSO Length: 673
# tr|A0A183SUV5|A0A183SUV5_SCHSO Number of predicted TMRs: 0
tr|A0A183SUV5|A0A183SUV5_SCHSO	outside	1	673				
//
# tr|A0A183SUW0|A0A183SUW0_SCHSO Length: 435
# tr|A0A183SUW0|A0A183SUW0_SCHSO Number of predicted TMRs: 0
tr|A0A183SUW0|A0A183SUW0_SCHSO	signal	1	20				
tr|A0A183SUW0|A0A183SUW0_SCHSO	outside	21	435				
//
# tr|A0A183SUW6|A0A183SUW6_SCHSO Length: 285
# tr|A0A183SUW6|A0A183SUW6_SCHSO Number of predicted TMRs: 0
tr|A0A183SUW6|A0A183SUW6_SCHSO	inside	1	285				
//
# tr|A0A183SUW7|A0A183SUW7_SCHSO Length: 742
# tr|A0A183SUW7|A0A183SUW7_SCHSO Number of predicted TMRs: 0
tr|A0A183SUW7|A0A183SUW7_SCHSO	inside	1	742				
//
# tr|A0A183SUY5|A0A183SUY5_SCHSO Length: 320
# tr|A0A183SUY5|A0A183SUY5_SCHSO Number of predicted TMRs: 0
tr|A0A183SUY5|A0A183SUY5_SCHSO	inside	1	320				
//
# tr|A0A183SV26|A0A183SV26_SCHSO Length: 375
# tr|A0A183SV26|A0A183SV26_SCHSO Number of predicted TMRs: 0
tr|A0A183SV26|A0A183SV26_SCHSO	inside	1	375				
//
# tr|A0A183SV77|A0A183SV77_SCHSO Length: 491
# tr|A0A183SV77|A0A183SV77_SCHSO Number of predicted TMRs: 0
tr|A0A183SV77|A0A183SV77_SCHSO	inside	1	491				
//
# tr|A0A183SV81|A0A183SV81_SCHSO Length: 125
# tr|A0A183SV81|A0A183SV81_SCHSO Number of predicted TMRs: 0
tr|A0A183SV81|A0A183SV81_SCHSO	inside	1	125				
//
# tr|A0A183SV89|A0A183SV89_SCHSO Length: 151
# tr|A0A183SV89|A0A183SV89_SCHSO Number of predicted TMRs: 0
tr|A0A183SV89|A0A183SV89_SCHSO	signal	1	20				
tr|A0A183SV89|A0A183SV89_SCHSO	outside	21	151				
//
# tr|A0A183SV90|A0A183SV90_SCHSO Length: 152
# tr|A0A183SV90|A0A183SV90_SCHSO Number of predicted TMRs: 0
tr|A0A183SV90|A0A183SV90_SCHSO	signal	1	19				
tr|A0A183SV90|A0A183SV90_SCHSO	outside	20	152				
//
# tr|A0A183SV92|A0A183SV92_SCHSO Length: 523
# tr|A0A183SV92|A0A183SV92_SCHSO Number of predicted TMRs: 0
tr|A0A183SV92|A0A183SV92_SCHSO	inside	1	523				
//
# tr|A0A183SVA2|A0A183SVA2_SCHSO Length: 407
# tr|A0A183SVA2|A0A183SVA2_SCHSO Number of predicted TMRs: 0
tr|A0A183SVA2|A0A183SVA2_SCHSO	inside	1	407				
//
# tr|A0A183SVA6|A0A183SVA6_SCHSO Length: 322
# tr|A0A183SVA6|A0A183SVA6_SCHSO Number of predicted TMRs: 0
tr|A0A183SVA6|A0A183SVA6_SCHSO	inside	1	322				
//
# tr|A0A183SVE4|A0A183SVE4_SCHSO Length: 591
# tr|A0A183SVE4|A0A183SVE4_SCHSO Number of predicted TMRs: 0
tr|A0A183SVE4|A0A183SVE4_SCHSO	inside	1	591				
//
# tr|A0A183SVF1|A0A183SVF1_SCHSO Length: 316
# tr|A0A183SVF1|A0A183SVF1_SCHSO Number of predicted TMRs: 0
tr|A0A183SVF1|A0A183SVF1_SCHSO	inside	1	316				
//
# tr|A0A183SVH2|A0A183SVH2_SCHSO Length: 174
# tr|A0A183SVH2|A0A183SVH2_SCHSO Number of predicted TMRs: 0
tr|A0A183SVH2|A0A183SVH2_SCHSO	inside	1	174				
//
# tr|A0A183SVN3|A0A183SVN3_SCHSO Length: 782
# tr|A0A183SVN3|A0A183SVN3_SCHSO Number of predicted TMRs: 0
tr|A0A183SVN3|A0A183SVN3_SCHSO	inside	1	782				
//
# tr|A0A183SVR0|A0A183SVR0_SCHSO Length: 361
# tr|A0A183SVR0|A0A183SVR0_SCHSO Number of predicted TMRs: 0
tr|A0A183SVR0|A0A183SVR0_SCHSO	inside	1	361				
//
# tr|A0A183SVT1|A0A183SVT1_SCHSO Length: 946
# tr|A0A183SVT1|A0A183SVT1_SCHSO Number of predicted TMRs: 0
tr|A0A183SVT1|A0A183SVT1_SCHSO	inside	1	946				
//
# tr|A0A183SVU0|A0A183SVU0_SCHSO Length: 446
# tr|A0A183SVU0|A0A183SVU0_SCHSO Number of predicted TMRs: 0
tr|A0A183SVU0|A0A183SVU0_SCHSO	inside	1	446				
//
# tr|A0A183SVX8|A0A183SVX8_SCHSO Length: 385
# tr|A0A183SVX8|A0A183SVX8_SCHSO Number of predicted TMRs: 0
tr|A0A183SVX8|A0A183SVX8_SCHSO	inside	1	385				
//
# tr|A0A183SVY0|A0A183SVY0_SCHSO Length: 376
# tr|A0A183SVY0|A0A183SVY0_SCHSO Number of predicted TMRs: 0
tr|A0A183SVY0|A0A183SVY0_SCHSO	inside	1	376				
//
# tr|A0A183SVZ3|A0A183SVZ3_SCHSO Length: 259
# tr|A0A183SVZ3|A0A183SVZ3_SCHSO Number of predicted TMRs: 0
tr|A0A183SVZ3|A0A183SVZ3_SCHSO	inside	1	259				
//
# tr|A0A183SW05|A0A183SW05_SCHSO Length: 461
# tr|A0A183SW05|A0A183SW05_SCHSO Number of predicted TMRs: 0
tr|A0A183SW05|A0A183SW05_SCHSO	signal	1	19				
tr|A0A183SW05|A0A183SW05_SCHSO	outside	20	461				
//
# tr|A0A183SW20|A0A183SW20_SCHSO Length: 614
# tr|A0A183SW20|A0A183SW20_SCHSO Number of predicted TMRs: 0
tr|A0A183SW20|A0A183SW20_SCHSO	inside	1	614				
//
# tr|A0A183SW27|A0A183SW27_SCHSO Length: 383
# tr|A0A183SW27|A0A183SW27_SCHSO Number of predicted TMRs: 4
tr|A0A183SW27|A0A183SW27_SCHSO	inside	1	11				
tr|A0A183SW27|A0A183SW27_SCHSO	TMhelix	12	21				
tr|A0A183SW27|A0A183SW27_SCHSO	outside	22	22				
tr|A0A183SW27|A0A183SW27_SCHSO	TMhelix	23	38				
tr|A0A183SW27|A0A183SW27_SCHSO	inside	39	337				
tr|A0A183SW27|A0A183SW27_SCHSO	TMhelix	338	357				
tr|A0A183SW27|A0A183SW27_SCHSO	outside	358	361				
tr|A0A183SW27|A0A183SW27_SCHSO	TMhelix	362	376				
tr|A0A183SW27|A0A183SW27_SCHSO	inside	377	383				
//
# tr|A0A183SW54|A0A183SW54_SCHSO Length: 193
# tr|A0A183SW54|A0A183SW54_SCHSO Number of predicted TMRs: 0
tr|A0A183SW54|A0A183SW54_SCHSO	inside	1	193				
//
# tr|A0A183SW56|A0A183SW56_SCHSO Length: 283
# tr|A0A183SW56|A0A183SW56_SCHSO Number of predicted TMRs: 0
tr|A0A183SW56|A0A183SW56_SCHSO	outside	1	283				
//
# tr|A0A183SW65|A0A183SW65_SCHSO Length: 855
# tr|A0A183SW65|A0A183SW65_SCHSO Number of predicted TMRs: 0
tr|A0A183SW65|A0A183SW65_SCHSO	inside	1	855				
//
# tr|A0A183SW81|A0A183SW81_SCHSO Length: 913
# tr|A0A183SW81|A0A183SW81_SCHSO Number of predicted TMRs: 0
tr|A0A183SW81|A0A183SW81_SCHSO	inside	1	913				
//
# tr|A0A183SW92|A0A183SW92_SCHSO Length: 165
# tr|A0A183SW92|A0A183SW92_SCHSO Number of predicted TMRs: 0
tr|A0A183SW92|A0A183SW92_SCHSO	inside	1	165				
//
# tr|A0A183SWB9|A0A183SWB9_SCHSO Length: 321
# tr|A0A183SWB9|A0A183SWB9_SCHSO Number of predicted TMRs: 0
tr|A0A183SWB9|A0A183SWB9_SCHSO	signal	1	21				
tr|A0A183SWB9|A0A183SWB9_SCHSO	outside	22	321				
//
# tr|A0A183SWC1|A0A183SWC1_SCHSO Length: 397
# tr|A0A183SWC1|A0A183SWC1_SCHSO Number of predicted TMRs: 0
tr|A0A183SWC1|A0A183SWC1_SCHSO	inside	1	397				
//
# tr|A0A183SWE1|A0A183SWE1_SCHSO Length: 694
# tr|A0A183SWE1|A0A183SWE1_SCHSO Number of predicted TMRs: 0
tr|A0A183SWE1|A0A183SWE1_SCHSO	inside	1	694				
//
# tr|A0A183SWF7|A0A183SWF7_SCHSO Length: 243
# tr|A0A183SWF7|A0A183SWF7_SCHSO Number of predicted TMRs: 0
tr|A0A183SWF7|A0A183SWF7_SCHSO	inside	1	243				
//
# tr|A0A183SWF8|A0A183SWF8_SCHSO Length: 186
# tr|A0A183SWF8|A0A183SWF8_SCHSO Number of predicted TMRs: 0
tr|A0A183SWF8|A0A183SWF8_SCHSO	inside	1	186				
//
# tr|A0A183SWG7|A0A183SWG7_SCHSO Length: 317
# tr|A0A183SWG7|A0A183SWG7_SCHSO Number of predicted TMRs: 1
tr|A0A183SWG7|A0A183SWG7_SCHSO	outside	1	2				
tr|A0A183SWG7|A0A183SWG7_SCHSO	TMhelix	3	23				
tr|A0A183SWG7|A0A183SWG7_SCHSO	inside	24	317				
//
# tr|A0A183SWJ9|A0A183SWJ9_SCHSO Length: 1353
# tr|A0A183SWJ9|A0A183SWJ9_SCHSO Number of predicted TMRs: 0
tr|A0A183SWJ9|A0A183SWJ9_SCHSO	outside	1	1353				
//
# tr|A0A183SWK7|A0A183SWK7_SCHSO Length: 136
# tr|A0A183SWK7|A0A183SWK7_SCHSO Number of predicted TMRs: 0
tr|A0A183SWK7|A0A183SWK7_SCHSO	inside	1	136				
//
# tr|A0A183SWL0|A0A183SWL0_SCHSO Length: 297
# tr|A0A183SWL0|A0A183SWL0_SCHSO Number of predicted TMRs: 0
tr|A0A183SWL0|A0A183SWL0_SCHSO	inside	1	297				
//
# tr|A0A183SWL1|A0A183SWL1_SCHSO Length: 260
# tr|A0A183SWL1|A0A183SWL1_SCHSO Number of predicted TMRs: 0
tr|A0A183SWL1|A0A183SWL1_SCHSO	inside	1	260				
//
# tr|A0A183SWM2|A0A183SWM2_SCHSO Length: 445
# tr|A0A183SWM2|A0A183SWM2_SCHSO Number of predicted TMRs: 0
tr|A0A183SWM2|A0A183SWM2_SCHSO	inside	1	445				
//
# tr|A0A183SWM3|A0A183SWM3_SCHSO Length: 569
# tr|A0A183SWM3|A0A183SWM3_SCHSO Number of predicted TMRs: 0
tr|A0A183SWM3|A0A183SWM3_SCHSO	inside	1	569				
//
# tr|A0A183SWM4|A0A183SWM4_SCHSO Length: 2219
# tr|A0A183SWM4|A0A183SWM4_SCHSO Number of predicted TMRs: 1
tr|A0A183SWM4|A0A183SWM4_SCHSO	outside	1	2134				
tr|A0A183SWM4|A0A183SWM4_SCHSO	TMhelix	2135	2154				
tr|A0A183SWM4|A0A183SWM4_SCHSO	inside	2155	2219				
//
# tr|A0A183SWQ1|A0A183SWQ1_SCHSO Length: 651
# tr|A0A183SWQ1|A0A183SWQ1_SCHSO Number of predicted TMRs: 0
tr|A0A183SWQ1|A0A183SWQ1_SCHSO	inside	1	651				
//
# tr|A0A183SWQ3|A0A183SWQ3_SCHSO Length: 1413
# tr|A0A183SWQ3|A0A183SWQ3_SCHSO Number of predicted TMRs: 0
tr|A0A183SWQ3|A0A183SWQ3_SCHSO	inside	1	1413				
//
# tr|A0A183SWQ4|A0A183SWQ4_SCHSO Length: 159
# tr|A0A183SWQ4|A0A183SWQ4_SCHSO Number of predicted TMRs: 0
tr|A0A183SWQ4|A0A183SWQ4_SCHSO	inside	1	159				
//
# tr|A0A183SWT0|A0A183SWT0_SCHSO Length: 341
# tr|A0A183SWT0|A0A183SWT0_SCHSO Number of predicted TMRs: 0
tr|A0A183SWT0|A0A183SWT0_SCHSO	inside	1	341				
//
# tr|A0A183SWU9|A0A183SWU9_SCHSO Length: 231
# tr|A0A183SWU9|A0A183SWU9_SCHSO Number of predicted TMRs: 0
tr|A0A183SWU9|A0A183SWU9_SCHSO	inside	1	231				
//
# tr|A0A183SWW7|A0A183SWW7_SCHSO Length: 898
# tr|A0A183SWW7|A0A183SWW7_SCHSO Number of predicted TMRs: 8
tr|A0A183SWW7|A0A183SWW7_SCHSO	inside	1	27				
tr|A0A183SWW7|A0A183SWW7_SCHSO	TMhelix	28	48				
tr|A0A183SWW7|A0A183SWW7_SCHSO	outside	49	109				
tr|A0A183SWW7|A0A183SWW7_SCHSO	TMhelix	110	125				
tr|A0A183SWW7|A0A183SWW7_SCHSO	inside	126	208				
tr|A0A183SWW7|A0A183SWW7_SCHSO	TMhelix	209	229				
tr|A0A183SWW7|A0A183SWW7_SCHSO	outside	230	300				
tr|A0A183SWW7|A0A183SWW7_SCHSO	TMhelix	301	323				
tr|A0A183SWW7|A0A183SWW7_SCHSO	inside	324	449				
tr|A0A183SWW7|A0A183SWW7_SCHSO	TMhelix	450	473				
tr|A0A183SWW7|A0A183SWW7_SCHSO	outside	474	562				
tr|A0A183SWW7|A0A183SWW7_SCHSO	TMhelix	563	581				
tr|A0A183SWW7|A0A183SWW7_SCHSO	inside	582	662				
tr|A0A183SWW7|A0A183SWW7_SCHSO	TMhelix	663	683				
tr|A0A183SWW7|A0A183SWW7_SCHSO	outside	684	752				
tr|A0A183SWW7|A0A183SWW7_SCHSO	TMhelix	753	777				
tr|A0A183SWW7|A0A183SWW7_SCHSO	inside	778	898				
//
# tr|A0A183SWX1|A0A183SWX1_SCHSO Length: 486
# tr|A0A183SWX1|A0A183SWX1_SCHSO Number of predicted TMRs: 0
tr|A0A183SWX1|A0A183SWX1_SCHSO	inside	1	486				
//
# tr|A0A183SWX6|A0A183SWX6_SCHSO Length: 828
# tr|A0A183SWX6|A0A183SWX6_SCHSO Number of predicted TMRs: 0
tr|A0A183SWX6|A0A183SWX6_SCHSO	inside	1	828				
//
# tr|A0A183SWX7|A0A183SWX7_SCHSO Length: 1268
# tr|A0A183SWX7|A0A183SWX7_SCHSO Number of predicted TMRs: 0
tr|A0A183SWX7|A0A183SWX7_SCHSO	inside	1	1268				
//
# tr|A0A183SX40|A0A183SX40_SCHSO Length: 220
# tr|A0A183SX40|A0A183SX40_SCHSO Number of predicted TMRs: 0
tr|A0A183SX40|A0A183SX40_SCHSO	inside	1	220				
//
# tr|A0A183SX85|A0A183SX85_SCHSO Length: 515
# tr|A0A183SX85|A0A183SX85_SCHSO Number of predicted TMRs: 0
tr|A0A183SX85|A0A183SX85_SCHSO	inside	1	515				
//
# tr|A0A183SX90|A0A183SX90_SCHSO Length: 3532
# tr|A0A183SX90|A0A183SX90_SCHSO Number of predicted TMRs: 0
tr|A0A183SX90|A0A183SX90_SCHSO	inside	1	3532				
//
# tr|A0A183SXC9|A0A183SXC9_SCHSO Length: 522
# tr|A0A183SXC9|A0A183SXC9_SCHSO Number of predicted TMRs: 0
tr|A0A183SXC9|A0A183SXC9_SCHSO	inside	1	522				
//
# tr|A0A183SXD3|A0A183SXD3_SCHSO Length: 311
# tr|A0A183SXD3|A0A183SXD3_SCHSO Number of predicted TMRs: 0
tr|A0A183SXD3|A0A183SXD3_SCHSO	inside	1	311				
//
# tr|A0A183SXD5|A0A183SXD5_SCHSO Length: 707
# tr|A0A183SXD5|A0A183SXD5_SCHSO Number of predicted TMRs: 0
tr|A0A183SXD5|A0A183SXD5_SCHSO	inside	1	707				
//
# tr|A0A183SXD6|A0A183SXD6_SCHSO Length: 336
# tr|A0A183SXD6|A0A183SXD6_SCHSO Number of predicted TMRs: 0
tr|A0A183SXD6|A0A183SXD6_SCHSO	inside	1	336				
//
# tr|A0A183SXF9|A0A183SXF9_SCHSO Length: 396
# tr|A0A183SXF9|A0A183SXF9_SCHSO Number of predicted TMRs: 4
tr|A0A183SXF9|A0A183SXF9_SCHSO	inside	1	206				
tr|A0A183SXF9|A0A183SXF9_SCHSO	TMhelix	207	216				
tr|A0A183SXF9|A0A183SXF9_SCHSO	outside	217	217				
tr|A0A183SXF9|A0A183SXF9_SCHSO	TMhelix	218	227				
tr|A0A183SXF9|A0A183SXF9_SCHSO	inside	228	231				
tr|A0A183SXF9|A0A183SXF9_SCHSO	TMhelix	232	250				
tr|A0A183SXF9|A0A183SXF9_SCHSO	outside	251	343				
tr|A0A183SXF9|A0A183SXF9_SCHSO	TMhelix	344	362				
tr|A0A183SXF9|A0A183SXF9_SCHSO	inside	363	396				
//
# tr|A0A183SXG0|A0A183SXG0_SCHSO Length: 327
# tr|A0A183SXG0|A0A183SXG0_SCHSO Number of predicted TMRs: 0
tr|A0A183SXG0|A0A183SXG0_SCHSO	inside	1	327				
//
# tr|A0A183SXI3|A0A183SXI3_SCHSO Length: 262
# tr|A0A183SXI3|A0A183SXI3_SCHSO Number of predicted TMRs: 0
tr|A0A183SXI3|A0A183SXI3_SCHSO	inside	1	262				
//
# tr|A0A183SXL2|A0A183SXL2_SCHSO Length: 191
# tr|A0A183SXL2|A0A183SXL2_SCHSO Number of predicted TMRs: 0
tr|A0A183SXL2|A0A183SXL2_SCHSO	inside	1	191				
//
# tr|A0A183SXN2|A0A183SXN2_SCHSO Length: 428
# tr|A0A183SXN2|A0A183SXN2_SCHSO Number of predicted TMRs: 0
tr|A0A183SXN2|A0A183SXN2_SCHSO	inside	1	428				
//
# tr|A0A183SXP6|A0A183SXP6_SCHSO Length: 328
# tr|A0A183SXP6|A0A183SXP6_SCHSO Number of predicted TMRs: 6
tr|A0A183SXP6|A0A183SXP6_SCHSO	inside	1	94				
tr|A0A183SXP6|A0A183SXP6_SCHSO	TMhelix	95	112				
tr|A0A183SXP6|A0A183SXP6_SCHSO	outside	113	115				
tr|A0A183SXP6|A0A183SXP6_SCHSO	TMhelix	116	133				
tr|A0A183SXP6|A0A183SXP6_SCHSO	inside	134	148				
tr|A0A183SXP6|A0A183SXP6_SCHSO	TMhelix	149	168				
tr|A0A183SXP6|A0A183SXP6_SCHSO	outside	169	180				
tr|A0A183SXP6|A0A183SXP6_SCHSO	TMhelix	181	198				
tr|A0A183SXP6|A0A183SXP6_SCHSO	inside	199	227				
tr|A0A183SXP6|A0A183SXP6_SCHSO	TMhelix	228	253				
tr|A0A183SXP6|A0A183SXP6_SCHSO	outside	254	264				
tr|A0A183SXP6|A0A183SXP6_SCHSO	TMhelix	265	289				
tr|A0A183SXP6|A0A183SXP6_SCHSO	inside	290	328				
//
# tr|A0A183SXS7|A0A183SXS7_SCHSO Length: 328
# tr|A0A183SXS7|A0A183SXS7_SCHSO Number of predicted TMRs: 0
tr|A0A183SXS7|A0A183SXS7_SCHSO	inside	1	328				
//
# tr|A0A183SXW1|A0A183SXW1_SCHSO Length: 258
# tr|A0A183SXW1|A0A183SXW1_SCHSO Number of predicted TMRs: 0
tr|A0A183SXW1|A0A183SXW1_SCHSO	inside	1	258				
//
# tr|A0A183SXW4|A0A183SXW4_SCHSO Length: 195
# tr|A0A183SXW4|A0A183SXW4_SCHSO Number of predicted TMRs: 0
tr|A0A183SXW4|A0A183SXW4_SCHSO	inside	1	195				
//
# tr|A0A183SXX2|A0A183SXX2_SCHSO Length: 983
# tr|A0A183SXX2|A0A183SXX2_SCHSO Number of predicted TMRs: 0
tr|A0A183SXX2|A0A183SXX2_SCHSO	inside	1	983				
//
# tr|A0A183SY13|A0A183SY13_SCHSO Length: 164
# tr|A0A183SY13|A0A183SY13_SCHSO Number of predicted TMRs: 0
tr|A0A183SY13|A0A183SY13_SCHSO	inside	1	164				
//
# tr|A0A183SY16|A0A183SY16_SCHSO Length: 1407
# tr|A0A183SY16|A0A183SY16_SCHSO Number of predicted TMRs: 0
tr|A0A183SY16|A0A183SY16_SCHSO	inside	1	1407				
//
# tr|A0A183SY22|A0A183SY22_SCHSO Length: 975
# tr|A0A183SY22|A0A183SY22_SCHSO Number of predicted TMRs: 2
tr|A0A183SY22|A0A183SY22_SCHSO	inside	1	337				
tr|A0A183SY22|A0A183SY22_SCHSO	TMhelix	338	358				
tr|A0A183SY22|A0A183SY22_SCHSO	outside	359	929				
tr|A0A183SY22|A0A183SY22_SCHSO	TMhelix	930	954				
tr|A0A183SY22|A0A183SY22_SCHSO	inside	955	975				
//
# tr|A0A183SY32|A0A183SY32_SCHSO Length: 191
# tr|A0A183SY32|A0A183SY32_SCHSO Number of predicted TMRs: 0
tr|A0A183SY32|A0A183SY32_SCHSO	inside	1	191				
//
# tr|A0A183SY33|A0A183SY33_SCHSO Length: 393
# tr|A0A183SY33|A0A183SY33_SCHSO Number of predicted TMRs: 0
tr|A0A183SY33|A0A183SY33_SCHSO	inside	1	393				
//
# tr|A0A183SY39|A0A183SY39_SCHSO Length: 527
# tr|A0A183SY39|A0A183SY39_SCHSO Number of predicted TMRs: 0
tr|A0A183SY39|A0A183SY39_SCHSO	inside	1	527				
//
# tr|A0A183SY65|A0A183SY65_SCHSO Length: 260
# tr|A0A183SY65|A0A183SY65_SCHSO Number of predicted TMRs: 0
tr|A0A183SY65|A0A183SY65_SCHSO	inside	1	260				
//
# tr|A0A183SY73|A0A183SY73_SCHSO Length: 2392
# tr|A0A183SY73|A0A183SY73_SCHSO Number of predicted TMRs: 0
tr|A0A183SY73|A0A183SY73_SCHSO	inside	1	2392				
//
# tr|A0A183SYB6|A0A183SYB6_SCHSO Length: 174
# tr|A0A183SYB6|A0A183SYB6_SCHSO Number of predicted TMRs: 1
tr|A0A183SYB6|A0A183SYB6_SCHSO	inside	1	10				
tr|A0A183SYB6|A0A183SYB6_SCHSO	TMhelix	11	28				
tr|A0A183SYB6|A0A183SYB6_SCHSO	outside	29	174				
//
# tr|A0A183SYE0|A0A183SYE0_SCHSO Length: 870
# tr|A0A183SYE0|A0A183SYE0_SCHSO Number of predicted TMRs: 1
tr|A0A183SYE0|A0A183SYE0_SCHSO	inside	1	825				
tr|A0A183SYE0|A0A183SYE0_SCHSO	TMhelix	826	835				
tr|A0A183SYE0|A0A183SYE0_SCHSO	outside	836	870				
//
# tr|A0A183SYF8|A0A183SYF8_SCHSO Length: 444
# tr|A0A183SYF8|A0A183SYF8_SCHSO Number of predicted TMRs: 0
tr|A0A183SYF8|A0A183SYF8_SCHSO	outside	1	444				
//
# tr|A0A183SYG2|A0A183SYG2_SCHSO Length: 885
# tr|A0A183SYG2|A0A183SYG2_SCHSO Number of predicted TMRs: 0
tr|A0A183SYG2|A0A183SYG2_SCHSO	outside	1	885				
//
# tr|A0A183SYI7|A0A183SYI7_SCHSO Length: 196
# tr|A0A183SYI7|A0A183SYI7_SCHSO Number of predicted TMRs: 0
tr|A0A183SYI7|A0A183SYI7_SCHSO	inside	1	196				
//
# tr|A0A183SYJ9|A0A183SYJ9_SCHSO Length: 480
# tr|A0A183SYJ9|A0A183SYJ9_SCHSO Number of predicted TMRs: 0
tr|A0A183SYJ9|A0A183SYJ9_SCHSO	inside	1	480				
//
# tr|A0A183SYK2|A0A183SYK2_SCHSO Length: 287
# tr|A0A183SYK2|A0A183SYK2_SCHSO Number of predicted TMRs: 0
tr|A0A183SYK2|A0A183SYK2_SCHSO	inside	1	287				
//
# tr|A0A183SYR3|A0A183SYR3_SCHSO Length: 347
# tr|A0A183SYR3|A0A183SYR3_SCHSO Number of predicted TMRs: 0
tr|A0A183SYR3|A0A183SYR3_SCHSO	inside	1	347				
//
# tr|A0A183SYS4|A0A183SYS4_SCHSO Length: 328
# tr|A0A183SYS4|A0A183SYS4_SCHSO Number of predicted TMRs: 0
tr|A0A183SYS4|A0A183SYS4_SCHSO	inside	1	328				
//
# tr|A0A183SYT6|A0A183SYT6_SCHSO Length: 537
# tr|A0A183SYT6|A0A183SYT6_SCHSO Number of predicted TMRs: 0
tr|A0A183SYT6|A0A183SYT6_SCHSO	inside	1	537				
//
# tr|A0A183SYX9|A0A183SYX9_SCHSO Length: 127
# tr|A0A183SYX9|A0A183SYX9_SCHSO Number of predicted TMRs: 0
tr|A0A183SYX9|A0A183SYX9_SCHSO	inside	1	127				
//
# tr|A0A183SYY6|A0A183SYY6_SCHSO Length: 294
# tr|A0A183SYY6|A0A183SYY6_SCHSO Number of predicted TMRs: 0
tr|A0A183SYY6|A0A183SYY6_SCHSO	inside	1	294				
//
# tr|A0A183SZ04|A0A183SZ04_SCHSO Length: 305
# tr|A0A183SZ04|A0A183SZ04_SCHSO Number of predicted TMRs: 0
tr|A0A183SZ04|A0A183SZ04_SCHSO	inside	1	305				
//
# tr|A0A183SZ08|A0A183SZ08_SCHSO Length: 1386
# tr|A0A183SZ08|A0A183SZ08_SCHSO Number of predicted TMRs: 0
tr|A0A183SZ08|A0A183SZ08_SCHSO	signal	1	31				
tr|A0A183SZ08|A0A183SZ08_SCHSO	outside	32	1386				
//
# tr|A0A183SZ16|A0A183SZ16_SCHSO Length: 354
# tr|A0A183SZ16|A0A183SZ16_SCHSO Number of predicted TMRs: 0
tr|A0A183SZ16|A0A183SZ16_SCHSO	signal	1	10				
tr|A0A183SZ16|A0A183SZ16_SCHSO	outside	11	354				
//
# tr|A0A183SZ37|A0A183SZ37_SCHSO Length: 371
# tr|A0A183SZ37|A0A183SZ37_SCHSO Number of predicted TMRs: 0
tr|A0A183SZ37|A0A183SZ37_SCHSO	outside	1	371				
//
# tr|A0A183SZ41|A0A183SZ41_SCHSO Length: 89
# tr|A0A183SZ41|A0A183SZ41_SCHSO Number of predicted TMRs: 2
tr|A0A183SZ41|A0A183SZ41_SCHSO	inside	1	18				
tr|A0A183SZ41|A0A183SZ41_SCHSO	TMhelix	19	28				
tr|A0A183SZ41|A0A183SZ41_SCHSO	outside	29	29				
tr|A0A183SZ41|A0A183SZ41_SCHSO	TMhelix	30	40				
tr|A0A183SZ41|A0A183SZ41_SCHSO	inside	41	89				
//
# tr|A0A183SZ48|A0A183SZ48_SCHSO Length: 575
# tr|A0A183SZ48|A0A183SZ48_SCHSO Number of predicted TMRs: 0
tr|A0A183SZ48|A0A183SZ48_SCHSO	inside	1	575				
//
# tr|A0A183SZ65|A0A183SZ65_SCHSO Length: 138
# tr|A0A183SZ65|A0A183SZ65_SCHSO Number of predicted TMRs: 0
tr|A0A183SZ65|A0A183SZ65_SCHSO	inside	1	138				
//
# tr|A0A183SZ66|A0A183SZ66_SCHSO Length: 399
# tr|A0A183SZ66|A0A183SZ66_SCHSO Number of predicted TMRs: 0
tr|A0A183SZ66|A0A183SZ66_SCHSO	inside	1	399				
//
# tr|A0A183SZ87|A0A183SZ87_SCHSO Length: 199
# tr|A0A183SZ87|A0A183SZ87_SCHSO Number of predicted TMRs: 0
tr|A0A183SZ87|A0A183SZ87_SCHSO	inside	1	199				
//
# tr|A0A183SZ95|A0A183SZ95_SCHSO Length: 1022
# tr|A0A183SZ95|A0A183SZ95_SCHSO Number of predicted TMRs: 0
tr|A0A183SZ95|A0A183SZ95_SCHSO	inside	1	1022				
//
# tr|A0A183SZC5|A0A183SZC5_SCHSO Length: 218
# tr|A0A183SZC5|A0A183SZC5_SCHSO Number of predicted TMRs: 0
tr|A0A183SZC5|A0A183SZC5_SCHSO	inside	1	218				
//
# tr|A0A183SZC7|A0A183SZC7_SCHSO Length: 151
# tr|A0A183SZC7|A0A183SZC7_SCHSO Number of predicted TMRs: 0
tr|A0A183SZC7|A0A183SZC7_SCHSO	inside	1	151				
//
# tr|A0A183SZD9|A0A183SZD9_SCHSO Length: 246
# tr|A0A183SZD9|A0A183SZD9_SCHSO Number of predicted TMRs: 0
tr|A0A183SZD9|A0A183SZD9_SCHSO	inside	1	246				
//
# tr|A0A183SZE1|A0A183SZE1_SCHSO Length: 315
# tr|A0A183SZE1|A0A183SZE1_SCHSO Number of predicted TMRs: 0
tr|A0A183SZE1|A0A183SZE1_SCHSO	inside	1	315				
//
# tr|A0A183SZF9|A0A183SZF9_SCHSO Length: 613
# tr|A0A183SZF9|A0A183SZF9_SCHSO Number of predicted TMRs: 0
tr|A0A183SZF9|A0A183SZF9_SCHSO	inside	1	613				
//
# tr|A0A183SZG3|A0A183SZG3_SCHSO Length: 724
# tr|A0A183SZG3|A0A183SZG3_SCHSO Number of predicted TMRs: 0
tr|A0A183SZG3|A0A183SZG3_SCHSO	inside	1	724				
//
# tr|A0A183SZJ0|A0A183SZJ0_SCHSO Length: 421
# tr|A0A183SZJ0|A0A183SZJ0_SCHSO Number of predicted TMRs: 0
tr|A0A183SZJ0|A0A183SZJ0_SCHSO	inside	1	421				
//
# tr|A0A183SZN1|A0A183SZN1_SCHSO Length: 316
# tr|A0A183SZN1|A0A183SZN1_SCHSO Number of predicted TMRs: 0
tr|A0A183SZN1|A0A183SZN1_SCHSO	inside	1	316				
//
# tr|A0A183SZN6|A0A183SZN6_SCHSO Length: 900
# tr|A0A183SZN6|A0A183SZN6_SCHSO Number of predicted TMRs: 0
tr|A0A183SZN6|A0A183SZN6_SCHSO	inside	1	900				
//
# tr|A0A183SZQ1|A0A183SZQ1_SCHSO Length: 1180
# tr|A0A183SZQ1|A0A183SZQ1_SCHSO Number of predicted TMRs: 0
tr|A0A183SZQ1|A0A183SZQ1_SCHSO	inside	1	1180				
//
# tr|A0A183SZS0|A0A183SZS0_SCHSO Length: 120
# tr|A0A183SZS0|A0A183SZS0_SCHSO Number of predicted TMRs: 0
tr|A0A183SZS0|A0A183SZS0_SCHSO	inside	1	120				
//
# tr|A0A183SZS8|A0A183SZS8_SCHSO Length: 571
# tr|A0A183SZS8|A0A183SZS8_SCHSO Number of predicted TMRs: 0
tr|A0A183SZS8|A0A183SZS8_SCHSO	inside	1	571				
//
# tr|A0A183SZV3|A0A183SZV3_SCHSO Length: 413
# tr|A0A183SZV3|A0A183SZV3_SCHSO Number of predicted TMRs: 0
tr|A0A183SZV3|A0A183SZV3_SCHSO	inside	1	413				
//
# tr|A0A183SZW7|A0A183SZW7_SCHSO Length: 111
# tr|A0A183SZW7|A0A183SZW7_SCHSO Number of predicted TMRs: 0
tr|A0A183SZW7|A0A183SZW7_SCHSO	inside	1	111				
//
# tr|A0A183T031|A0A183T031_SCHSO Length: 122
# tr|A0A183T031|A0A183T031_SCHSO Number of predicted TMRs: 0
tr|A0A183T031|A0A183T031_SCHSO	inside	1	122				
//
# tr|A0A183T038|A0A183T038_SCHSO Length: 436
# tr|A0A183T038|A0A183T038_SCHSO Number of predicted TMRs: 0
tr|A0A183T038|A0A183T038_SCHSO	inside	1	436				
//
# tr|A0A183T053|A0A183T053_SCHSO Length: 2155
# tr|A0A183T053|A0A183T053_SCHSO Number of predicted TMRs: 0
tr|A0A183T053|A0A183T053_SCHSO	inside	1	2155				
//
# tr|A0A183T062|A0A183T062_SCHSO Length: 397
# tr|A0A183T062|A0A183T062_SCHSO Number of predicted TMRs: 0
tr|A0A183T062|A0A183T062_SCHSO	inside	1	397				
//
# tr|A0A183T071|A0A183T071_SCHSO Length: 423
# tr|A0A183T071|A0A183T071_SCHSO Number of predicted TMRs: 0
tr|A0A183T071|A0A183T071_SCHSO	inside	1	423				
//
# tr|A0A183T078|A0A183T078_SCHSO Length: 331
# tr|A0A183T078|A0A183T078_SCHSO Number of predicted TMRs: 0
tr|A0A183T078|A0A183T078_SCHSO	inside	1	331				
//
# tr|A0A183T0B4|A0A183T0B4_SCHSO Length: 279
# tr|A0A183T0B4|A0A183T0B4_SCHSO Number of predicted TMRs: 0
tr|A0A183T0B4|A0A183T0B4_SCHSO	inside	1	279				
//
# tr|A0A183T0D4|A0A183T0D4_SCHSO Length: 170
# tr|A0A183T0D4|A0A183T0D4_SCHSO Number of predicted TMRs: 0
tr|A0A183T0D4|A0A183T0D4_SCHSO	inside	1	170				
//
# tr|A0A183T0H1|A0A183T0H1_SCHSO Length: 1450
# tr|A0A183T0H1|A0A183T0H1_SCHSO Number of predicted TMRs: 0
tr|A0A183T0H1|A0A183T0H1_SCHSO	inside	1	1450				
//
# tr|A0A183T0H5|A0A183T0H5_SCHSO Length: 167
# tr|A0A183T0H5|A0A183T0H5_SCHSO Number of predicted TMRs: 0
tr|A0A183T0H5|A0A183T0H5_SCHSO	inside	1	167				
//
# tr|A0A183T0M7|A0A183T0M7_SCHSO Length: 689
# tr|A0A183T0M7|A0A183T0M7_SCHSO Number of predicted TMRs: 0
tr|A0A183T0M7|A0A183T0M7_SCHSO	inside	1	689				
//
# tr|A0A183T0S8|A0A183T0S8_SCHSO Length: 1009
# tr|A0A183T0S8|A0A183T0S8_SCHSO Number of predicted TMRs: 10
tr|A0A183T0S8|A0A183T0S8_SCHSO	inside	1	53				
tr|A0A183T0S8|A0A183T0S8_SCHSO	TMhelix	54	72				
tr|A0A183T0S8|A0A183T0S8_SCHSO	outside	73	81				
tr|A0A183T0S8|A0A183T0S8_SCHSO	TMhelix	82	102				
tr|A0A183T0S8|A0A183T0S8_SCHSO	inside	103	245				
tr|A0A183T0S8|A0A183T0S8_SCHSO	TMhelix	246	255				
tr|A0A183T0S8|A0A183T0S8_SCHSO	outside	256	256				
tr|A0A183T0S8|A0A183T0S8_SCHSO	TMhelix	257	266				
tr|A0A183T0S8|A0A183T0S8_SCHSO	inside	267	716				
tr|A0A183T0S8|A0A183T0S8_SCHSO	TMhelix	717	738				
tr|A0A183T0S8|A0A183T0S8_SCHSO	outside	739	744				
tr|A0A183T0S8|A0A183T0S8_SCHSO	TMhelix	745	765				
tr|A0A183T0S8|A0A183T0S8_SCHSO	inside	766	788				
tr|A0A183T0S8|A0A183T0S8_SCHSO	TMhelix	789	814				
tr|A0A183T0S8|A0A183T0S8_SCHSO	outside	815	852				
tr|A0A183T0S8|A0A183T0S8_SCHSO	TMhelix	853	873				
tr|A0A183T0S8|A0A183T0S8_SCHSO	inside	874	887				
tr|A0A183T0S8|A0A183T0S8_SCHSO	TMhelix	888	907				
tr|A0A183T0S8|A0A183T0S8_SCHSO	outside	908	923				
tr|A0A183T0S8|A0A183T0S8_SCHSO	TMhelix	924	944				
tr|A0A183T0S8|A0A183T0S8_SCHSO	inside	945	1009				
//
# tr|A0A183T0S9|A0A183T0S9_SCHSO Length: 886
# tr|A0A183T0S9|A0A183T0S9_SCHSO Number of predicted TMRs: 0
tr|A0A183T0S9|A0A183T0S9_SCHSO	signal	1	29				
tr|A0A183T0S9|A0A183T0S9_SCHSO	outside	30	886				
//
# tr|A0A183T0X2|A0A183T0X2_SCHSO Length: 513
# tr|A0A183T0X2|A0A183T0X2_SCHSO Number of predicted TMRs: 0
tr|A0A183T0X2|A0A183T0X2_SCHSO	inside	1	513				
//
# tr|A0A183T0Y9|A0A183T0Y9_SCHSO Length: 607
# tr|A0A183T0Y9|A0A183T0Y9_SCHSO Number of predicted TMRs: 0
tr|A0A183T0Y9|A0A183T0Y9_SCHSO	inside	1	607				
//
# tr|A0A183T0Z2|A0A183T0Z2_SCHSO Length: 525
# tr|A0A183T0Z2|A0A183T0Z2_SCHSO Number of predicted TMRs: 0
tr|A0A183T0Z2|A0A183T0Z2_SCHSO	inside	1	525				
//
# tr|A0A183T0Z7|A0A183T0Z7_SCHSO Length: 682
# tr|A0A183T0Z7|A0A183T0Z7_SCHSO Number of predicted TMRs: 0
tr|A0A183T0Z7|A0A183T0Z7_SCHSO	inside	1	682				
//
# tr|A0A183T111|A0A183T111_SCHSO Length: 461
# tr|A0A183T111|A0A183T111_SCHSO Number of predicted TMRs: 0
tr|A0A183T111|A0A183T111_SCHSO	inside	1	461				
//
# tr|A0A183T129|A0A183T129_SCHSO Length: 470
# tr|A0A183T129|A0A183T129_SCHSO Number of predicted TMRs: 0
tr|A0A183T129|A0A183T129_SCHSO	inside	1	470				
//
# tr|A0A183T132|A0A183T132_SCHSO Length: 1670
# tr|A0A183T132|A0A183T132_SCHSO Number of predicted TMRs: 0
tr|A0A183T132|A0A183T132_SCHSO	inside	1	1670				
//
# tr|A0A183T136|A0A183T136_SCHSO Length: 282
# tr|A0A183T136|A0A183T136_SCHSO Number of predicted TMRs: 0
tr|A0A183T136|A0A183T136_SCHSO	inside	1	282				
//
# tr|A0A183T188|A0A183T188_SCHSO Length: 278
# tr|A0A183T188|A0A183T188_SCHSO Number of predicted TMRs: 0
tr|A0A183T188|A0A183T188_SCHSO	inside	1	278				
//
# tr|A0A183T1A2|A0A183T1A2_SCHSO Length: 1217
# tr|A0A183T1A2|A0A183T1A2_SCHSO Number of predicted TMRs: 0
tr|A0A183T1A2|A0A183T1A2_SCHSO	signal	1	10				
tr|A0A183T1A2|A0A183T1A2_SCHSO	outside	11	1217				
//
# tr|A0A183T1A6|A0A183T1A6_SCHSO Length: 285
# tr|A0A183T1A6|A0A183T1A6_SCHSO Number of predicted TMRs: 0
tr|A0A183T1A6|A0A183T1A6_SCHSO	inside	1	285				
//
# tr|A0A183T1B5|A0A183T1B5_SCHSO Length: 550
# tr|A0A183T1B5|A0A183T1B5_SCHSO Number of predicted TMRs: 0
tr|A0A183T1B5|A0A183T1B5_SCHSO	inside	1	550				
//
# tr|A0A183T1D0|A0A183T1D0_SCHSO Length: 570
# tr|A0A183T1D0|A0A183T1D0_SCHSO Number of predicted TMRs: 0
tr|A0A183T1D0|A0A183T1D0_SCHSO	inside	1	570				
//
# tr|A0A183T1D3|A0A183T1D3_SCHSO Length: 427
# tr|A0A183T1D3|A0A183T1D3_SCHSO Number of predicted TMRs: 0
tr|A0A183T1D3|A0A183T1D3_SCHSO	inside	1	427				
//
# tr|A0A183T1D7|A0A183T1D7_SCHSO Length: 363
# tr|A0A183T1D7|A0A183T1D7_SCHSO Number of predicted TMRs: 0
tr|A0A183T1D7|A0A183T1D7_SCHSO	inside	1	363				
//
# tr|A0A183T1F4|A0A183T1F4_SCHSO Length: 471
# tr|A0A183T1F4|A0A183T1F4_SCHSO Number of predicted TMRs: 0
tr|A0A183T1F4|A0A183T1F4_SCHSO	inside	1	471				
//
# tr|A0A183T1H7|A0A183T1H7_SCHSO Length: 515
# tr|A0A183T1H7|A0A183T1H7_SCHSO Number of predicted TMRs: 0
tr|A0A183T1H7|A0A183T1H7_SCHSO	outside	1	515				
//
# tr|A0A183T1I8|A0A183T1I8_SCHSO Length: 812
# tr|A0A183T1I8|A0A183T1I8_SCHSO Number of predicted TMRs: 0
tr|A0A183T1I8|A0A183T1I8_SCHSO	inside	1	812				
//
# tr|A0A183T1J9|A0A183T1J9_SCHSO Length: 379
# tr|A0A183T1J9|A0A183T1J9_SCHSO Number of predicted TMRs: 0
tr|A0A183T1J9|A0A183T1J9_SCHSO	inside	1	379				
//
# tr|A0A183T1L1|A0A183T1L1_SCHSO Length: 784
# tr|A0A183T1L1|A0A183T1L1_SCHSO Number of predicted TMRs: 1
tr|A0A183T1L1|A0A183T1L1_SCHSO	signal	1	18				
tr|A0A183T1L1|A0A183T1L1_SCHSO	outside	19	742				
tr|A0A183T1L1|A0A183T1L1_SCHSO	TMhelix	743	762				
tr|A0A183T1L1|A0A183T1L1_SCHSO	inside	763	784				
//
# tr|A0A183T1L4|A0A183T1L4_SCHSO Length: 543
# tr|A0A183T1L4|A0A183T1L4_SCHSO Number of predicted TMRs: 0
tr|A0A183T1L4|A0A183T1L4_SCHSO	inside	1	543				
//
# tr|A0A183T1U1|A0A183T1U1_SCHSO Length: 870
# tr|A0A183T1U1|A0A183T1U1_SCHSO Number of predicted TMRs: 0
tr|A0A183T1U1|A0A183T1U1_SCHSO	inside	1	870				
//
# tr|A0A183T1X0|A0A183T1X0_SCHSO Length: 508
# tr|A0A183T1X0|A0A183T1X0_SCHSO Number of predicted TMRs: 0
tr|A0A183T1X0|A0A183T1X0_SCHSO	signal	1	10				
tr|A0A183T1X0|A0A183T1X0_SCHSO	outside	11	508				
//
# tr|A0A183T1Y4|A0A183T1Y4_SCHSO Length: 514
# tr|A0A183T1Y4|A0A183T1Y4_SCHSO Number of predicted TMRs: 0
tr|A0A183T1Y4|A0A183T1Y4_SCHSO	inside	1	514				
//
# tr|A0A183T1Z7|A0A183T1Z7_SCHSO Length: 661
# tr|A0A183T1Z7|A0A183T1Z7_SCHSO Number of predicted TMRs: 0
tr|A0A183T1Z7|A0A183T1Z7_SCHSO	inside	1	661				
//
# tr|A0A183T207|A0A183T207_SCHSO Length: 189
# tr|A0A183T207|A0A183T207_SCHSO Number of predicted TMRs: 0
tr|A0A183T207|A0A183T207_SCHSO	inside	1	189				
//
# tr|A0A183T216|A0A183T216_SCHSO Length: 615
# tr|A0A183T216|A0A183T216_SCHSO Number of predicted TMRs: 0
tr|A0A183T216|A0A183T216_SCHSO	outside	1	615				
//
# tr|A0A183T276|A0A183T276_SCHSO Length: 123
# tr|A0A183T276|A0A183T276_SCHSO Number of predicted TMRs: 0
tr|A0A183T276|A0A183T276_SCHSO	inside	1	123				
//
# tr|A0A183T288|A0A183T288_SCHSO Length: 220
# tr|A0A183T288|A0A183T288_SCHSO Number of predicted TMRs: 0
tr|A0A183T288|A0A183T288_SCHSO	inside	1	220				
//
# tr|A0A183T2A1|A0A183T2A1_SCHSO Length: 212
# tr|A0A183T2A1|A0A183T2A1_SCHSO Number of predicted TMRs: 0
tr|A0A183T2A1|A0A183T2A1_SCHSO	inside	1	212				
//
# tr|A0A183T2B3|A0A183T2B3_SCHSO Length: 226
# tr|A0A183T2B3|A0A183T2B3_SCHSO Number of predicted TMRs: 0
tr|A0A183T2B3|A0A183T2B3_SCHSO	inside	1	226				
//
# tr|A0A183T2C3|A0A183T2C3_SCHSO Length: 535
# tr|A0A183T2C3|A0A183T2C3_SCHSO Number of predicted TMRs: 0
tr|A0A183T2C3|A0A183T2C3_SCHSO	inside	1	535				
//
# tr|A0A183T2C6|A0A183T2C6_SCHSO Length: 595
# tr|A0A183T2C6|A0A183T2C6_SCHSO Number of predicted TMRs: 0
tr|A0A183T2C6|A0A183T2C6_SCHSO	inside	1	595				
//
# tr|A0A183T2D9|A0A183T2D9_SCHSO Length: 373
# tr|A0A183T2D9|A0A183T2D9_SCHSO Number of predicted TMRs: 0
tr|A0A183T2D9|A0A183T2D9_SCHSO	inside	1	373				
//
# tr|A0A183T2G5|A0A183T2G5_SCHSO Length: 229
# tr|A0A183T2G5|A0A183T2G5_SCHSO Number of predicted TMRs: 0
tr|A0A183T2G5|A0A183T2G5_SCHSO	inside	1	229				
//
# tr|A0A183T2K2|A0A183T2K2_SCHSO Length: 218
# tr|A0A183T2K2|A0A183T2K2_SCHSO Number of predicted TMRs: 0
tr|A0A183T2K2|A0A183T2K2_SCHSO	inside	1	218				
//
# tr|A0A183T2Q4|A0A183T2Q4_SCHSO Length: 639
# tr|A0A183T2Q4|A0A183T2Q4_SCHSO Number of predicted TMRs: 0
tr|A0A183T2Q4|A0A183T2Q4_SCHSO	inside	1	639				
//
# tr|A0A183T2R3|A0A183T2R3_SCHSO Length: 202
# tr|A0A183T2R3|A0A183T2R3_SCHSO Number of predicted TMRs: 0
tr|A0A183T2R3|A0A183T2R3_SCHSO	inside	1	202				
//
# tr|A0A183T2R6|A0A183T2R6_SCHSO Length: 673
# tr|A0A183T2R6|A0A183T2R6_SCHSO Number of predicted TMRs: 5
tr|A0A183T2R6|A0A183T2R6_SCHSO	signal	1	16				
tr|A0A183T2R6|A0A183T2R6_SCHSO	outside	17	100				
tr|A0A183T2R6|A0A183T2R6_SCHSO	TMhelix	101	121				
tr|A0A183T2R6|A0A183T2R6_SCHSO	inside	122	150				
tr|A0A183T2R6|A0A183T2R6_SCHSO	TMhelix	151	173				
tr|A0A183T2R6|A0A183T2R6_SCHSO	outside	174	354				
tr|A0A183T2R6|A0A183T2R6_SCHSO	TMhelix	355	377				
tr|A0A183T2R6|A0A183T2R6_SCHSO	inside	378	413				
tr|A0A183T2R6|A0A183T2R6_SCHSO	TMhelix	414	434				
tr|A0A183T2R6|A0A183T2R6_SCHSO	outside	435	640				
tr|A0A183T2R6|A0A183T2R6_SCHSO	TMhelix	641	659				
tr|A0A183T2R6|A0A183T2R6_SCHSO	inside	660	673				
//
# tr|A0A183T2T0|A0A183T2T0_SCHSO Length: 454
# tr|A0A183T2T0|A0A183T2T0_SCHSO Number of predicted TMRs: 0
tr|A0A183T2T0|A0A183T2T0_SCHSO	inside	1	454				
//
# tr|A0A183T2T6|A0A183T2T6_SCHSO Length: 263
# tr|A0A183T2T6|A0A183T2T6_SCHSO Number of predicted TMRs: 0
tr|A0A183T2T6|A0A183T2T6_SCHSO	inside	1	263				
//
# tr|A0A183T2Z4|A0A183T2Z4_SCHSO Length: 172
# tr|A0A183T2Z4|A0A183T2Z4_SCHSO Number of predicted TMRs: 0
tr|A0A183T2Z4|A0A183T2Z4_SCHSO	inside	1	172				
//
# tr|A0A183T300|A0A183T300_SCHSO Length: 309
# tr|A0A183T300|A0A183T300_SCHSO Number of predicted TMRs: 0
tr|A0A183T300|A0A183T300_SCHSO	inside	1	309				
//
# tr|A0A183T320|A0A183T320_SCHSO Length: 1040
# tr|A0A183T320|A0A183T320_SCHSO Number of predicted TMRs: 0
tr|A0A183T320|A0A183T320_SCHSO	outside	1	1040				
//
# tr|A0A183T3B6|A0A183T3B6_SCHSO Length: 149
# tr|A0A183T3B6|A0A183T3B6_SCHSO Number of predicted TMRs: 0
tr|A0A183T3B6|A0A183T3B6_SCHSO	inside	1	149				
//
# tr|A0A183T3D3|A0A183T3D3_SCHSO Length: 672
# tr|A0A183T3D3|A0A183T3D3_SCHSO Number of predicted TMRs: 0
tr|A0A183T3D3|A0A183T3D3_SCHSO	inside	1	672				
//
# tr|A0A183T3E5|A0A183T3E5_SCHSO Length: 340
# tr|A0A183T3E5|A0A183T3E5_SCHSO Number of predicted TMRs: 0
tr|A0A183T3E5|A0A183T3E5_SCHSO	inside	1	340				
//
# tr|A0A183T3E8|A0A183T3E8_SCHSO Length: 323
# tr|A0A183T3E8|A0A183T3E8_SCHSO Number of predicted TMRs: 0
tr|A0A183T3E8|A0A183T3E8_SCHSO	inside	1	323				
//
# tr|A0A183T3F7|A0A183T3F7_SCHSO Length: 417
# tr|A0A183T3F7|A0A183T3F7_SCHSO Number of predicted TMRs: 0
tr|A0A183T3F7|A0A183T3F7_SCHSO	signal	1	27				
tr|A0A183T3F7|A0A183T3F7_SCHSO	outside	28	417				
//
# tr|A0A183T3G7|A0A183T3G7_SCHSO Length: 414
# tr|A0A183T3G7|A0A183T3G7_SCHSO Number of predicted TMRs: 0
tr|A0A183T3G7|A0A183T3G7_SCHSO	inside	1	414				
//
# tr|A0A183T3L1|A0A183T3L1_SCHSO Length: 463
# tr|A0A183T3L1|A0A183T3L1_SCHSO Number of predicted TMRs: 1
tr|A0A183T3L1|A0A183T3L1_SCHSO	inside	1	220				
tr|A0A183T3L1|A0A183T3L1_SCHSO	TMhelix	221	230				
tr|A0A183T3L1|A0A183T3L1_SCHSO	outside	231	463				
//
# tr|A0A183T3L2|A0A183T3L2_SCHSO Length: 412
# tr|A0A183T3L2|A0A183T3L2_SCHSO Number of predicted TMRs: 0
tr|A0A183T3L2|A0A183T3L2_SCHSO	signal	1	47				
tr|A0A183T3L2|A0A183T3L2_SCHSO	outside	48	412				
//
# tr|A0A183T3L3|A0A183T3L3_SCHSO Length: 416
# tr|A0A183T3L3|A0A183T3L3_SCHSO Number of predicted TMRs: 0
tr|A0A183T3L3|A0A183T3L3_SCHSO	inside	1	416				
//
# tr|A0A183T3N1|A0A183T3N1_SCHSO Length: 324
# tr|A0A183T3N1|A0A183T3N1_SCHSO Number of predicted TMRs: 0
tr|A0A183T3N1|A0A183T3N1_SCHSO	inside	1	324				
//
# tr|A0A183T3S8|A0A183T3S8_SCHSO Length: 354
# tr|A0A183T3S8|A0A183T3S8_SCHSO Number of predicted TMRs: 0
tr|A0A183T3S8|A0A183T3S8_SCHSO	inside	1	354				
//
# tr|A0A183T3T2|A0A183T3T2_SCHSO Length: 451
# tr|A0A183T3T2|A0A183T3T2_SCHSO Number of predicted TMRs: 0
tr|A0A183T3T2|A0A183T3T2_SCHSO	inside	1	451				
//
# tr|A0A183T3V9|A0A183T3V9_SCHSO Length: 60
# tr|A0A183T3V9|A0A183T3V9_SCHSO Number of predicted TMRs: 0
tr|A0A183T3V9|A0A183T3V9_SCHSO	inside	1	60				
//
# tr|A0A183T3X8|A0A183T3X8_SCHSO Length: 762
# tr|A0A183T3X8|A0A183T3X8_SCHSO Number of predicted TMRs: 0
tr|A0A183T3X8|A0A183T3X8_SCHSO	inside	1	762				
//
# tr|A0A183T3Y6|A0A183T3Y6_SCHSO Length: 219
# tr|A0A183T3Y6|A0A183T3Y6_SCHSO Number of predicted TMRs: 0
tr|A0A183T3Y6|A0A183T3Y6_SCHSO	inside	1	219				
//
# tr|A0A183T3Y7|A0A183T3Y7_SCHSO Length: 377
# tr|A0A183T3Y7|A0A183T3Y7_SCHSO Number of predicted TMRs: 0
tr|A0A183T3Y7|A0A183T3Y7_SCHSO	inside	1	377				
//
# tr|A0A183T420|A0A183T420_SCHSO Length: 319
# tr|A0A183T420|A0A183T420_SCHSO Number of predicted TMRs: 0
tr|A0A183T420|A0A183T420_SCHSO	inside	1	319				
//
# tr|A0A183T431|A0A183T431_SCHSO Length: 625
# tr|A0A183T431|A0A183T431_SCHSO Number of predicted TMRs: 0
tr|A0A183T431|A0A183T431_SCHSO	inside	1	625				
//
# tr|A0A183T444|A0A183T444_SCHSO Length: 215
# tr|A0A183T444|A0A183T444_SCHSO Number of predicted TMRs: 0
tr|A0A183T444|A0A183T444_SCHSO	inside	1	215				
//
# tr|A0A183T487|A0A183T487_SCHSO Length: 508
# tr|A0A183T487|A0A183T487_SCHSO Number of predicted TMRs: 0
tr|A0A183T487|A0A183T487_SCHSO	inside	1	508				
//
# tr|A0A183T4B5|A0A183T4B5_SCHSO Length: 2007
# tr|A0A183T4B5|A0A183T4B5_SCHSO Number of predicted TMRs: 0
tr|A0A183T4B5|A0A183T4B5_SCHSO	inside	1	2007				
//
# tr|A0A183T4C1|A0A183T4C1_SCHSO Length: 232
# tr|A0A183T4C1|A0A183T4C1_SCHSO Number of predicted TMRs: 0
tr|A0A183T4C1|A0A183T4C1_SCHSO	signal	1	19				
tr|A0A183T4C1|A0A183T4C1_SCHSO	outside	20	232				
//
# tr|A0A183T4D2|A0A183T4D2_SCHSO Length: 312
# tr|A0A183T4D2|A0A183T4D2_SCHSO Number of predicted TMRs: 0
tr|A0A183T4D2|A0A183T4D2_SCHSO	inside	1	312				
//
# tr|A0A183T4P1|A0A183T4P1_SCHSO Length: 369
# tr|A0A183T4P1|A0A183T4P1_SCHSO Number of predicted TMRs: 0
tr|A0A183T4P1|A0A183T4P1_SCHSO	inside	1	369				
//
# tr|A0A183T4Q2|A0A183T4Q2_SCHSO Length: 548
# tr|A0A183T4Q2|A0A183T4Q2_SCHSO Number of predicted TMRs: 0
tr|A0A183T4Q2|A0A183T4Q2_SCHSO	inside	1	548				
//
# tr|A0A183T4Y0|A0A183T4Y0_SCHSO Length: 196
# tr|A0A183T4Y0|A0A183T4Y0_SCHSO Number of predicted TMRs: 0
tr|A0A183T4Y0|A0A183T4Y0_SCHSO	inside	1	196				
//
# tr|A0A183T4Y8|A0A183T4Y8_SCHSO Length: 785
# tr|A0A183T4Y8|A0A183T4Y8_SCHSO Number of predicted TMRs: 0
tr|A0A183T4Y8|A0A183T4Y8_SCHSO	inside	1	785				
//
# tr|A0A183T506|A0A183T506_SCHSO Length: 164
# tr|A0A183T506|A0A183T506_SCHSO Number of predicted TMRs: 0
tr|A0A183T506|A0A183T506_SCHSO	inside	1	164				
//
# tr|A0A183T510|A0A183T510_SCHSO Length: 103
# tr|A0A183T510|A0A183T510_SCHSO Number of predicted TMRs: 0
tr|A0A183T510|A0A183T510_SCHSO	inside	1	103				
//
# tr|A0A183T517|A0A183T517_SCHSO Length: 257
# tr|A0A183T517|A0A183T517_SCHSO Number of predicted TMRs: 0
tr|A0A183T517|A0A183T517_SCHSO	outside	1	257				
//
# tr|A0A183T539|A0A183T539_SCHSO Length: 400
# tr|A0A183T539|A0A183T539_SCHSO Number of predicted TMRs: 0
tr|A0A183T539|A0A183T539_SCHSO	outside	1	400				
//
# tr|A0A183T541|A0A183T541_SCHSO Length: 535
# tr|A0A183T541|A0A183T541_SCHSO Number of predicted TMRs: 0
tr|A0A183T541|A0A183T541_SCHSO	outside	1	535				
//
# tr|A0A183T549|A0A183T549_SCHSO Length: 211
# tr|A0A183T549|A0A183T549_SCHSO Number of predicted TMRs: 0
tr|A0A183T549|A0A183T549_SCHSO	inside	1	211				
//
# tr|A0A183T597|A0A183T597_SCHSO Length: 309
# tr|A0A183T597|A0A183T597_SCHSO Number of predicted TMRs: 0
tr|A0A183T597|A0A183T597_SCHSO	inside	1	309				
//
# tr|A0A183T5A0|A0A183T5A0_SCHSO Length: 426
# tr|A0A183T5A0|A0A183T5A0_SCHSO Number of predicted TMRs: 0
tr|A0A183T5A0|A0A183T5A0_SCHSO	inside	1	426				
//
# tr|A0A183T5A3|A0A183T5A3_SCHSO Length: 403
# tr|A0A183T5A3|A0A183T5A3_SCHSO Number of predicted TMRs: 0
tr|A0A183T5A3|A0A183T5A3_SCHSO	inside	1	403				
//
# tr|A0A183T5A6|A0A183T5A6_SCHSO Length: 165
# tr|A0A183T5A6|A0A183T5A6_SCHSO Number of predicted TMRs: 0
tr|A0A183T5A6|A0A183T5A6_SCHSO	inside	1	165				
//
# tr|A0A183T5A8|A0A183T5A8_SCHSO Length: 194
# tr|A0A183T5A8|A0A183T5A8_SCHSO Number of predicted TMRs: 0
tr|A0A183T5A8|A0A183T5A8_SCHSO	inside	1	194				
//
# tr|A0A183T5B2|A0A183T5B2_SCHSO Length: 211
# tr|A0A183T5B2|A0A183T5B2_SCHSO Number of predicted TMRs: 0
tr|A0A183T5B2|A0A183T5B2_SCHSO	inside	1	211				
//
# tr|A0A183T5D3|A0A183T5D3_SCHSO Length: 190
# tr|A0A183T5D3|A0A183T5D3_SCHSO Number of predicted TMRs: 0
tr|A0A183T5D3|A0A183T5D3_SCHSO	outside	1	190				
//
# tr|A0A183T5E0|A0A183T5E0_SCHSO Length: 551
# tr|A0A183T5E0|A0A183T5E0_SCHSO Number of predicted TMRs: 0
tr|A0A183T5E0|A0A183T5E0_SCHSO	inside	1	551				
//
# tr|A0A183T5E8|A0A183T5E8_SCHSO Length: 204
# tr|A0A183T5E8|A0A183T5E8_SCHSO Number of predicted TMRs: 0
tr|A0A183T5E8|A0A183T5E8_SCHSO	inside	1	204				
//
# tr|A0A183T5I8|A0A183T5I8_SCHSO Length: 448
# tr|A0A183T5I8|A0A183T5I8_SCHSO Number of predicted TMRs: 0
tr|A0A183T5I8|A0A183T5I8_SCHSO	inside	1	448				
//
# tr|A0A183T5J9|A0A183T5J9_SCHSO Length: 231
# tr|A0A183T5J9|A0A183T5J9_SCHSO Number of predicted TMRs: 0
tr|A0A183T5J9|A0A183T5J9_SCHSO	inside	1	231				
//
# tr|A0A183T5L9|A0A183T5L9_SCHSO Length: 195
# tr|A0A183T5L9|A0A183T5L9_SCHSO Number of predicted TMRs: 0
tr|A0A183T5L9|A0A183T5L9_SCHSO	inside	1	195				
//
# tr|A0A183T5M0|A0A183T5M0_SCHSO Length: 1034
# tr|A0A183T5M0|A0A183T5M0_SCHSO Number of predicted TMRs: 0
tr|A0A183T5M0|A0A183T5M0_SCHSO	inside	1	1034				
//
# tr|A0A183T5P1|A0A183T5P1_SCHSO Length: 858
# tr|A0A183T5P1|A0A183T5P1_SCHSO Number of predicted TMRs: 0
tr|A0A183T5P1|A0A183T5P1_SCHSO	inside	1	858				
//
# tr|A0A183T5S2|A0A183T5S2_SCHSO Length: 554
# tr|A0A183T5S2|A0A183T5S2_SCHSO Number of predicted TMRs: 0
tr|A0A183T5S2|A0A183T5S2_SCHSO	inside	1	554				
//
# tr|A0A183T5V7|A0A183T5V7_SCHSO Length: 227
# tr|A0A183T5V7|A0A183T5V7_SCHSO Number of predicted TMRs: 0
tr|A0A183T5V7|A0A183T5V7_SCHSO	inside	1	227				
//
# tr|A0A183T5W1|A0A183T5W1_SCHSO Length: 117
# tr|A0A183T5W1|A0A183T5W1_SCHSO Number of predicted TMRs: 0
tr|A0A183T5W1|A0A183T5W1_SCHSO	inside	1	117				
//
# tr|A0A183T5X6|A0A183T5X6_SCHSO Length: 125
# tr|A0A183T5X6|A0A183T5X6_SCHSO Number of predicted TMRs: 0
tr|A0A183T5X6|A0A183T5X6_SCHSO	inside	1	125				
//
# tr|A0A183T622|A0A183T622_SCHSO Length: 468
# tr|A0A183T622|A0A183T622_SCHSO Number of predicted TMRs: 0
tr|A0A183T622|A0A183T622_SCHSO	inside	1	468				
//
# tr|A0A183T638|A0A183T638_SCHSO Length: 446
# tr|A0A183T638|A0A183T638_SCHSO Number of predicted TMRs: 0
tr|A0A183T638|A0A183T638_SCHSO	inside	1	446				
//
# tr|A0A183T639|A0A183T639_SCHSO Length: 204
# tr|A0A183T639|A0A183T639_SCHSO Number of predicted TMRs: 0
tr|A0A183T639|A0A183T639_SCHSO	inside	1	204				
//
# tr|A0A183T643|A0A183T643_SCHSO Length: 808
# tr|A0A183T643|A0A183T643_SCHSO Number of predicted TMRs: 0
tr|A0A183T643|A0A183T643_SCHSO	inside	1	808				
//
# tr|A0A183T657|A0A183T657_SCHSO Length: 458
# tr|A0A183T657|A0A183T657_SCHSO Number of predicted TMRs: 0
tr|A0A183T657|A0A183T657_SCHSO	inside	1	458				
//
# tr|A0A183T695|A0A183T695_SCHSO Length: 241
# tr|A0A183T695|A0A183T695_SCHSO Number of predicted TMRs: 0
tr|A0A183T695|A0A183T695_SCHSO	inside	1	241				
//
# tr|A0A183T698|A0A183T698_SCHSO Length: 201
# tr|A0A183T698|A0A183T698_SCHSO Number of predicted TMRs: 0
tr|A0A183T698|A0A183T698_SCHSO	inside	1	201				
//
# tr|A0A183T699|A0A183T699_SCHSO Length: 974
# tr|A0A183T699|A0A183T699_SCHSO Number of predicted TMRs: 0
tr|A0A183T699|A0A183T699_SCHSO	inside	1	974				
//
# tr|A0A183T6D5|A0A183T6D5_SCHSO Length: 2404
# tr|A0A183T6D5|A0A183T6D5_SCHSO Number of predicted TMRs: 0
tr|A0A183T6D5|A0A183T6D5_SCHSO	inside	1	2404				
//
# tr|A0A183T6D7|A0A183T6D7_SCHSO Length: 888
# tr|A0A183T6D7|A0A183T6D7_SCHSO Number of predicted TMRs: 0
tr|A0A183T6D7|A0A183T6D7_SCHSO	inside	1	888				
//
# tr|A0A183T6I4|A0A183T6I4_SCHSO Length: 800
# tr|A0A183T6I4|A0A183T6I4_SCHSO Number of predicted TMRs: 5
tr|A0A183T6I4|A0A183T6I4_SCHSO	inside	1	59				
tr|A0A183T6I4|A0A183T6I4_SCHSO	TMhelix	60	78				
tr|A0A183T6I4|A0A183T6I4_SCHSO	outside	79	87				
tr|A0A183T6I4|A0A183T6I4_SCHSO	TMhelix	88	108				
tr|A0A183T6I4|A0A183T6I4_SCHSO	inside	109	259				
tr|A0A183T6I4|A0A183T6I4_SCHSO	TMhelix	260	276				
tr|A0A183T6I4|A0A183T6I4_SCHSO	outside	277	295				
tr|A0A183T6I4|A0A183T6I4_SCHSO	TMhelix	296	314				
tr|A0A183T6I4|A0A183T6I4_SCHSO	inside	315	770				
tr|A0A183T6I4|A0A183T6I4_SCHSO	TMhelix	771	786				
tr|A0A183T6I4|A0A183T6I4_SCHSO	outside	787	800				
//
# tr|A0A183T6S9|A0A183T6S9_SCHSO Length: 301
# tr|A0A183T6S9|A0A183T6S9_SCHSO Number of predicted TMRs: 0
tr|A0A183T6S9|A0A183T6S9_SCHSO	inside	1	301				
//
# tr|A0A183T6W5|A0A183T6W5_SCHSO Length: 309
# tr|A0A183T6W5|A0A183T6W5_SCHSO Number of predicted TMRs: 0
tr|A0A183T6W5|A0A183T6W5_SCHSO	inside	1	309				
//
# tr|A0A183T6X0|A0A183T6X0_SCHSO Length: 760
# tr|A0A183T6X0|A0A183T6X0_SCHSO Number of predicted TMRs: 0
tr|A0A183T6X0|A0A183T6X0_SCHSO	inside	1	760				
//
# tr|A0A183T6X5|A0A183T6X5_SCHSO Length: 1047
# tr|A0A183T6X5|A0A183T6X5_SCHSO Number of predicted TMRs: 0
tr|A0A183T6X5|A0A183T6X5_SCHSO	signal	1	35				
tr|A0A183T6X5|A0A183T6X5_SCHSO	outside	36	1047				
//
# tr|A0A183T6X6|A0A183T6X6_SCHSO Length: 825
# tr|A0A183T6X6|A0A183T6X6_SCHSO Number of predicted TMRs: 0
tr|A0A183T6X6|A0A183T6X6_SCHSO	inside	1	825				
//
# tr|A0A183T708|A0A183T708_SCHSO Length: 114
# tr|A0A183T708|A0A183T708_SCHSO Number of predicted TMRs: 0
tr|A0A183T708|A0A183T708_SCHSO	inside	1	114				
//
# tr|A0A183T739|A0A183T739_SCHSO Length: 99
# tr|A0A183T739|A0A183T739_SCHSO Number of predicted TMRs: 1
tr|A0A183T739|A0A183T739_SCHSO	inside	1	44				
tr|A0A183T739|A0A183T739_SCHSO	TMhelix	45	67				
tr|A0A183T739|A0A183T739_SCHSO	outside	68	99				
//
# tr|A0A183T788|A0A183T788_SCHSO Length: 385
# tr|A0A183T788|A0A183T788_SCHSO Number of predicted TMRs: 0
tr|A0A183T788|A0A183T788_SCHSO	inside	1	385				
//
# tr|A0A183T795|A0A183T795_SCHSO Length: 987
# tr|A0A183T795|A0A183T795_SCHSO Number of predicted TMRs: 10
tr|A0A183T795|A0A183T795_SCHSO	inside	1	64				
tr|A0A183T795|A0A183T795_SCHSO	TMhelix	65	86				
tr|A0A183T795|A0A183T795_SCHSO	outside	87	98				
tr|A0A183T795|A0A183T795_SCHSO	TMhelix	99	119				
tr|A0A183T795|A0A183T795_SCHSO	inside	120	256				
tr|A0A183T795|A0A183T795_SCHSO	TMhelix	257	282				
tr|A0A183T795|A0A183T795_SCHSO	outside	283	288				
tr|A0A183T795|A0A183T795_SCHSO	TMhelix	289	309				
tr|A0A183T795|A0A183T795_SCHSO	inside	310	737				
tr|A0A183T795|A0A183T795_SCHSO	TMhelix	738	758				
tr|A0A183T795|A0A183T795_SCHSO	outside	759	763				
tr|A0A183T795|A0A183T795_SCHSO	TMhelix	764	786				
tr|A0A183T795|A0A183T795_SCHSO	inside	787	817				
tr|A0A183T795|A0A183T795_SCHSO	TMhelix	818	835				
tr|A0A183T795|A0A183T795_SCHSO	outside	836	882				
tr|A0A183T795|A0A183T795_SCHSO	TMhelix	883	899				
tr|A0A183T795|A0A183T795_SCHSO	inside	900	914				
tr|A0A183T795|A0A183T795_SCHSO	TMhelix	915	937				
tr|A0A183T795|A0A183T795_SCHSO	outside	938	949				
tr|A0A183T795|A0A183T795_SCHSO	TMhelix	950	967				
tr|A0A183T795|A0A183T795_SCHSO	inside	968	987				
//
# tr|A0A183T7A8|A0A183T7A8_SCHSO Length: 411
# tr|A0A183T7A8|A0A183T7A8_SCHSO Number of predicted TMRs: 0
tr|A0A183T7A8|A0A183T7A8_SCHSO	inside	1	411				
//
# tr|A0A183T7C8|A0A183T7C8_SCHSO Length: 611
# tr|A0A183T7C8|A0A183T7C8_SCHSO Number of predicted TMRs: 1
tr|A0A183T7C8|A0A183T7C8_SCHSO	outside	1	422				
tr|A0A183T7C8|A0A183T7C8_SCHSO	TMhelix	423	443				
tr|A0A183T7C8|A0A183T7C8_SCHSO	inside	444	611				
