# Supplementary material for: Among-population proteomic differences in Schistocephalus solidus based on excretory/secretory and total body protein predictions
Source: Parasit Vectors. 2025 May 20;18:180. doi: 10.1186/s13071-025-06807-x (PMC12090676; doi:10.1186/s13071-025-06807-x)
Supplement: Supplementary file 6 — Supplementary Material 6. [file 13071_2025_6807_MOESM6_ESM.gff3]

##gff-version 3
# Unnamed Length: 504
# Unnamed Number of predicted TMRs: 0
Unnamed	inside	1	504				
//
# tr|A0A183T7G2|A0A183T7G2_SCHSO Length: 138
# tr|A0A183T7G2|A0A183T7G2_SCHSO Number of predicted TMRs: 0
tr|A0A183T7G2|A0A183T7G2_SCHSO	inside	1	138				
//
# tr|A0A183T7G3|A0A183T7G3_SCHSO Length: 507
# tr|A0A183T7G3|A0A183T7G3_SCHSO Number of predicted TMRs: 0
tr|A0A183T7G3|A0A183T7G3_SCHSO	outside	1	507				
//
# tr|A0A183T7I2|A0A183T7I2_SCHSO Length: 300
# tr|A0A183T7I2|A0A183T7I2_SCHSO Number of predicted TMRs: 0
tr|A0A183T7I2|A0A183T7I2_SCHSO	inside	1	300				
//
# tr|A0A183T7I7|A0A183T7I7_SCHSO Length: 217
# tr|A0A183T7I7|A0A183T7I7_SCHSO Number of predicted TMRs: 1
tr|A0A183T7I7|A0A183T7I7_SCHSO	signal	1	23				
tr|A0A183T7I7|A0A183T7I7_SCHSO	outside	24	184				
tr|A0A183T7I7|A0A183T7I7_SCHSO	TMhelix	185	204				
tr|A0A183T7I7|A0A183T7I7_SCHSO	inside	205	217				
//
# tr|A0A183T7K0|A0A183T7K0_SCHSO Length: 1776
# tr|A0A183T7K0|A0A183T7K0_SCHSO Number of predicted TMRs: 0
tr|A0A183T7K0|A0A183T7K0_SCHSO	inside	1	1776				
//
# tr|A0A183T7M5|A0A183T7M5_SCHSO Length: 349
# tr|A0A183T7M5|A0A183T7M5_SCHSO Number of predicted TMRs: 0
tr|A0A183T7M5|A0A183T7M5_SCHSO	inside	1	349				
//
# tr|A0A183T7P1|A0A183T7P1_SCHSO Length: 616
# tr|A0A183T7P1|A0A183T7P1_SCHSO Number of predicted TMRs: 0
tr|A0A183T7P1|A0A183T7P1_SCHSO	inside	1	616				
//
# tr|A0A183T7Q0|A0A183T7Q0_SCHSO Length: 651
# tr|A0A183T7Q0|A0A183T7Q0_SCHSO Number of predicted TMRs: 2
tr|A0A183T7Q0|A0A183T7Q0_SCHSO	inside	1	10				
tr|A0A183T7Q0|A0A183T7Q0_SCHSO	TMhelix	11	26				
tr|A0A183T7Q0|A0A183T7Q0_SCHSO	outside	27	35				
tr|A0A183T7Q0|A0A183T7Q0_SCHSO	TMhelix	36	47				
tr|A0A183T7Q0|A0A183T7Q0_SCHSO	inside	48	651				
//
# tr|A0A183T7T9|A0A183T7T9_SCHSO Length: 525
# tr|A0A183T7T9|A0A183T7T9_SCHSO Number of predicted TMRs: 0
tr|A0A183T7T9|A0A183T7T9_SCHSO	outside	1	525				
//
# tr|A0A183T810|A0A183T810_SCHSO Length: 429
# tr|A0A183T810|A0A183T810_SCHSO Number of predicted TMRs: 0
tr|A0A183T810|A0A183T810_SCHSO	inside	1	429				
//
# tr|A0A183T818|A0A183T818_SCHSO Length: 444
# tr|A0A183T818|A0A183T818_SCHSO Number of predicted TMRs: 0
tr|A0A183T818|A0A183T818_SCHSO	inside	1	444				
//
# tr|A0A183T833|A0A183T833_SCHSO Length: 419
# tr|A0A183T833|A0A183T833_SCHSO Number of predicted TMRs: 0
tr|A0A183T833|A0A183T833_SCHSO	inside	1	419				
//
# tr|A0A183T849|A0A183T849_SCHSO Length: 156
# tr|A0A183T849|A0A183T849_SCHSO Number of predicted TMRs: 0
tr|A0A183T849|A0A183T849_SCHSO	inside	1	156				
//
# tr|A0A183T880|A0A183T880_SCHSO Length: 1070
# tr|A0A183T880|A0A183T880_SCHSO Number of predicted TMRs: 0
tr|A0A183T880|A0A183T880_SCHSO	inside	1	1070				
//
# tr|A0A183T887|A0A183T887_SCHSO Length: 544
# tr|A0A183T887|A0A183T887_SCHSO Number of predicted TMRs: 0
tr|A0A183T887|A0A183T887_SCHSO	inside	1	544				
//
# tr|A0A183T897|A0A183T897_SCHSO Length: 561
# tr|A0A183T897|A0A183T897_SCHSO Number of predicted TMRs: 0
tr|A0A183T897|A0A183T897_SCHSO	inside	1	561				
//
# tr|A0A183T8K6|A0A183T8K6_SCHSO Length: 467
# tr|A0A183T8K6|A0A183T8K6_SCHSO Number of predicted TMRs: 4
tr|A0A183T8K6|A0A183T8K6_SCHSO	outside	1	30				
tr|A0A183T8K6|A0A183T8K6_SCHSO	TMhelix	31	50				
tr|A0A183T8K6|A0A183T8K6_SCHSO	inside	51	54				
tr|A0A183T8K6|A0A183T8K6_SCHSO	TMhelix	55	75				
tr|A0A183T8K6|A0A183T8K6_SCHSO	outside	76	76				
tr|A0A183T8K6|A0A183T8K6_SCHSO	TMhelix	77	97				
tr|A0A183T8K6|A0A183T8K6_SCHSO	inside	98	184				
tr|A0A183T8K6|A0A183T8K6_SCHSO	TMhelix	185	204				
tr|A0A183T8K6|A0A183T8K6_SCHSO	outside	205	467				
//
# tr|A0A183T8L0|A0A183T8L0_SCHSO Length: 1066
# tr|A0A183T8L0|A0A183T8L0_SCHSO Number of predicted TMRs: 0
tr|A0A183T8L0|A0A183T8L0_SCHSO	inside	1	1066				
//
# tr|A0A183T8L4|A0A183T8L4_SCHSO Length: 838
# tr|A0A183T8L4|A0A183T8L4_SCHSO Number of predicted TMRs: 0
tr|A0A183T8L4|A0A183T8L4_SCHSO	inside	1	838				
//
# tr|A0A183T8P3|A0A183T8P3_SCHSO Length: 142
# tr|A0A183T8P3|A0A183T8P3_SCHSO Number of predicted TMRs: 0
tr|A0A183T8P3|A0A183T8P3_SCHSO	inside	1	142				
//
# tr|A0A183T8P6|A0A183T8P6_SCHSO Length: 383
# tr|A0A183T8P6|A0A183T8P6_SCHSO Number of predicted TMRs: 0
tr|A0A183T8P6|A0A183T8P6_SCHSO	inside	1	383				
//
# tr|A0A183T8U6|A0A183T8U6_SCHSO Length: 204
# tr|A0A183T8U6|A0A183T8U6_SCHSO Number of predicted TMRs: 0
tr|A0A183T8U6|A0A183T8U6_SCHSO	inside	1	204				
//
# tr|A0A183T8V4|A0A183T8V4_SCHSO Length: 196
# tr|A0A183T8V4|A0A183T8V4_SCHSO Number of predicted TMRs: 1
tr|A0A183T8V4|A0A183T8V4_SCHSO	inside	1	160				
tr|A0A183T8V4|A0A183T8V4_SCHSO	TMhelix	161	181				
tr|A0A183T8V4|A0A183T8V4_SCHSO	outside	182	196				
//
# tr|A0A183T8V5|A0A183T8V5_SCHSO Length: 151
# tr|A0A183T8V5|A0A183T8V5_SCHSO Number of predicted TMRs: 0
tr|A0A183T8V5|A0A183T8V5_SCHSO	inside	1	151				
//
# tr|A0A183T8V7|A0A183T8V7_SCHSO Length: 294
# tr|A0A183T8V7|A0A183T8V7_SCHSO Number of predicted TMRs: 0
tr|A0A183T8V7|A0A183T8V7_SCHSO	inside	1	294				
//
# tr|A0A183T8W4|A0A183T8W4_SCHSO Length: 130
# tr|A0A183T8W4|A0A183T8W4_SCHSO Number of predicted TMRs: 0
tr|A0A183T8W4|A0A183T8W4_SCHSO	inside	1	130				
//
# tr|A0A183T8Y4|A0A183T8Y4_SCHSO Length: 202
# tr|A0A183T8Y4|A0A183T8Y4_SCHSO Number of predicted TMRs: 0
tr|A0A183T8Y4|A0A183T8Y4_SCHSO	inside	1	202				
//
# tr|A0A183T8Z0|A0A183T8Z0_SCHSO Length: 558
# tr|A0A183T8Z0|A0A183T8Z0_SCHSO Number of predicted TMRs: 0
tr|A0A183T8Z0|A0A183T8Z0_SCHSO	inside	1	558				
//
# tr|A0A183T922|A0A183T922_SCHSO Length: 209
# tr|A0A183T922|A0A183T922_SCHSO Number of predicted TMRs: 0
tr|A0A183T922|A0A183T922_SCHSO	inside	1	209				
//
# tr|A0A183T955|A0A183T955_SCHSO Length: 371
# tr|A0A183T955|A0A183T955_SCHSO Number of predicted TMRs: 0
tr|A0A183T955|A0A183T955_SCHSO	inside	1	371				
//
# tr|A0A183T9B6|A0A183T9B6_SCHSO Length: 126
# tr|A0A183T9B6|A0A183T9B6_SCHSO Number of predicted TMRs: 0
tr|A0A183T9B6|A0A183T9B6_SCHSO	inside	1	126				
//
# tr|A0A183T9D5|A0A183T9D5_SCHSO Length: 443
# tr|A0A183T9D5|A0A183T9D5_SCHSO Number of predicted TMRs: 0
tr|A0A183T9D5|A0A183T9D5_SCHSO	inside	1	443				
//
# tr|A0A183T9E7|A0A183T9E7_SCHSO Length: 357
# tr|A0A183T9E7|A0A183T9E7_SCHSO Number of predicted TMRs: 0
tr|A0A183T9E7|A0A183T9E7_SCHSO	inside	1	357				
//
# tr|A0A183T9E8|A0A183T9E8_SCHSO Length: 133
# tr|A0A183T9E8|A0A183T9E8_SCHSO Number of predicted TMRs: 0
tr|A0A183T9E8|A0A183T9E8_SCHSO	inside	1	133				
//
# tr|A0A183T9I5|A0A183T9I5_SCHSO Length: 299
# tr|A0A183T9I5|A0A183T9I5_SCHSO Number of predicted TMRs: 0
tr|A0A183T9I5|A0A183T9I5_SCHSO	signal	1	22				
tr|A0A183T9I5|A0A183T9I5_SCHSO	outside	23	299				
//
# tr|A0A183T9J2|A0A183T9J2_SCHSO Length: 168
# tr|A0A183T9J2|A0A183T9J2_SCHSO Number of predicted TMRs: 0
tr|A0A183T9J2|A0A183T9J2_SCHSO	inside	1	168				
//
# tr|A0A183T9K0|A0A183T9K0_SCHSO Length: 157
# tr|A0A183T9K0|A0A183T9K0_SCHSO Number of predicted TMRs: 0
tr|A0A183T9K0|A0A183T9K0_SCHSO	inside	1	157				
//
# tr|A0A183T9K4|A0A183T9K4_SCHSO Length: 550
# tr|A0A183T9K4|A0A183T9K4_SCHSO Number of predicted TMRs: 0
tr|A0A183T9K4|A0A183T9K4_SCHSO	signal	1	19				
tr|A0A183T9K4|A0A183T9K4_SCHSO	outside	20	550				
//
# tr|A0A183T9P6|A0A183T9P6_SCHSO Length: 150
# tr|A0A183T9P6|A0A183T9P6_SCHSO Number of predicted TMRs: 0
tr|A0A183T9P6|A0A183T9P6_SCHSO	inside	1	150				
//
# tr|A0A183T9Q2|A0A183T9Q2_SCHSO Length: 100
# tr|A0A183T9Q2|A0A183T9Q2_SCHSO Number of predicted TMRs: 0
tr|A0A183T9Q2|A0A183T9Q2_SCHSO	inside	1	100				
//
# tr|A0A183T9Q5|A0A183T9Q5_SCHSO Length: 314
# tr|A0A183T9Q5|A0A183T9Q5_SCHSO Number of predicted TMRs: 0
tr|A0A183T9Q5|A0A183T9Q5_SCHSO	inside	1	314				
//
# tr|A0A183T9T5|A0A183T9T5_SCHSO Length: 555
# tr|A0A183T9T5|A0A183T9T5_SCHSO Number of predicted TMRs: 0
tr|A0A183T9T5|A0A183T9T5_SCHSO	inside	1	555				
//
# tr|A0A183T9T7|A0A183T9T7_SCHSO Length: 1107
# tr|A0A183T9T7|A0A183T9T7_SCHSO Number of predicted TMRs: 0
tr|A0A183T9T7|A0A183T9T7_SCHSO	outside	1	1107				
//
# tr|A0A183T9W3|A0A183T9W3_SCHSO Length: 195
# tr|A0A183T9W3|A0A183T9W3_SCHSO Number of predicted TMRs: 0
tr|A0A183T9W3|A0A183T9W3_SCHSO	signal	1	19				
tr|A0A183T9W3|A0A183T9W3_SCHSO	outside	20	195				
//
# tr|A0A183T9Y1|A0A183T9Y1_SCHSO Length: 1154
# tr|A0A183T9Y1|A0A183T9Y1_SCHSO Number of predicted TMRs: 0
tr|A0A183T9Y1|A0A183T9Y1_SCHSO	inside	1	1154				
//
# tr|A0A183T9Y7|A0A183T9Y7_SCHSO Length: 3094
# tr|A0A183T9Y7|A0A183T9Y7_SCHSO Number of predicted TMRs: 0
tr|A0A183T9Y7|A0A183T9Y7_SCHSO	inside	1	3094				
//
# tr|A0A183TA21|A0A183TA21_SCHSO Length: 402
# tr|A0A183TA21|A0A183TA21_SCHSO Number of predicted TMRs: 0
tr|A0A183TA21|A0A183TA21_SCHSO	inside	1	402				
//
# tr|A0A183TA54|A0A183TA54_SCHSO Length: 193
# tr|A0A183TA54|A0A183TA54_SCHSO Number of predicted TMRs: 0
tr|A0A183TA54|A0A183TA54_SCHSO	inside	1	193				
//
# tr|A0A183TA58|A0A183TA58_SCHSO Length: 114
# tr|A0A183TA58|A0A183TA58_SCHSO Number of predicted TMRs: 0
tr|A0A183TA58|A0A183TA58_SCHSO	inside	1	114				
//
# tr|A0A183TA97|A0A183TA97_SCHSO Length: 391
# tr|A0A183TA97|A0A183TA97_SCHSO Number of predicted TMRs: 0
tr|A0A183TA97|A0A183TA97_SCHSO	inside	1	391				
//
# tr|A0A183TAB4|A0A183TAB4_SCHSO Length: 642
# tr|A0A183TAB4|A0A183TAB4_SCHSO Number of predicted TMRs: 0
tr|A0A183TAB4|A0A183TAB4_SCHSO	inside	1	642				
//
# tr|A0A183TAC1|A0A183TAC1_SCHSO Length: 317
# tr|A0A183TAC1|A0A183TAC1_SCHSO Number of predicted TMRs: 0
tr|A0A183TAC1|A0A183TAC1_SCHSO	inside	1	317				
//
# tr|A0A183TAC2|A0A183TAC2_SCHSO Length: 268
# tr|A0A183TAC2|A0A183TAC2_SCHSO Number of predicted TMRs: 0
tr|A0A183TAC2|A0A183TAC2_SCHSO	inside	1	268				
//
# tr|A0A183TAF9|A0A183TAF9_SCHSO Length: 681
# tr|A0A183TAF9|A0A183TAF9_SCHSO Number of predicted TMRs: 0
tr|A0A183TAF9|A0A183TAF9_SCHSO	inside	1	681				
//
# tr|A0A183TAH1|A0A183TAH1_SCHSO Length: 748
# tr|A0A183TAH1|A0A183TAH1_SCHSO Number of predicted TMRs: 0
tr|A0A183TAH1|A0A183TAH1_SCHSO	inside	1	748				
//
# tr|A0A183TAT3|A0A183TAT3_SCHSO Length: 92
# tr|A0A183TAT3|A0A183TAT3_SCHSO Number of predicted TMRs: 0
tr|A0A183TAT3|A0A183TAT3_SCHSO	inside	1	92				
//
# tr|A0A183TAU4|A0A183TAU4_SCHSO Length: 287
# tr|A0A183TAU4|A0A183TAU4_SCHSO Number of predicted TMRs: 0
tr|A0A183TAU4|A0A183TAU4_SCHSO	inside	1	287				
//
# tr|A0A183TAY5|A0A183TAY5_SCHSO Length: 166
# tr|A0A183TAY5|A0A183TAY5_SCHSO Number of predicted TMRs: 0
tr|A0A183TAY5|A0A183TAY5_SCHSO	inside	1	166				
//
# tr|A0A183TB23|A0A183TB23_SCHSO Length: 892
# tr|A0A183TB23|A0A183TB23_SCHSO Number of predicted TMRs: 1
tr|A0A183TB23|A0A183TB23_SCHSO	signal	1	10				
tr|A0A183TB23|A0A183TB23_SCHSO	outside	11	682				
tr|A0A183TB23|A0A183TB23_SCHSO	TMhelix	683	692				
tr|A0A183TB23|A0A183TB23_SCHSO	inside	693	892				
//
# tr|A0A183TB76|A0A183TB76_SCHSO Length: 186
# tr|A0A183TB76|A0A183TB76_SCHSO Number of predicted TMRs: 0
tr|A0A183TB76|A0A183TB76_SCHSO	inside	1	186				
//
# tr|A0A183TBD1|A0A183TBD1_SCHSO Length: 1347
# tr|A0A183TBD1|A0A183TBD1_SCHSO Number of predicted TMRs: 0
tr|A0A183TBD1|A0A183TBD1_SCHSO	signal	1	25				
tr|A0A183TBD1|A0A183TBD1_SCHSO	outside	26	1347				
//
# tr|A0A183TBN0|A0A183TBN0_SCHSO Length: 424
# tr|A0A183TBN0|A0A183TBN0_SCHSO Number of predicted TMRs: 0
tr|A0A183TBN0|A0A183TBN0_SCHSO	inside	1	424				
//
# tr|A0A183TBN6|A0A183TBN6_SCHSO Length: 304
# tr|A0A183TBN6|A0A183TBN6_SCHSO Number of predicted TMRs: 0
tr|A0A183TBN6|A0A183TBN6_SCHSO	inside	1	304				
//
# tr|A0A183TBT2|A0A183TBT2_SCHSO Length: 640
# tr|A0A183TBT2|A0A183TBT2_SCHSO Number of predicted TMRs: 3
tr|A0A183TBT2|A0A183TBT2_SCHSO	outside	1	10				
tr|A0A183TBT2|A0A183TBT2_SCHSO	TMhelix	11	29				
tr|A0A183TBT2|A0A183TBT2_SCHSO	inside	30	48				
tr|A0A183TBT2|A0A183TBT2_SCHSO	TMhelix	49	58				
tr|A0A183TBT2|A0A183TBT2_SCHSO	outside	59	59				
tr|A0A183TBT2|A0A183TBT2_SCHSO	TMhelix	60	69				
tr|A0A183TBT2|A0A183TBT2_SCHSO	inside	70	640				
//
# tr|A0A183TBT9|A0A183TBT9_SCHSO Length: 338
# tr|A0A183TBT9|A0A183TBT9_SCHSO Number of predicted TMRs: 0
tr|A0A183TBT9|A0A183TBT9_SCHSO	inside	1	338				
//
# tr|A0A183TBU3|A0A183TBU3_SCHSO Length: 151
# tr|A0A183TBU3|A0A183TBU3_SCHSO Number of predicted TMRs: 0
tr|A0A183TBU3|A0A183TBU3_SCHSO	inside	1	151				
//
# tr|A0A183TBY5|A0A183TBY5_SCHSO Length: 609
# tr|A0A183TBY5|A0A183TBY5_SCHSO Number of predicted TMRs: 0
tr|A0A183TBY5|A0A183TBY5_SCHSO	inside	1	609				
//
# tr|A0A183TC74|A0A183TC74_SCHSO Length: 200
# tr|A0A183TC74|A0A183TC74_SCHSO Number of predicted TMRs: 0
tr|A0A183TC74|A0A183TC74_SCHSO	inside	1	200				
//
# tr|A0A183TC82|A0A183TC82_SCHSO Length: 441
# tr|A0A183TC82|A0A183TC82_SCHSO Number of predicted TMRs: 0
tr|A0A183TC82|A0A183TC82_SCHSO	inside	1	441				
//
# tr|A0A183TC90|A0A183TC90_SCHSO Length: 273
# tr|A0A183TC90|A0A183TC90_SCHSO Number of predicted TMRs: 0
tr|A0A183TC90|A0A183TC90_SCHSO	inside	1	273				
//
# tr|A0A183TC99|A0A183TC99_SCHSO Length: 302
# tr|A0A183TC99|A0A183TC99_SCHSO Number of predicted TMRs: 0
tr|A0A183TC99|A0A183TC99_SCHSO	inside	1	302				
//
# tr|A0A183TCA4|A0A183TCA4_SCHSO Length: 130
# tr|A0A183TCA4|A0A183TCA4_SCHSO Number of predicted TMRs: 0
tr|A0A183TCA4|A0A183TCA4_SCHSO	inside	1	130				
//
# tr|A0A183TCG2|A0A183TCG2_SCHSO Length: 479
# tr|A0A183TCG2|A0A183TCG2_SCHSO Number of predicted TMRs: 0
tr|A0A183TCG2|A0A183TCG2_SCHSO	inside	1	479				
//
# tr|A0A183TCI8|A0A183TCI8_SCHSO Length: 433
# tr|A0A183TCI8|A0A183TCI8_SCHSO Number of predicted TMRs: 0
tr|A0A183TCI8|A0A183TCI8_SCHSO	inside	1	433				
//
# tr|A0A183TCJ1|A0A183TCJ1_SCHSO Length: 520
# tr|A0A183TCJ1|A0A183TCJ1_SCHSO Number of predicted TMRs: 0
tr|A0A183TCJ1|A0A183TCJ1_SCHSO	inside	1	520				
//
# tr|A0A183TCK9|A0A183TCK9_SCHSO Length: 928
# tr|A0A183TCK9|A0A183TCK9_SCHSO Number of predicted TMRs: 0
tr|A0A183TCK9|A0A183TCK9_SCHSO	inside	1	928				
//
# tr|A0A183TCL4|A0A183TCL4_SCHSO Length: 300
# tr|A0A183TCL4|A0A183TCL4_SCHSO Number of predicted TMRs: 0
tr|A0A183TCL4|A0A183TCL4_SCHSO	inside	1	300				
//
# tr|A0A183TCM3|A0A183TCM3_SCHSO Length: 435
# tr|A0A183TCM3|A0A183TCM3_SCHSO Number of predicted TMRs: 0
tr|A0A183TCM3|A0A183TCM3_SCHSO	inside	1	435				
//
# tr|A0A183TCN7|A0A183TCN7_SCHSO Length: 122
# tr|A0A183TCN7|A0A183TCN7_SCHSO Number of predicted TMRs: 0
tr|A0A183TCN7|A0A183TCN7_SCHSO	inside	1	122				
//
# tr|A0A183TCP8|A0A183TCP8_SCHSO Length: 585
# tr|A0A183TCP8|A0A183TCP8_SCHSO Number of predicted TMRs: 0
tr|A0A183TCP8|A0A183TCP8_SCHSO	inside	1	585				
//
# tr|A0A183TCT1|A0A183TCT1_SCHSO Length: 693
# tr|A0A183TCT1|A0A183TCT1_SCHSO Number of predicted TMRs: 0
tr|A0A183TCT1|A0A183TCT1_SCHSO	inside	1	693				
//
# tr|A0A183TCV1|A0A183TCV1_SCHSO Length: 1003
# tr|A0A183TCV1|A0A183TCV1_SCHSO Number of predicted TMRs: 0
tr|A0A183TCV1|A0A183TCV1_SCHSO	inside	1	1003				
//
# tr|A0A183TCX8|A0A183TCX8_SCHSO Length: 436
# tr|A0A183TCX8|A0A183TCX8_SCHSO Number of predicted TMRs: 0
tr|A0A183TCX8|A0A183TCX8_SCHSO	inside	1	436				
//
# tr|A0A183TCY2|A0A183TCY2_SCHSO Length: 1119
# tr|A0A183TCY2|A0A183TCY2_SCHSO Number of predicted TMRs: 0
tr|A0A183TCY2|A0A183TCY2_SCHSO	inside	1	1119				
//
# tr|A0A183TCY5|A0A183TCY5_SCHSO Length: 975
# tr|A0A183TCY5|A0A183TCY5_SCHSO Number of predicted TMRs: 0
tr|A0A183TCY5|A0A183TCY5_SCHSO	inside	1	975				
//
# tr|A0A183TCZ6|A0A183TCZ6_SCHSO Length: 94
# tr|A0A183TCZ6|A0A183TCZ6_SCHSO Number of predicted TMRs: 0
tr|A0A183TCZ6|A0A183TCZ6_SCHSO	inside	1	94				
//
# tr|A0A183TCZ7|A0A183TCZ7_SCHSO Length: 642
# tr|A0A183TCZ7|A0A183TCZ7_SCHSO Number of predicted TMRs: 0
tr|A0A183TCZ7|A0A183TCZ7_SCHSO	inside	1	642				
//
# tr|A0A183TD13|A0A183TD13_SCHSO Length: 296
# tr|A0A183TD13|A0A183TD13_SCHSO Number of predicted TMRs: 0
tr|A0A183TD13|A0A183TD13_SCHSO	inside	1	296				
//
# tr|A0A183TD57|A0A183TD57_SCHSO Length: 212
# tr|A0A183TD57|A0A183TD57_SCHSO Number of predicted TMRs: 6
tr|A0A183TD57|A0A183TD57_SCHSO	inside	1	31				
tr|A0A183TD57|A0A183TD57_SCHSO	TMhelix	32	52				
tr|A0A183TD57|A0A183TD57_SCHSO	outside	53	58				
tr|A0A183TD57|A0A183TD57_SCHSO	TMhelix	59	79				
tr|A0A183TD57|A0A183TD57_SCHSO	inside	80	91				
tr|A0A183TD57|A0A183TD57_SCHSO	TMhelix	92	112				
tr|A0A183TD57|A0A183TD57_SCHSO	outside	113	120				
tr|A0A183TD57|A0A183TD57_SCHSO	TMhelix	121	141				
tr|A0A183TD57|A0A183TD57_SCHSO	inside	142	146				
tr|A0A183TD57|A0A183TD57_SCHSO	TMhelix	147	167				
tr|A0A183TD57|A0A183TD57_SCHSO	outside	168	175				
tr|A0A183TD57|A0A183TD57_SCHSO	TMhelix	176	196				
tr|A0A183TD57|A0A183TD57_SCHSO	inside	197	212				
//
# tr|A0A183TD59|A0A183TD59_SCHSO Length: 345
# tr|A0A183TD59|A0A183TD59_SCHSO Number of predicted TMRs: 0
tr|A0A183TD59|A0A183TD59_SCHSO	inside	1	345				
//
# tr|A0A183TD79|A0A183TD79_SCHSO Length: 250
# tr|A0A183TD79|A0A183TD79_SCHSO Number of predicted TMRs: 0
tr|A0A183TD79|A0A183TD79_SCHSO	inside	1	250				
//
# tr|A0A183TD95|A0A183TD95_SCHSO Length: 451
# tr|A0A183TD95|A0A183TD95_SCHSO Number of predicted TMRs: 0
tr|A0A183TD95|A0A183TD95_SCHSO	inside	1	451				
//
# tr|A0A183TDA1|A0A183TDA1_SCHSO Length: 301
# tr|A0A183TDA1|A0A183TDA1_SCHSO Number of predicted TMRs: 0
tr|A0A183TDA1|A0A183TDA1_SCHSO	inside	1	301				
//
# tr|A0A183TDA2|A0A183TDA2_SCHSO Length: 295
# tr|A0A183TDA2|A0A183TDA2_SCHSO Number of predicted TMRs: 2
tr|A0A183TDA2|A0A183TDA2_SCHSO	inside	1	109				
tr|A0A183TDA2|A0A183TDA2_SCHSO	TMhelix	110	130				
tr|A0A183TDA2|A0A183TDA2_SCHSO	outside	131	135				
tr|A0A183TDA2|A0A183TDA2_SCHSO	TMhelix	136	150				
tr|A0A183TDA2|A0A183TDA2_SCHSO	inside	151	295				
//
# tr|A0A183TDD6|A0A183TDD6_SCHSO Length: 202
# tr|A0A183TDD6|A0A183TDD6_SCHSO Number of predicted TMRs: 0
tr|A0A183TDD6|A0A183TDD6_SCHSO	inside	1	202				
//
# tr|A0A183TDE1|A0A183TDE1_SCHSO Length: 219
# tr|A0A183TDE1|A0A183TDE1_SCHSO Number of predicted TMRs: 0
tr|A0A183TDE1|A0A183TDE1_SCHSO	inside	1	219				
//
# tr|A0A183TDF5|A0A183TDF5_SCHSO Length: 215
# tr|A0A183TDF5|A0A183TDF5_SCHSO Number of predicted TMRs: 0
tr|A0A183TDF5|A0A183TDF5_SCHSO	inside	1	215				
//
# tr|A0A183TDI4|A0A183TDI4_SCHSO Length: 264
# tr|A0A183TDI4|A0A183TDI4_SCHSO Number of predicted TMRs: 0
tr|A0A183TDI4|A0A183TDI4_SCHSO	inside	1	264				
//
# tr|A0A183TDJ2|A0A183TDJ2_SCHSO Length: 122
# tr|A0A183TDJ2|A0A183TDJ2_SCHSO Number of predicted TMRs: 0
tr|A0A183TDJ2|A0A183TDJ2_SCHSO	inside	1	122				
//
# tr|A0A183TDK5|A0A183TDK5_SCHSO Length: 352
# tr|A0A183TDK5|A0A183TDK5_SCHSO Number of predicted TMRs: 1
tr|A0A183TDK5|A0A183TDK5_SCHSO	signal	1	45				
tr|A0A183TDK5|A0A183TDK5_SCHSO	outside	46	280				
tr|A0A183TDK5|A0A183TDK5_SCHSO	TMhelix	281	303				
tr|A0A183TDK5|A0A183TDK5_SCHSO	inside	304	352				
//
# tr|A0A183TDM1|A0A183TDM1_SCHSO Length: 738
# tr|A0A183TDM1|A0A183TDM1_SCHSO Number of predicted TMRs: 0
tr|A0A183TDM1|A0A183TDM1_SCHSO	inside	1	738				
//
# tr|A0A183TDM2|A0A183TDM2_SCHSO Length: 230
# tr|A0A183TDM2|A0A183TDM2_SCHSO Number of predicted TMRs: 0
tr|A0A183TDM2|A0A183TDM2_SCHSO	inside	1	230				
//
# tr|A0A183TDN5|A0A183TDN5_SCHSO Length: 307
# tr|A0A183TDN5|A0A183TDN5_SCHSO Number of predicted TMRs: 0
tr|A0A183TDN5|A0A183TDN5_SCHSO	inside	1	307				
//
# tr|A0A183TDR7|A0A183TDR7_SCHSO Length: 541
# tr|A0A183TDR7|A0A183TDR7_SCHSO Number of predicted TMRs: 0
tr|A0A183TDR7|A0A183TDR7_SCHSO	inside	1	541				
//
# tr|A0A183TDU5|A0A183TDU5_SCHSO Length: 433
# tr|A0A183TDU5|A0A183TDU5_SCHSO Number of predicted TMRs: 0
tr|A0A183TDU5|A0A183TDU5_SCHSO	inside	1	433				
//
# tr|A0A183TDV1|A0A183TDV1_SCHSO Length: 192
# tr|A0A183TDV1|A0A183TDV1_SCHSO Number of predicted TMRs: 0
tr|A0A183TDV1|A0A183TDV1_SCHSO	inside	1	192				
//
# tr|A0A183TDW6|A0A183TDW6_SCHSO Length: 228
# tr|A0A183TDW6|A0A183TDW6_SCHSO Number of predicted TMRs: 0
tr|A0A183TDW6|A0A183TDW6_SCHSO	inside	1	228				
//
# tr|A0A183TDX3|A0A183TDX3_SCHSO Length: 349
# tr|A0A183TDX3|A0A183TDX3_SCHSO Number of predicted TMRs: 0
tr|A0A183TDX3|A0A183TDX3_SCHSO	inside	1	349				
//
# tr|A0A183TE00|A0A183TE00_SCHSO Length: 437
# tr|A0A183TE00|A0A183TE00_SCHSO Number of predicted TMRs: 0
tr|A0A183TE00|A0A183TE00_SCHSO	inside	1	437				
//
# tr|A0A183TE23|A0A183TE23_SCHSO Length: 318
# tr|A0A183TE23|A0A183TE23_SCHSO Number of predicted TMRs: 0
tr|A0A183TE23|A0A183TE23_SCHSO	inside	1	318				
//
# tr|A0A183TE24|A0A183TE24_SCHSO Length: 119
# tr|A0A183TE24|A0A183TE24_SCHSO Number of predicted TMRs: 0
tr|A0A183TE24|A0A183TE24_SCHSO	inside	1	119				
//
# tr|A0A183TE31|A0A183TE31_SCHSO Length: 177
# tr|A0A183TE31|A0A183TE31_SCHSO Number of predicted TMRs: 0
tr|A0A183TE31|A0A183TE31_SCHSO	inside	1	177				
//
# tr|A0A183TE71|A0A183TE71_SCHSO Length: 301
# tr|A0A183TE71|A0A183TE71_SCHSO Number of predicted TMRs: 0
tr|A0A183TE71|A0A183TE71_SCHSO	inside	1	301				
//
# tr|A0A183TE80|A0A183TE80_SCHSO Length: 515
# tr|A0A183TE80|A0A183TE80_SCHSO Number of predicted TMRs: 0
tr|A0A183TE80|A0A183TE80_SCHSO	inside	1	515				
//
# tr|A0A183TE88|A0A183TE88_SCHSO Length: 1557
# tr|A0A183TE88|A0A183TE88_SCHSO Number of predicted TMRs: 0
tr|A0A183TE88|A0A183TE88_SCHSO	inside	1	1557				
//
# tr|A0A183TE95|A0A183TE95_SCHSO Length: 543
# tr|A0A183TE95|A0A183TE95_SCHSO Number of predicted TMRs: 0
tr|A0A183TE95|A0A183TE95_SCHSO	inside	1	543				
//
# tr|A0A183TEA1|A0A183TEA1_SCHSO Length: 229
# tr|A0A183TEA1|A0A183TEA1_SCHSO Number of predicted TMRs: 0
tr|A0A183TEA1|A0A183TEA1_SCHSO	inside	1	229				
//
# tr|A0A183TEE7|A0A183TEE7_SCHSO Length: 142
# tr|A0A183TEE7|A0A183TEE7_SCHSO Number of predicted TMRs: 0
tr|A0A183TEE7|A0A183TEE7_SCHSO	inside	1	142				
//
# tr|A0A183TEG1|A0A183TEG1_SCHSO Length: 360
# tr|A0A183TEG1|A0A183TEG1_SCHSO Number of predicted TMRs: 0
tr|A0A183TEG1|A0A183TEG1_SCHSO	inside	1	360				
//
# tr|A0A183TEH1|A0A183TEH1_SCHSO Length: 101
# tr|A0A183TEH1|A0A183TEH1_SCHSO Number of predicted TMRs: 0
tr|A0A183TEH1|A0A183TEH1_SCHSO	inside	1	101				
//
# tr|A0A183TEJ1|A0A183TEJ1_SCHSO Length: 230
# tr|A0A183TEJ1|A0A183TEJ1_SCHSO Number of predicted TMRs: 0
tr|A0A183TEJ1|A0A183TEJ1_SCHSO	inside	1	230				
//
# tr|A0A183TEP8|A0A183TEP8_SCHSO Length: 1145
# tr|A0A183TEP8|A0A183TEP8_SCHSO Number of predicted TMRs: 0
tr|A0A183TEP8|A0A183TEP8_SCHSO	inside	1	1145				
//
# tr|A0A183TEQ3|A0A183TEQ3_SCHSO Length: 283
# tr|A0A183TEQ3|A0A183TEQ3_SCHSO Number of predicted TMRs: 0
tr|A0A183TEQ3|A0A183TEQ3_SCHSO	outside	1	283				
//
# tr|A0A183TEU5|A0A183TEU5_SCHSO Length: 298
# tr|A0A183TEU5|A0A183TEU5_SCHSO Number of predicted TMRs: 0
tr|A0A183TEU5|A0A183TEU5_SCHSO	inside	1	298				
//
# tr|A0A183TEX9|A0A183TEX9_SCHSO Length: 397
# tr|A0A183TEX9|A0A183TEX9_SCHSO Number of predicted TMRs: 0
tr|A0A183TEX9|A0A183TEX9_SCHSO	inside	1	397				
//
# tr|A0A183TEY4|A0A183TEY4_SCHSO Length: 116
# tr|A0A183TEY4|A0A183TEY4_SCHSO Number of predicted TMRs: 0
tr|A0A183TEY4|A0A183TEY4_SCHSO	inside	1	116				
//
# tr|A0A183TEY7|A0A183TEY7_SCHSO Length: 384
# tr|A0A183TEY7|A0A183TEY7_SCHSO Number of predicted TMRs: 0
tr|A0A183TEY7|A0A183TEY7_SCHSO	inside	1	384				
//
# tr|A0A183TEY8|A0A183TEY8_SCHSO Length: 383
# tr|A0A183TEY8|A0A183TEY8_SCHSO Number of predicted TMRs: 0
tr|A0A183TEY8|A0A183TEY8_SCHSO	inside	1	383				
//
# tr|A0A183TEZ6|A0A183TEZ6_SCHSO Length: 441
# tr|A0A183TEZ6|A0A183TEZ6_SCHSO Number of predicted TMRs: 0
tr|A0A183TEZ6|A0A183TEZ6_SCHSO	inside	1	441				
//
# tr|A0A183TF00|A0A183TF00_SCHSO Length: 117
# tr|A0A183TF00|A0A183TF00_SCHSO Number of predicted TMRs: 0
tr|A0A183TF00|A0A183TF00_SCHSO	inside	1	117				
//
# tr|A0A183TF01|A0A183TF01_SCHSO Length: 340
# tr|A0A183TF01|A0A183TF01_SCHSO Number of predicted TMRs: 0
tr|A0A183TF01|A0A183TF01_SCHSO	inside	1	340				
//
# tr|A0A183TF12|A0A183TF12_SCHSO Length: 224
# tr|A0A183TF12|A0A183TF12_SCHSO Number of predicted TMRs: 0
tr|A0A183TF12|A0A183TF12_SCHSO	inside	1	224				
//
# tr|A0A183TF44|A0A183TF44_SCHSO Length: 539
# tr|A0A183TF44|A0A183TF44_SCHSO Number of predicted TMRs: 7
tr|A0A183TF44|A0A183TF44_SCHSO	outside	1	16				
tr|A0A183TF44|A0A183TF44_SCHSO	TMhelix	17	31				
tr|A0A183TF44|A0A183TF44_SCHSO	inside	32	76				
tr|A0A183TF44|A0A183TF44_SCHSO	TMhelix	77	97				
tr|A0A183TF44|A0A183TF44_SCHSO	outside	98	184				
tr|A0A183TF44|A0A183TF44_SCHSO	TMhelix	185	199				
tr|A0A183TF44|A0A183TF44_SCHSO	inside	200	225				
tr|A0A183TF44|A0A183TF44_SCHSO	TMhelix	226	247				
tr|A0A183TF44|A0A183TF44_SCHSO	outside	248	253				
tr|A0A183TF44|A0A183TF44_SCHSO	TMhelix	254	273				
tr|A0A183TF44|A0A183TF44_SCHSO	inside	274	406				
tr|A0A183TF44|A0A183TF44_SCHSO	TMhelix	407	427				
tr|A0A183TF44|A0A183TF44_SCHSO	outside	428	445				
tr|A0A183TF44|A0A183TF44_SCHSO	TMhelix	446	472				
tr|A0A183TF44|A0A183TF44_SCHSO	inside	473	539				
//
# tr|A0A183TF48|A0A183TF48_SCHSO Length: 451
# tr|A0A183TF48|A0A183TF48_SCHSO Number of predicted TMRs: 0
tr|A0A183TF48|A0A183TF48_SCHSO	inside	1	451				
//
# tr|A0A183TF68|A0A183TF68_SCHSO Length: 107
# tr|A0A183TF68|A0A183TF68_SCHSO Number of predicted TMRs: 0
tr|A0A183TF68|A0A183TF68_SCHSO	inside	1	107				
//
# tr|A0A183TF75|A0A183TF75_SCHSO Length: 115
# tr|A0A183TF75|A0A183TF75_SCHSO Number of predicted TMRs: 0
tr|A0A183TF75|A0A183TF75_SCHSO	outside	1	115				
//
# tr|A0A183TFA1|A0A183TFA1_SCHSO Length: 483
# tr|A0A183TFA1|A0A183TFA1_SCHSO Number of predicted TMRs: 0
tr|A0A183TFA1|A0A183TFA1_SCHSO	inside	1	483				
//
# tr|A0A183TFI0|A0A183TFI0_SCHSO Length: 666
# tr|A0A183TFI0|A0A183TFI0_SCHSO Number of predicted TMRs: 2
tr|A0A183TFI0|A0A183TFI0_SCHSO	inside	1	139				
tr|A0A183TFI0|A0A183TFI0_SCHSO	TMhelix	140	149				
tr|A0A183TFI0|A0A183TFI0_SCHSO	outside	150	150				
tr|A0A183TFI0|A0A183TFI0_SCHSO	TMhelix	151	160				
tr|A0A183TFI0|A0A183TFI0_SCHSO	inside	161	666				
//
# tr|A0A183TFJ3|A0A183TFJ3_SCHSO Length: 466
# tr|A0A183TFJ3|A0A183TFJ3_SCHSO Number of predicted TMRs: 0
tr|A0A183TFJ3|A0A183TFJ3_SCHSO	inside	1	466				
//
# tr|A0A183TFQ0|A0A183TFQ0_SCHSO Length: 252
# tr|A0A183TFQ0|A0A183TFQ0_SCHSO Number of predicted TMRs: 0
tr|A0A183TFQ0|A0A183TFQ0_SCHSO	inside	1	252				
//
# tr|A0A183TFR6|A0A183TFR6_SCHSO Length: 440
# tr|A0A183TFR6|A0A183TFR6_SCHSO Number of predicted TMRs: 0
tr|A0A183TFR6|A0A183TFR6_SCHSO	inside	1	440				
//
# tr|A0A183TFS1|A0A183TFS1_SCHSO Length: 174
# tr|A0A183TFS1|A0A183TFS1_SCHSO Number of predicted TMRs: 0
tr|A0A183TFS1|A0A183TFS1_SCHSO	inside	1	174				
//
# tr|A0A183TFU3|A0A183TFU3_SCHSO Length: 208
# tr|A0A183TFU3|A0A183TFU3_SCHSO Number of predicted TMRs: 2
tr|A0A183TFU3|A0A183TFU3_SCHSO	inside	1	87				
tr|A0A183TFU3|A0A183TFU3_SCHSO	TMhelix	88	106				
tr|A0A183TFU3|A0A183TFU3_SCHSO	outside	107	121				
tr|A0A183TFU3|A0A183TFU3_SCHSO	TMhelix	122	138				
tr|A0A183TFU3|A0A183TFU3_SCHSO	inside	139	208				
//
# tr|A0A183TG01|A0A183TG01_SCHSO Length: 155
# tr|A0A183TG01|A0A183TG01_SCHSO Number of predicted TMRs: 0
tr|A0A183TG01|A0A183TG01_SCHSO	inside	1	155				
//
# tr|A0A183TG04|A0A183TG04_SCHSO Length: 495
# tr|A0A183TG04|A0A183TG04_SCHSO Number of predicted TMRs: 0
tr|A0A183TG04|A0A183TG04_SCHSO	inside	1	495				
//
# tr|A0A183TG48|A0A183TG48_SCHSO Length: 471
# tr|A0A183TG48|A0A183TG48_SCHSO Number of predicted TMRs: 0
tr|A0A183TG48|A0A183TG48_SCHSO	inside	1	471				
//
# tr|A0A183TGA0|A0A183TGA0_SCHSO Length: 254
# tr|A0A183TGA0|A0A183TGA0_SCHSO Number of predicted TMRs: 0
tr|A0A183TGA0|A0A183TGA0_SCHSO	inside	1	254				
//
# tr|A0A183TGA6|A0A183TGA6_SCHSO Length: 264
# tr|A0A183TGA6|A0A183TGA6_SCHSO Number of predicted TMRs: 0
tr|A0A183TGA6|A0A183TGA6_SCHSO	inside	1	264				
//
# tr|A0A183TGC1|A0A183TGC1_SCHSO Length: 300
# tr|A0A183TGC1|A0A183TGC1_SCHSO Number of predicted TMRs: 0
tr|A0A183TGC1|A0A183TGC1_SCHSO	inside	1	300				
//
# tr|A0A183TGD2|A0A183TGD2_SCHSO Length: 174
# tr|A0A183TGD2|A0A183TGD2_SCHSO Number of predicted TMRs: 0
tr|A0A183TGD2|A0A183TGD2_SCHSO	inside	1	174				
//
# tr|A0A183TGG1|A0A183TGG1_SCHSO Length: 347
# tr|A0A183TGG1|A0A183TGG1_SCHSO Number of predicted TMRs: 0
tr|A0A183TGG1|A0A183TGG1_SCHSO	inside	1	347				
//
# tr|A0A183TGI1|A0A183TGI1_SCHSO Length: 586
# tr|A0A183TGI1|A0A183TGI1_SCHSO Number of predicted TMRs: 0
tr|A0A183TGI1|A0A183TGI1_SCHSO	outside	1	586				
//
# tr|A0A183TGM4|A0A183TGM4_SCHSO Length: 347
# tr|A0A183TGM4|A0A183TGM4_SCHSO Number of predicted TMRs: 0
tr|A0A183TGM4|A0A183TGM4_SCHSO	inside	1	347				
//
# tr|A0A183TGR7|A0A183TGR7_SCHSO Length: 178
# tr|A0A183TGR7|A0A183TGR7_SCHSO Number of predicted TMRs: 0
tr|A0A183TGR7|A0A183TGR7_SCHSO	inside	1	178				
//
# tr|A0A183TGU3|A0A183TGU3_SCHSO Length: 147
# tr|A0A183TGU3|A0A183TGU3_SCHSO Number of predicted TMRs: 0
tr|A0A183TGU3|A0A183TGU3_SCHSO	inside	1	147				
//
# tr|A0A183TGZ6|A0A183TGZ6_SCHSO Length: 401
# tr|A0A183TGZ6|A0A183TGZ6_SCHSO Number of predicted TMRs: 0
tr|A0A183TGZ6|A0A183TGZ6_SCHSO	signal	1	17				
tr|A0A183TGZ6|A0A183TGZ6_SCHSO	outside	18	401				
//
# tr|A0A183TH24|A0A183TH24_SCHSO Length: 174
# tr|A0A183TH24|A0A183TH24_SCHSO Number of predicted TMRs: 0
tr|A0A183TH24|A0A183TH24_SCHSO	inside	1	174				
//
# tr|A0A183TH75|A0A183TH75_SCHSO Length: 559
# tr|A0A183TH75|A0A183TH75_SCHSO Number of predicted TMRs: 2
tr|A0A183TH75|A0A183TH75_SCHSO	inside	1	224				
tr|A0A183TH75|A0A183TH75_SCHSO	TMhelix	225	235				
tr|A0A183TH75|A0A183TH75_SCHSO	outside	236	236				
tr|A0A183TH75|A0A183TH75_SCHSO	TMhelix	237	246				
tr|A0A183TH75|A0A183TH75_SCHSO	inside	247	559				
//
# tr|A0A183TH91|A0A183TH91_SCHSO Length: 497
# tr|A0A183TH91|A0A183TH91_SCHSO Number of predicted TMRs: 0
tr|A0A183TH91|A0A183TH91_SCHSO	signal	1	26				
tr|A0A183TH91|A0A183TH91_SCHSO	outside	27	497				
//
# tr|A0A183THA3|A0A183THA3_SCHSO Length: 253
# tr|A0A183THA3|A0A183THA3_SCHSO Number of predicted TMRs: 0
tr|A0A183THA3|A0A183THA3_SCHSO	inside	1	253				
//
# tr|A0A183THB9|A0A183THB9_SCHSO Length: 650
# tr|A0A183THB9|A0A183THB9_SCHSO Number of predicted TMRs: 0
tr|A0A183THB9|A0A183THB9_SCHSO	inside	1	650				
//
# tr|A0A183THC7|A0A183THC7_SCHSO Length: 173
# tr|A0A183THC7|A0A183THC7_SCHSO Number of predicted TMRs: 1
tr|A0A183THC7|A0A183THC7_SCHSO	inside	1	106				
tr|A0A183THC7|A0A183THC7_SCHSO	TMhelix	107	125				
tr|A0A183THC7|A0A183THC7_SCHSO	outside	126	173				
//
# tr|A0A183THM6|A0A183THM6_SCHSO Length: 399
# tr|A0A183THM6|A0A183THM6_SCHSO Number of predicted TMRs: 0
tr|A0A183THM6|A0A183THM6_SCHSO	outside	1	399				
//
# tr|A0A183THR2|A0A183THR2_SCHSO Length: 493
# tr|A0A183THR2|A0A183THR2_SCHSO Number of predicted TMRs: 0
tr|A0A183THR2|A0A183THR2_SCHSO	inside	1	493				
//
# tr|A0A183THR9|A0A183THR9_SCHSO Length: 272
# tr|A0A183THR9|A0A183THR9_SCHSO Number of predicted TMRs: 0
tr|A0A183THR9|A0A183THR9_SCHSO	inside	1	272				
//
# tr|A0A183THT0|A0A183THT0_SCHSO Length: 122
# tr|A0A183THT0|A0A183THT0_SCHSO Number of predicted TMRs: 0
tr|A0A183THT0|A0A183THT0_SCHSO	inside	1	122				
//
# tr|A0A183THU0|A0A183THU0_SCHSO Length: 241
# tr|A0A183THU0|A0A183THU0_SCHSO Number of predicted TMRs: 0
tr|A0A183THU0|A0A183THU0_SCHSO	inside	1	241				
//
# tr|A0A183THX1|A0A183THX1_SCHSO Length: 264
# tr|A0A183THX1|A0A183THX1_SCHSO Number of predicted TMRs: 0
tr|A0A183THX1|A0A183THX1_SCHSO	inside	1	264				
//
# tr|A0A183TI06|A0A183TI06_SCHSO Length: 838
# tr|A0A183TI06|A0A183TI06_SCHSO Number of predicted TMRs: 0
tr|A0A183TI06|A0A183TI06_SCHSO	inside	1	838				
//
# tr|A0A183TI67|A0A183TI67_SCHSO Length: 213
# tr|A0A183TI67|A0A183TI67_SCHSO Number of predicted TMRs: 0
tr|A0A183TI67|A0A183TI67_SCHSO	inside	1	213				
//
# tr|A0A183TI75|A0A183TI75_SCHSO Length: 152
# tr|A0A183TI75|A0A183TI75_SCHSO Number of predicted TMRs: 0
tr|A0A183TI75|A0A183TI75_SCHSO	outside	1	152				
//
# tr|A0A183TIC4|A0A183TIC4_SCHSO Length: 133
# tr|A0A183TIC4|A0A183TIC4_SCHSO Number of predicted TMRs: 0
tr|A0A183TIC4|A0A183TIC4_SCHSO	inside	1	133				
//
# tr|A0A183TID9|A0A183TID9_SCHSO Length: 578
# tr|A0A183TID9|A0A183TID9_SCHSO Number of predicted TMRs: 0
tr|A0A183TID9|A0A183TID9_SCHSO	inside	1	578				
//
# tr|A0A183TIF1|A0A183TIF1_SCHSO Length: 147
# tr|A0A183TIF1|A0A183TIF1_SCHSO Number of predicted TMRs: 0
tr|A0A183TIF1|A0A183TIF1_SCHSO	inside	1	147				
//
# tr|A0A183TIH5|A0A183TIH5_SCHSO Length: 163
# tr|A0A183TIH5|A0A183TIH5_SCHSO Number of predicted TMRs: 0
tr|A0A183TIH5|A0A183TIH5_SCHSO	signal	1	19				
tr|A0A183TIH5|A0A183TIH5_SCHSO	outside	20	163				
//
# tr|A0A183TII3|A0A183TII3_SCHSO Length: 594
# tr|A0A183TII3|A0A183TII3_SCHSO Number of predicted TMRs: 0
tr|A0A183TII3|A0A183TII3_SCHSO	inside	1	594				
//
# tr|A0A183TII8|A0A183TII8_SCHSO Length: 225
# tr|A0A183TII8|A0A183TII8_SCHSO Number of predicted TMRs: 0
tr|A0A183TII8|A0A183TII8_SCHSO	signal	1	10				
tr|A0A183TII8|A0A183TII8_SCHSO	outside	11	225				
//
# tr|A0A183TIL1|A0A183TIL1_SCHSO Length: 195
# tr|A0A183TIL1|A0A183TIL1_SCHSO Number of predicted TMRs: 0
tr|A0A183TIL1|A0A183TIL1_SCHSO	inside	1	195				
//
# tr|A0A183TIM3|A0A183TIM3_SCHSO Length: 166
# tr|A0A183TIM3|A0A183TIM3_SCHSO Number of predicted TMRs: 0
tr|A0A183TIM3|A0A183TIM3_SCHSO	inside	1	166				
//
# tr|A0A183TIM4|A0A183TIM4_SCHSO Length: 245
# tr|A0A183TIM4|A0A183TIM4_SCHSO Number of predicted TMRs: 0
tr|A0A183TIM4|A0A183TIM4_SCHSO	inside	1	245				
//
# tr|A0A183TIQ1|A0A183TIQ1_SCHSO Length: 109
# tr|A0A183TIQ1|A0A183TIQ1_SCHSO Number of predicted TMRs: 0
tr|A0A183TIQ1|A0A183TIQ1_SCHSO	inside	1	109				
//
# tr|A0A183TIQ8|A0A183TIQ8_SCHSO Length: 242
# tr|A0A183TIQ8|A0A183TIQ8_SCHSO Number of predicted TMRs: 0
tr|A0A183TIQ8|A0A183TIQ8_SCHSO	inside	1	242				
//
# tr|A0A183TIR6|A0A183TIR6_SCHSO Length: 270
# tr|A0A183TIR6|A0A183TIR6_SCHSO Number of predicted TMRs: 0
tr|A0A183TIR6|A0A183TIR6_SCHSO	inside	1	270				
//
# tr|A0A183TIR8|A0A183TIR8_SCHSO Length: 486
# tr|A0A183TIR8|A0A183TIR8_SCHSO Number of predicted TMRs: 8
tr|A0A183TIR8|A0A183TIR8_SCHSO	signal	1	15				
tr|A0A183TIR8|A0A183TIR8_SCHSO	outside	16	92				
tr|A0A183TIR8|A0A183TIR8_SCHSO	TMhelix	93	108				
tr|A0A183TIR8|A0A183TIR8_SCHSO	inside	109	131				
tr|A0A183TIR8|A0A183TIR8_SCHSO	TMhelix	132	152				
tr|A0A183TIR8|A0A183TIR8_SCHSO	outside	153	197				
tr|A0A183TIR8|A0A183TIR8_SCHSO	TMhelix	198	218				
tr|A0A183TIR8|A0A183TIR8_SCHSO	inside	219	240				
tr|A0A183TIR8|A0A183TIR8_SCHSO	TMhelix	241	261				
tr|A0A183TIR8|A0A183TIR8_SCHSO	outside	262	270				
tr|A0A183TIR8|A0A183TIR8_SCHSO	TMhelix	271	285				
tr|A0A183TIR8|A0A183TIR8_SCHSO	inside	286	299				
tr|A0A183TIR8|A0A183TIR8_SCHSO	TMhelix	300	320				
tr|A0A183TIR8|A0A183TIR8_SCHSO	outside	321	342				
tr|A0A183TIR8|A0A183TIR8_SCHSO	TMhelix	343	363				
tr|A0A183TIR8|A0A183TIR8_SCHSO	inside	364	464				
tr|A0A183TIR8|A0A183TIR8_SCHSO	TMhelix	465	485				
tr|A0A183TIR8|A0A183TIR8_SCHSO	outside	486	486				
//
# tr|A0A183TJ42|A0A183TJ42_SCHSO Length: 152
# tr|A0A183TJ42|A0A183TJ42_SCHSO Number of predicted TMRs: 0
tr|A0A183TJ42|A0A183TJ42_SCHSO	signal	1	18				
tr|A0A183TJ42|A0A183TJ42_SCHSO	outside	19	152				
//
# tr|A0A183TJ50|A0A183TJ50_SCHSO Length: 458
# tr|A0A183TJ50|A0A183TJ50_SCHSO Number of predicted TMRs: 0
tr|A0A183TJ50|A0A183TJ50_SCHSO	inside	1	458				
//
# tr|A0A183TJ79|A0A183TJ79_SCHSO Length: 552
# tr|A0A183TJ79|A0A183TJ79_SCHSO Number of predicted TMRs: 0
tr|A0A183TJ79|A0A183TJ79_SCHSO	inside	1	552				
//
# tr|A0A183TJ82|A0A183TJ82_SCHSO Length: 225
# tr|A0A183TJ82|A0A183TJ82_SCHSO Number of predicted TMRs: 0
tr|A0A183TJ82|A0A183TJ82_SCHSO	inside	1	225				
//
# tr|A0A183TJA2|A0A183TJA2_SCHSO Length: 110
# tr|A0A183TJA2|A0A183TJA2_SCHSO Number of predicted TMRs: 0
tr|A0A183TJA2|A0A183TJA2_SCHSO	inside	1	110				
//
# tr|A0A183TJB2|A0A183TJB2_SCHSO Length: 134
# tr|A0A183TJB2|A0A183TJB2_SCHSO Number of predicted TMRs: 0
tr|A0A183TJB2|A0A183TJB2_SCHSO	inside	1	134				
//
# tr|A0A183TJD6|A0A183TJD6_SCHSO Length: 285
# tr|A0A183TJD6|A0A183TJD6_SCHSO Number of predicted TMRs: 0
tr|A0A183TJD6|A0A183TJD6_SCHSO	outside	1	285				
//
# tr|A0A183TJG4|A0A183TJG4_SCHSO Length: 712
# tr|A0A183TJG4|A0A183TJG4_SCHSO Number of predicted TMRs: 0
tr|A0A183TJG4|A0A183TJG4_SCHSO	inside	1	712				
//
# tr|A0A183TJH7|A0A183TJH7_SCHSO Length: 135
# tr|A0A183TJH7|A0A183TJH7_SCHSO Number of predicted TMRs: 0
tr|A0A183TJH7|A0A183TJH7_SCHSO	inside	1	135				
//
# tr|A0A183TJJ7|A0A183TJJ7_SCHSO Length: 197
# tr|A0A183TJJ7|A0A183TJJ7_SCHSO Number of predicted TMRs: 0
tr|A0A183TJJ7|A0A183TJJ7_SCHSO	inside	1	197				
//
# tr|A0A183TJL6|A0A183TJL6_SCHSO Length: 85
# tr|A0A183TJL6|A0A183TJL6_SCHSO Number of predicted TMRs: 0
tr|A0A183TJL6|A0A183TJL6_SCHSO	inside	1	85				
//
# tr|A0A183TJN0|A0A183TJN0_SCHSO Length: 238
# tr|A0A183TJN0|A0A183TJN0_SCHSO Number of predicted TMRs: 1
tr|A0A183TJN0|A0A183TJN0_SCHSO	outside	1	45				
tr|A0A183TJN0|A0A183TJN0_SCHSO	TMhelix	46	66				
tr|A0A183TJN0|A0A183TJN0_SCHSO	inside	67	238				
//
# tr|A0A183TJR7|A0A183TJR7_SCHSO Length: 339
# tr|A0A183TJR7|A0A183TJR7_SCHSO Number of predicted TMRs: 0
tr|A0A183TJR7|A0A183TJR7_SCHSO	inside	1	339				
//
# tr|A0A183TJS9|A0A183TJS9_SCHSO Length: 428
# tr|A0A183TJS9|A0A183TJS9_SCHSO Number of predicted TMRs: 0
tr|A0A183TJS9|A0A183TJS9_SCHSO	inside	1	428				
//
# tr|A0A183TJU0|A0A183TJU0_SCHSO Length: 252
# tr|A0A183TJU0|A0A183TJU0_SCHSO Number of predicted TMRs: 0
tr|A0A183TJU0|A0A183TJU0_SCHSO	inside	1	252				
//
# tr|A0A183TJU1|A0A183TJU1_SCHSO Length: 446
# tr|A0A183TJU1|A0A183TJU1_SCHSO Number of predicted TMRs: 0
tr|A0A183TJU1|A0A183TJU1_SCHSO	inside	1	446				
//
# tr|A0A183TJV0|A0A183TJV0_SCHSO Length: 108
# tr|A0A183TJV0|A0A183TJV0_SCHSO Number of predicted TMRs: 0
tr|A0A183TJV0|A0A183TJV0_SCHSO	inside	1	108				
//
# tr|A0A183TJW7|A0A183TJW7_SCHSO Length: 293
# tr|A0A183TJW7|A0A183TJW7_SCHSO Number of predicted TMRs: 0
tr|A0A183TJW7|A0A183TJW7_SCHSO	inside	1	293				
//
# tr|A0A183TJY3|A0A183TJY3_SCHSO Length: 132
# tr|A0A183TJY3|A0A183TJY3_SCHSO Number of predicted TMRs: 0
tr|A0A183TJY3|A0A183TJY3_SCHSO	inside	1	132				
//
# tr|A0A183TK13|A0A183TK13_SCHSO Length: 706
# tr|A0A183TK13|A0A183TK13_SCHSO Number of predicted TMRs: 0
tr|A0A183TK13|A0A183TK13_SCHSO	inside	1	706				
//
# tr|A0A183TK18|A0A183TK18_SCHSO Length: 137
# tr|A0A183TK18|A0A183TK18_SCHSO Number of predicted TMRs: 0
tr|A0A183TK18|A0A183TK18_SCHSO	inside	1	137				
//
# tr|A0A183TK54|A0A183TK54_SCHSO Length: 569
# tr|A0A183TK54|A0A183TK54_SCHSO Number of predicted TMRs: 0
tr|A0A183TK54|A0A183TK54_SCHSO	inside	1	569				
//
# tr|A0A183TK55|A0A183TK55_SCHSO Length: 300
# tr|A0A183TK55|A0A183TK55_SCHSO Number of predicted TMRs: 0
tr|A0A183TK55|A0A183TK55_SCHSO	inside	1	300				
//
# tr|A0A183TK79|A0A183TK79_SCHSO Length: 113
# tr|A0A183TK79|A0A183TK79_SCHSO Number of predicted TMRs: 0
tr|A0A183TK79|A0A183TK79_SCHSO	inside	1	113				
//
# tr|A0A183TKA8|A0A183TKA8_SCHSO Length: 419
# tr|A0A183TKA8|A0A183TKA8_SCHSO Number of predicted TMRs: 0
tr|A0A183TKA8|A0A183TKA8_SCHSO	inside	1	419				
//
# tr|A0A183TKB0|A0A183TKB0_SCHSO Length: 228
# tr|A0A183TKB0|A0A183TKB0_SCHSO Number of predicted TMRs: 0
tr|A0A183TKB0|A0A183TKB0_SCHSO	inside	1	228				
//
# tr|A0A183TKG4|A0A183TKG4_SCHSO Length: 108
# tr|A0A183TKG4|A0A183TKG4_SCHSO Number of predicted TMRs: 0
tr|A0A183TKG4|A0A183TKG4_SCHSO	outside	1	108				
//
# tr|A0A183TKJ8|A0A183TKJ8_SCHSO Length: 153
# tr|A0A183TKJ8|A0A183TKJ8_SCHSO Number of predicted TMRs: 0
tr|A0A183TKJ8|A0A183TKJ8_SCHSO	inside	1	153				
//
# tr|A0A183TKS0|A0A183TKS0_SCHSO Length: 125
# tr|A0A183TKS0|A0A183TKS0_SCHSO Number of predicted TMRs: 0
tr|A0A183TKS0|A0A183TKS0_SCHSO	inside	1	125				
//
# tr|A0A183TKS6|A0A183TKS6_SCHSO Length: 130
# tr|A0A183TKS6|A0A183TKS6_SCHSO Number of predicted TMRs: 0
tr|A0A183TKS6|A0A183TKS6_SCHSO	inside	1	130				
//
# tr|A0A183TKT4|A0A183TKT4_SCHSO Length: 318
# tr|A0A183TKT4|A0A183TKT4_SCHSO Number of predicted TMRs: 2
tr|A0A183TKT4|A0A183TKT4_SCHSO	inside	1	217				
tr|A0A183TKT4|A0A183TKT4_SCHSO	TMhelix	218	227				
tr|A0A183TKT4|A0A183TKT4_SCHSO	outside	228	229				
tr|A0A183TKT4|A0A183TKT4_SCHSO	TMhelix	230	239				
tr|A0A183TKT4|A0A183TKT4_SCHSO	inside	240	318				
//
# tr|A0A183TKX0|A0A183TKX0_SCHSO Length: 365
# tr|A0A183TKX0|A0A183TKX0_SCHSO Number of predicted TMRs: 0
tr|A0A183TKX0|A0A183TKX0_SCHSO	inside	1	365				
//
# tr|A0A183TL25|A0A183TL25_SCHSO Length: 446
# tr|A0A183TL25|A0A183TL25_SCHSO Number of predicted TMRs: 0
tr|A0A183TL25|A0A183TL25_SCHSO	inside	1	446				
//
# tr|A0A183TL65|A0A183TL65_SCHSO Length: 292
# tr|A0A183TL65|A0A183TL65_SCHSO Number of predicted TMRs: 0
tr|A0A183TL65|A0A183TL65_SCHSO	signal	1	26				
tr|A0A183TL65|A0A183TL65_SCHSO	outside	27	292				
//
# tr|A0A183TL70|A0A183TL70_SCHSO Length: 468
# tr|A0A183TL70|A0A183TL70_SCHSO Number of predicted TMRs: 0
tr|A0A183TL70|A0A183TL70_SCHSO	inside	1	468				
//
# tr|A0A183TL74|A0A183TL74_SCHSO Length: 259
# tr|A0A183TL74|A0A183TL74_SCHSO Number of predicted TMRs: 0
tr|A0A183TL74|A0A183TL74_SCHSO	inside	1	259				
//
# tr|A0A183TL89|A0A183TL89_SCHSO Length: 288
# tr|A0A183TL89|A0A183TL89_SCHSO Number of predicted TMRs: 1
tr|A0A183TL89|A0A183TL89_SCHSO	signal	1	42				
tr|A0A183TL89|A0A183TL89_SCHSO	outside	43	249				
tr|A0A183TL89|A0A183TL89_SCHSO	TMhelix	250	264				
tr|A0A183TL89|A0A183TL89_SCHSO	inside	265	288				
//
# tr|A0A183TLB5|A0A183TLB5_SCHSO Length: 408
# tr|A0A183TLB5|A0A183TLB5_SCHSO Number of predicted TMRs: 0
tr|A0A183TLB5|A0A183TLB5_SCHSO	inside	1	408				
//
# tr|A0A183TLC7|A0A183TLC7_SCHSO Length: 745
# tr|A0A183TLC7|A0A183TLC7_SCHSO Number of predicted TMRs: 0
tr|A0A183TLC7|A0A183TLC7_SCHSO	inside	1	745				
//
# tr|A0A183TLF3|A0A183TLF3_SCHSO Length: 732
# tr|A0A183TLF3|A0A183TLF3_SCHSO Number of predicted TMRs: 0
tr|A0A183TLF3|A0A183TLF3_SCHSO	inside	1	732				
//
# tr|A0A183TLF9|A0A183TLF9_SCHSO Length: 189
# tr|A0A183TLF9|A0A183TLF9_SCHSO Number of predicted TMRs: 0
tr|A0A183TLF9|A0A183TLF9_SCHSO	inside	1	189				
//
# tr|A0A183TLG5|A0A183TLG5_SCHSO Length: 179
# tr|A0A183TLG5|A0A183TLG5_SCHSO Number of predicted TMRs: 0
tr|A0A183TLG5|A0A183TLG5_SCHSO	inside	1	179				
//
# tr|A0A183TLH0|A0A183TLH0_SCHSO Length: 408
# tr|A0A183TLH0|A0A183TLH0_SCHSO Number of predicted TMRs: 0
tr|A0A183TLH0|A0A183TLH0_SCHSO	signal	1	23				
tr|A0A183TLH0|A0A183TLH0_SCHSO	outside	24	408				
//
# tr|A0A183TLV3|A0A183TLV3_SCHSO Length: 206
# tr|A0A183TLV3|A0A183TLV3_SCHSO Number of predicted TMRs: 0
tr|A0A183TLV3|A0A183TLV3_SCHSO	inside	1	206				
//
# tr|A0A183TM18|A0A183TM18_SCHSO Length: 377
# tr|A0A183TM18|A0A183TM18_SCHSO Number of predicted TMRs: 0
tr|A0A183TM18|A0A183TM18_SCHSO	outside	1	377				
//
# tr|A0A183TM52|A0A183TM52_SCHSO Length: 353
# tr|A0A183TM52|A0A183TM52_SCHSO Number of predicted TMRs: 0
tr|A0A183TM52|A0A183TM52_SCHSO	inside	1	353				
//
# tr|A0A183TM53|A0A183TM53_SCHSO Length: 174
# tr|A0A183TM53|A0A183TM53_SCHSO Number of predicted TMRs: 0
tr|A0A183TM53|A0A183TM53_SCHSO	inside	1	174				
//
# tr|A0A183TM78|A0A183TM78_SCHSO Length: 274
# tr|A0A183TM78|A0A183TM78_SCHSO Number of predicted TMRs: 0
tr|A0A183TM78|A0A183TM78_SCHSO	inside	1	274				
//
# tr|A0A183TMA4|A0A183TMA4_SCHSO Length: 84
# tr|A0A183TMA4|A0A183TMA4_SCHSO Number of predicted TMRs: 0
tr|A0A183TMA4|A0A183TMA4_SCHSO	inside	1	84				
//
# tr|A0A183TMD9|A0A183TMD9_SCHSO Length: 229
# tr|A0A183TMD9|A0A183TMD9_SCHSO Number of predicted TMRs: 0
tr|A0A183TMD9|A0A183TMD9_SCHSO	inside	1	229				
//
# tr|A0A183TME8|A0A183TME8_SCHSO Length: 126
# tr|A0A183TME8|A0A183TME8_SCHSO Number of predicted TMRs: 0
tr|A0A183TME8|A0A183TME8_SCHSO	inside	1	126				
//
# tr|A0A183TMF5|A0A183TMF5_SCHSO Length: 1159
# tr|A0A183TMF5|A0A183TMF5_SCHSO Number of predicted TMRs: 0
tr|A0A183TMF5|A0A183TMF5_SCHSO	inside	1	1159				
//
# tr|A0A183TMH3|A0A183TMH3_SCHSO Length: 405
# tr|A0A183TMH3|A0A183TMH3_SCHSO Number of predicted TMRs: 0
tr|A0A183TMH3|A0A183TMH3_SCHSO	inside	1	405				
//
# tr|A0A183TMJ7|A0A183TMJ7_SCHSO Length: 713
# tr|A0A183TMJ7|A0A183TMJ7_SCHSO Number of predicted TMRs: 0
tr|A0A183TMJ7|A0A183TMJ7_SCHSO	inside	1	713				
//
# tr|A0A183TMM4|A0A183TMM4_SCHSO Length: 650
# tr|A0A183TMM4|A0A183TMM4_SCHSO Number of predicted TMRs: 0
tr|A0A183TMM4|A0A183TMM4_SCHSO	outside	1	650				
//
# tr|A0A183TMP1|A0A183TMP1_SCHSO Length: 165
# tr|A0A183TMP1|A0A183TMP1_SCHSO Number of predicted TMRs: 4
tr|A0A183TMP1|A0A183TMP1_SCHSO	outside	1	22				
tr|A0A183TMP1|A0A183TMP1_SCHSO	TMhelix	23	43				
tr|A0A183TMP1|A0A183TMP1_SCHSO	inside	44	65				
tr|A0A183TMP1|A0A183TMP1_SCHSO	TMhelix	66	86				
tr|A0A183TMP1|A0A183TMP1_SCHSO	outside	87	102				
tr|A0A183TMP1|A0A183TMP1_SCHSO	TMhelix	103	124				
tr|A0A183TMP1|A0A183TMP1_SCHSO	inside	125	136				
tr|A0A183TMP1|A0A183TMP1_SCHSO	TMhelix	137	162				
tr|A0A183TMP1|A0A183TMP1_SCHSO	outside	163	165				
//
# tr|A0A183TMR6|A0A183TMR6_SCHSO Length: 202
# tr|A0A183TMR6|A0A183TMR6_SCHSO Number of predicted TMRs: 0
tr|A0A183TMR6|A0A183TMR6_SCHSO	inside	1	202				
//
# tr|A0A183TMU8|A0A183TMU8_SCHSO Length: 300
# tr|A0A183TMU8|A0A183TMU8_SCHSO Number of predicted TMRs: 0
tr|A0A183TMU8|A0A183TMU8_SCHSO	inside	1	300				
//
# tr|A0A183TMV4|A0A183TMV4_SCHSO Length: 126
# tr|A0A183TMV4|A0A183TMV4_SCHSO Number of predicted TMRs: 0
tr|A0A183TMV4|A0A183TMV4_SCHSO	inside	1	126				
//
# tr|A0A183TMV8|A0A183TMV8_SCHSO Length: 529
# tr|A0A183TMV8|A0A183TMV8_SCHSO Number of predicted TMRs: 0
tr|A0A183TMV8|A0A183TMV8_SCHSO	outside	1	529				
//
# tr|A0A183TMW9|A0A183TMW9_SCHSO Length: 119
# tr|A0A183TMW9|A0A183TMW9_SCHSO Number of predicted TMRs: 0
tr|A0A183TMW9|A0A183TMW9_SCHSO	inside	1	119				
//
# tr|A0A183TN28|A0A183TN28_SCHSO Length: 749
# tr|A0A183TN28|A0A183TN28_SCHSO Number of predicted TMRs: 0
tr|A0A183TN28|A0A183TN28_SCHSO	inside	1	749				
//
# tr|A0A183TN58|A0A183TN58_SCHSO Length: 381
# tr|A0A183TN58|A0A183TN58_SCHSO Number of predicted TMRs: 0
tr|A0A183TN58|A0A183TN58_SCHSO	inside	1	381				
//
# tr|A0A183TNB8|A0A183TNB8_SCHSO Length: 347
# tr|A0A183TNB8|A0A183TNB8_SCHSO Number of predicted TMRs: 0
tr|A0A183TNB8|A0A183TNB8_SCHSO	inside	1	347				
//
# tr|A0A183TNI5|A0A183TNI5_SCHSO Length: 366
# tr|A0A183TNI5|A0A183TNI5_SCHSO Number of predicted TMRs: 0
tr|A0A183TNI5|A0A183TNI5_SCHSO	inside	1	366				
//
# tr|A0A183TNK1|A0A183TNK1_SCHSO Length: 192
# tr|A0A183TNK1|A0A183TNK1_SCHSO Number of predicted TMRs: 0
tr|A0A183TNK1|A0A183TNK1_SCHSO	inside	1	192				
//
# tr|A0A183TNL2|A0A183TNL2_SCHSO Length: 349
# tr|A0A183TNL2|A0A183TNL2_SCHSO Number of predicted TMRs: 0
tr|A0A183TNL2|A0A183TNL2_SCHSO	inside	1	349				
//
# tr|A0A183TNV9|A0A183TNV9_SCHSO Length: 331
# tr|A0A183TNV9|A0A183TNV9_SCHSO Number of predicted TMRs: 0
tr|A0A183TNV9|A0A183TNV9_SCHSO	inside	1	331				
//
# tr|A0A183TNW1|A0A183TNW1_SCHSO Length: 318
# tr|A0A183TNW1|A0A183TNW1_SCHSO Number of predicted TMRs: 0
tr|A0A183TNW1|A0A183TNW1_SCHSO	inside	1	318				
//
# tr|A0A183TNW8|A0A183TNW8_SCHSO Length: 567
# tr|A0A183TNW8|A0A183TNW8_SCHSO Number of predicted TMRs: 10
tr|A0A183TNW8|A0A183TNW8_SCHSO	inside	1	147				
tr|A0A183TNW8|A0A183TNW8_SCHSO	TMhelix	148	167				
tr|A0A183TNW8|A0A183TNW8_SCHSO	outside	168	207				
tr|A0A183TNW8|A0A183TNW8_SCHSO	TMhelix	208	222				
tr|A0A183TNW8|A0A183TNW8_SCHSO	inside	223	244				
tr|A0A183TNW8|A0A183TNW8_SCHSO	TMhelix	245	260				
tr|A0A183TNW8|A0A183TNW8_SCHSO	outside	261	281				
tr|A0A183TNW8|A0A183TNW8_SCHSO	TMhelix	282	300				
tr|A0A183TNW8|A0A183TNW8_SCHSO	inside	301	337				
tr|A0A183TNW8|A0A183TNW8_SCHSO	TMhelix	338	358				
tr|A0A183TNW8|A0A183TNW8_SCHSO	outside	359	369				
tr|A0A183TNW8|A0A183TNW8_SCHSO	TMhelix	370	388				
tr|A0A183TNW8|A0A183TNW8_SCHSO	inside	389	404				
tr|A0A183TNW8|A0A183TNW8_SCHSO	TMhelix	405	422				
tr|A0A183TNW8|A0A183TNW8_SCHSO	outside	423	444				
tr|A0A183TNW8|A0A183TNW8_SCHSO	TMhelix	445	460				
tr|A0A183TNW8|A0A183TNW8_SCHSO	inside	461	500				
tr|A0A183TNW8|A0A183TNW8_SCHSO	TMhelix	501	516				
tr|A0A183TNW8|A0A183TNW8_SCHSO	outside	517	518				
tr|A0A183TNW8|A0A183TNW8_SCHSO	TMhelix	519	533				
tr|A0A183TNW8|A0A183TNW8_SCHSO	inside	534	567				
//
# tr|A0A183TNX6|A0A183TNX6_SCHSO Length: 306
# tr|A0A183TNX6|A0A183TNX6_SCHSO Number of predicted TMRs: 0
tr|A0A183TNX6|A0A183TNX6_SCHSO	inside	1	306				
//
# tr|A0A183TNX7|A0A183TNX7_SCHSO Length: 111
# tr|A0A183TNX7|A0A183TNX7_SCHSO Number of predicted TMRs: 0
tr|A0A183TNX7|A0A183TNX7_SCHSO	inside	1	111				
//
# tr|A0A183TNY4|A0A183TNY4_SCHSO Length: 182
# tr|A0A183TNY4|A0A183TNY4_SCHSO Number of predicted TMRs: 0
tr|A0A183TNY4|A0A183TNY4_SCHSO	inside	1	182				
//
# tr|A0A183TP16|A0A183TP16_SCHSO Length: 166
# tr|A0A183TP16|A0A183TP16_SCHSO Number of predicted TMRs: 0
tr|A0A183TP16|A0A183TP16_SCHSO	inside	1	166				
//
# tr|A0A183TP23|A0A183TP23_SCHSO Length: 154
# tr|A0A183TP23|A0A183TP23_SCHSO Number of predicted TMRs: 0
tr|A0A183TP23|A0A183TP23_SCHSO	inside	1	154				
//
# tr|A0A183TP26|A0A183TP26_SCHSO Length: 262
# tr|A0A183TP26|A0A183TP26_SCHSO Number of predicted TMRs: 0
tr|A0A183TP26|A0A183TP26_SCHSO	inside	1	262				
//
# tr|A0A183TP29|A0A183TP29_SCHSO Length: 277
# tr|A0A183TP29|A0A183TP29_SCHSO Number of predicted TMRs: 1
tr|A0A183TP29|A0A183TP29_SCHSO	inside	1	11				
tr|A0A183TP29|A0A183TP29_SCHSO	TMhelix	12	26				
tr|A0A183TP29|A0A183TP29_SCHSO	outside	27	277				
//
# tr|A0A183TP38|A0A183TP38_SCHSO Length: 260
# tr|A0A183TP38|A0A183TP38_SCHSO Number of predicted TMRs: 0
tr|A0A183TP38|A0A183TP38_SCHSO	inside	1	260				
//
# tr|A0A183TP43|A0A183TP43_SCHSO Length: 468
# tr|A0A183TP43|A0A183TP43_SCHSO Number of predicted TMRs: 0
tr|A0A183TP43|A0A183TP43_SCHSO	signal	1	16				
tr|A0A183TP43|A0A183TP43_SCHSO	outside	17	468				
//
# tr|A0A183TP61|A0A183TP61_SCHSO Length: 430
# tr|A0A183TP61|A0A183TP61_SCHSO Number of predicted TMRs: 0
tr|A0A183TP61|A0A183TP61_SCHSO	inside	1	430				
//
# tr|A0A183TPA3|A0A183TPA3_SCHSO Length: 391
# tr|A0A183TPA3|A0A183TPA3_SCHSO Number of predicted TMRs: 0
tr|A0A183TPA3|A0A183TPA3_SCHSO	inside	1	391				
//
# tr|A0A183TPF9|A0A183TPF9_SCHSO Length: 401
# tr|A0A183TPF9|A0A183TPF9_SCHSO Number of predicted TMRs: 0
tr|A0A183TPF9|A0A183TPF9_SCHSO	inside	1	401				
//
# tr|A0A183TPG1|A0A183TPG1_SCHSO Length: 334
# tr|A0A183TPG1|A0A183TPG1_SCHSO Number of predicted TMRs: 0
tr|A0A183TPG1|A0A183TPG1_SCHSO	inside	1	334				
//
# tr|A0A183TPG4|A0A183TPG4_SCHSO Length: 111
# tr|A0A183TPG4|A0A183TPG4_SCHSO Number of predicted TMRs: 0
tr|A0A183TPG4|A0A183TPG4_SCHSO	outside	1	111				
//
# tr|A0A183TPG7|A0A183TPG7_SCHSO Length: 208
# tr|A0A183TPG7|A0A183TPG7_SCHSO Number of predicted TMRs: 0
tr|A0A183TPG7|A0A183TPG7_SCHSO	inside	1	208				
//
# tr|A0A183TPI8|A0A183TPI8_SCHSO Length: 306
# tr|A0A183TPI8|A0A183TPI8_SCHSO Number of predicted TMRs: 18
tr|A0A183TPI8|A0A183TPI8_SCHSO	signal	1	11				
tr|A0A183TPI8|A0A183TPI8_SCHSO	periplasm	12	40				
tr|A0A183TPI8|A0A183TPI8_SCHSO	Beta sheet	41	45				
tr|A0A183TPI8|A0A183TPI8_SCHSO	outside	46	53				
tr|A0A183TPI8|A0A183TPI8_SCHSO	Beta sheet	54	62				
tr|A0A183TPI8|A0A183TPI8_SCHSO	periplasm	63	67				
tr|A0A183TPI8|A0A183TPI8_SCHSO	Beta sheet	68	74				
tr|A0A183TPI8|A0A183TPI8_SCHSO	outside	75	99				
tr|A0A183TPI8|A0A183TPI8_SCHSO	Beta sheet	100	105				
tr|A0A183TPI8|A0A183TPI8_SCHSO	periplasm	106	112				
tr|A0A183TPI8|A0A183TPI8_SCHSO	Beta sheet	113	120				
tr|A0A183TPI8|A0A183TPI8_SCHSO	outside	121	125				
tr|A0A183TPI8|A0A183TPI8_SCHSO	Beta sheet	126	134				
tr|A0A183TPI8|A0A183TPI8_SCHSO	periplasm	135	138				
tr|A0A183TPI8|A0A183TPI8_SCHSO	Beta sheet	139	146				
tr|A0A183TPI8|A0A183TPI8_SCHSO	outside	147	154				
tr|A0A183TPI8|A0A183TPI8_SCHSO	Beta sheet	155	163				
tr|A0A183TPI8|A0A183TPI8_SCHSO	periplasm	164	169				
tr|A0A183TPI8|A0A183TPI8_SCHSO	Beta sheet	170	177				
tr|A0A183TPI8|A0A183TPI8_SCHSO	outside	178	188				
tr|A0A183TPI8|A0A183TPI8_SCHSO	Beta sheet	189	196				
tr|A0A183TPI8|A0A183TPI8_SCHSO	periplasm	197	202				
tr|A0A183TPI8|A0A183TPI8_SCHSO	Beta sheet	203	209				
tr|A0A183TPI8|A0A183TPI8_SCHSO	outside	210	213				
tr|A0A183TPI8|A0A183TPI8_SCHSO	Beta sheet	214	221				
tr|A0A183TPI8|A0A183TPI8_SCHSO	periplasm	222	227				
tr|A0A183TPI8|A0A183TPI8_SCHSO	Beta sheet	228	235				
tr|A0A183TPI8|A0A183TPI8_SCHSO	outside	236	241				
tr|A0A183TPI8|A0A183TPI8_SCHSO	Beta sheet	242	250				
tr|A0A183TPI8|A0A183TPI8_SCHSO	periplasm	251	254				
tr|A0A183TPI8|A0A183TPI8_SCHSO	Beta sheet	255	263				
tr|A0A183TPI8|A0A183TPI8_SCHSO	outside	264	266				
tr|A0A183TPI8|A0A183TPI8_SCHSO	Beta sheet	267	275				
tr|A0A183TPI8|A0A183TPI8_SCHSO	periplasm	276	281				
tr|A0A183TPI8|A0A183TPI8_SCHSO	Beta sheet	282	290				
tr|A0A183TPI8|A0A183TPI8_SCHSO	outside	291	296				
tr|A0A183TPI8|A0A183TPI8_SCHSO	Beta sheet	297	303				
tr|A0A183TPI8|A0A183TPI8_SCHSO	periplasm	304	306				
//
# tr|A0A183TPM5|A0A183TPM5_SCHSO Length: 402
# tr|A0A183TPM5|A0A183TPM5_SCHSO Number of predicted TMRs: 0
tr|A0A183TPM5|A0A183TPM5_SCHSO	inside	1	402				
//
# tr|A0A183TPS8|A0A183TPS8_SCHSO Length: 141
# tr|A0A183TPS8|A0A183TPS8_SCHSO Number of predicted TMRs: 0
tr|A0A183TPS8|A0A183TPS8_SCHSO	inside	1	141				
//
# tr|A0A183TPU2|A0A183TPU2_SCHSO Length: 398
# tr|A0A183TPU2|A0A183TPU2_SCHSO Number of predicted TMRs: 0
tr|A0A183TPU2|A0A183TPU2_SCHSO	inside	1	398				
//
# tr|A0A183TPU4|A0A183TPU4_SCHSO Length: 89
# tr|A0A183TPU4|A0A183TPU4_SCHSO Number of predicted TMRs: 0
tr|A0A183TPU4|A0A183TPU4_SCHSO	inside	1	89				
//
# tr|A0A183TPU9|A0A183TPU9_SCHSO Length: 548
# tr|A0A183TPU9|A0A183TPU9_SCHSO Number of predicted TMRs: 0
tr|A0A183TPU9|A0A183TPU9_SCHSO	inside	1	548				
//
# tr|A0A183TPV6|A0A183TPV6_SCHSO Length: 333
# tr|A0A183TPV6|A0A183TPV6_SCHSO Number of predicted TMRs: 0
tr|A0A183TPV6|A0A183TPV6_SCHSO	inside	1	333				
//
# tr|A0A183TPV7|A0A183TPV7_SCHSO Length: 308
# tr|A0A183TPV7|A0A183TPV7_SCHSO Number of predicted TMRs: 0
tr|A0A183TPV7|A0A183TPV7_SCHSO	inside	1	308				
//
# tr|A0A183TPZ0|A0A183TPZ0_SCHSO Length: 652
# tr|A0A183TPZ0|A0A183TPZ0_SCHSO Number of predicted TMRs: 0
tr|A0A183TPZ0|A0A183TPZ0_SCHSO	signal	1	21				
tr|A0A183TPZ0|A0A183TPZ0_SCHSO	outside	22	652				
//
# tr|A0A183TPZ4|A0A183TPZ4_SCHSO Length: 247
# tr|A0A183TPZ4|A0A183TPZ4_SCHSO Number of predicted TMRs: 0
tr|A0A183TPZ4|A0A183TPZ4_SCHSO	inside	1	247				
//
# tr|A0A183TQ04|A0A183TQ04_SCHSO Length: 87
# tr|A0A183TQ04|A0A183TQ04_SCHSO Number of predicted TMRs: 0
tr|A0A183TQ04|A0A183TQ04_SCHSO	inside	1	87				
//
# tr|A0A183TQ11|A0A183TQ11_SCHSO Length: 318
# tr|A0A183TQ11|A0A183TQ11_SCHSO Number of predicted TMRs: 0
tr|A0A183TQ11|A0A183TQ11_SCHSO	inside	1	318				
//
# tr|A0A183TQ27|A0A183TQ27_SCHSO Length: 680
# tr|A0A183TQ27|A0A183TQ27_SCHSO Number of predicted TMRs: 0
tr|A0A183TQ27|A0A183TQ27_SCHSO	inside	1	680				
//
# tr|A0A183TQ39|A0A183TQ39_SCHSO Length: 246
# tr|A0A183TQ39|A0A183TQ39_SCHSO Number of predicted TMRs: 0
tr|A0A183TQ39|A0A183TQ39_SCHSO	inside	1	246				
//
# tr|A0A183TQ52|A0A183TQ52_SCHSO Length: 485
# tr|A0A183TQ52|A0A183TQ52_SCHSO Number of predicted TMRs: 0
tr|A0A183TQ52|A0A183TQ52_SCHSO	inside	1	485				
//
# tr|A0A183TQ54|A0A183TQ54_SCHSO Length: 380
# tr|A0A183TQ54|A0A183TQ54_SCHSO Number of predicted TMRs: 0
tr|A0A183TQ54|A0A183TQ54_SCHSO	inside	1	380				
//
# tr|A0A183TQ84|A0A183TQ84_SCHSO Length: 412
# tr|A0A183TQ84|A0A183TQ84_SCHSO Number of predicted TMRs: 0
tr|A0A183TQ84|A0A183TQ84_SCHSO	inside	1	412				
//
# tr|A0A183TQ89|A0A183TQ89_SCHSO Length: 158
# tr|A0A183TQ89|A0A183TQ89_SCHSO Number of predicted TMRs: 0
tr|A0A183TQ89|A0A183TQ89_SCHSO	inside	1	158				
//
# tr|A0A183TQD1|A0A183TQD1_SCHSO Length: 240
# tr|A0A183TQD1|A0A183TQD1_SCHSO Number of predicted TMRs: 0
tr|A0A183TQD1|A0A183TQD1_SCHSO	inside	1	240				
//
# tr|A0A183TQE2|A0A183TQE2_SCHSO Length: 1072
# tr|A0A183TQE2|A0A183TQE2_SCHSO Number of predicted TMRs: 10
tr|A0A183TQE2|A0A183TQE2_SCHSO	inside	1	1				
tr|A0A183TQE2|A0A183TQE2_SCHSO	TMhelix	2	12				
tr|A0A183TQE2|A0A183TQE2_SCHSO	outside	13	381				
tr|A0A183TQE2|A0A183TQE2_SCHSO	TMhelix	382	400				
tr|A0A183TQE2|A0A183TQE2_SCHSO	inside	401	415				
tr|A0A183TQE2|A0A183TQE2_SCHSO	TMhelix	416	438				
tr|A0A183TQE2|A0A183TQE2_SCHSO	outside	439	455				
tr|A0A183TQE2|A0A183TQE2_SCHSO	TMhelix	456	471				
tr|A0A183TQE2|A0A183TQE2_SCHSO	inside	472	519				
tr|A0A183TQE2|A0A183TQE2_SCHSO	TMhelix	520	533				
tr|A0A183TQE2|A0A183TQE2_SCHSO	outside	534	541				
tr|A0A183TQE2|A0A183TQE2_SCHSO	TMhelix	542	552				
tr|A0A183TQE2|A0A183TQE2_SCHSO	inside	553	572				
tr|A0A183TQE2|A0A183TQE2_SCHSO	TMhelix	573	592				
tr|A0A183TQE2|A0A183TQE2_SCHSO	outside	593	609				
tr|A0A183TQE2|A0A183TQE2_SCHSO	TMhelix	610	628				
tr|A0A183TQE2|A0A183TQE2_SCHSO	inside	629	643				
tr|A0A183TQE2|A0A183TQE2_SCHSO	TMhelix	644	657				
tr|A0A183TQE2|A0A183TQE2_SCHSO	outside	658	720				
tr|A0A183TQE2|A0A183TQE2_SCHSO	TMhelix	721	730				
tr|A0A183TQE2|A0A183TQE2_SCHSO	inside	731	1072				
//
# tr|A0A183TQI0|A0A183TQI0_SCHSO Length: 157
# tr|A0A183TQI0|A0A183TQI0_SCHSO Number of predicted TMRs: 0
tr|A0A183TQI0|A0A183TQI0_SCHSO	inside	1	157				
//
# tr|A0A183TQI2|A0A183TQI2_SCHSO Length: 75
# tr|A0A183TQI2|A0A183TQI2_SCHSO Number of predicted TMRs: 0
tr|A0A183TQI2|A0A183TQI2_SCHSO	inside	1	75				
//
# tr|A0A183TQI3|A0A183TQI3_SCHSO Length: 267
# tr|A0A183TQI3|A0A183TQI3_SCHSO Number of predicted TMRs: 0
tr|A0A183TQI3|A0A183TQI3_SCHSO	inside	1	267				
//
# tr|A0A183TQK5|A0A183TQK5_SCHSO Length: 258
# tr|A0A183TQK5|A0A183TQK5_SCHSO Number of predicted TMRs: 0
tr|A0A183TQK5|A0A183TQK5_SCHSO	inside	1	258				
//
# tr|A0A183TQN3|A0A183TQN3_SCHSO Length: 126
# tr|A0A183TQN3|A0A183TQN3_SCHSO Number of predicted TMRs: 0
tr|A0A183TQN3|A0A183TQN3_SCHSO	inside	1	126				
//
# tr|A0A183TQP7|A0A183TQP7_SCHSO Length: 262
# tr|A0A183TQP7|A0A183TQP7_SCHSO Number of predicted TMRs: 0
tr|A0A183TQP7|A0A183TQP7_SCHSO	inside	1	262				
//
# tr|A0A183TQR9|A0A183TQR9_SCHSO Length: 179
# tr|A0A183TQR9|A0A183TQR9_SCHSO Number of predicted TMRs: 0
tr|A0A183TQR9|A0A183TQR9_SCHSO	inside	1	179				
//
# tr|A0A183TQT2|A0A183TQT2_SCHSO Length: 224
# tr|A0A183TQT2|A0A183TQT2_SCHSO Number of predicted TMRs: 0
tr|A0A183TQT2|A0A183TQT2_SCHSO	inside	1	224				
//
# tr|A0A183TQT3|A0A183TQT3_SCHSO Length: 76
# tr|A0A183TQT3|A0A183TQT3_SCHSO Number of predicted TMRs: 0
tr|A0A183TQT3|A0A183TQT3_SCHSO	inside	1	76				
//
# tr|A0A183TQX4|A0A183TQX4_SCHSO Length: 67
# tr|A0A183TQX4|A0A183TQX4_SCHSO Number of predicted TMRs: 0
tr|A0A183TQX4|A0A183TQX4_SCHSO	inside	1	67				
//
# tr|A0A183TQZ3|A0A183TQZ3_SCHSO Length: 333
# tr|A0A183TQZ3|A0A183TQZ3_SCHSO Number of predicted TMRs: 0
tr|A0A183TQZ3|A0A183TQZ3_SCHSO	inside	1	333				
//
# tr|A0A183TR37|A0A183TR37_SCHSO Length: 74
# tr|A0A183TR37|A0A183TR37_SCHSO Number of predicted TMRs: 0
tr|A0A183TR37|A0A183TR37_SCHSO	signal	1	17				
tr|A0A183TR37|A0A183TR37_SCHSO	outside	18	74				
//
# tr|A0A183TRA0|A0A183TRA0_SCHSO Length: 229
# tr|A0A183TRA0|A0A183TRA0_SCHSO Number of predicted TMRs: 0
tr|A0A183TRA0|A0A183TRA0_SCHSO	inside	1	229				
//
# tr|A0A183TRH6|A0A183TRH6_SCHSO Length: 322
# tr|A0A183TRH6|A0A183TRH6_SCHSO Number of predicted TMRs: 0
tr|A0A183TRH6|A0A183TRH6_SCHSO	inside	1	322				
//
# tr|A0A183TRP5|A0A183TRP5_SCHSO Length: 153
# tr|A0A183TRP5|A0A183TRP5_SCHSO Number of predicted TMRs: 0
tr|A0A183TRP5|A0A183TRP5_SCHSO	inside	1	153				
//
# tr|A0A183TRT8|A0A183TRT8_SCHSO Length: 147
# tr|A0A183TRT8|A0A183TRT8_SCHSO Number of predicted TMRs: 0
tr|A0A183TRT8|A0A183TRT8_SCHSO	inside	1	147				
//
# tr|A0A183TRU8|A0A183TRU8_SCHSO Length: 236
# tr|A0A183TRU8|A0A183TRU8_SCHSO Number of predicted TMRs: 0
tr|A0A183TRU8|A0A183TRU8_SCHSO	inside	1	236				
//
# tr|A0A183TRV3|A0A183TRV3_SCHSO Length: 125
# tr|A0A183TRV3|A0A183TRV3_SCHSO Number of predicted TMRs: 0
tr|A0A183TRV3|A0A183TRV3_SCHSO	outside	1	125				
//
# tr|A0A183TRV5|A0A183TRV5_SCHSO Length: 366
# tr|A0A183TRV5|A0A183TRV5_SCHSO Number of predicted TMRs: 0
tr|A0A183TRV5|A0A183TRV5_SCHSO	inside	1	366				
//
# tr|A0A183TS38|A0A183TS38_SCHSO Length: 252
# tr|A0A183TS38|A0A183TS38_SCHSO Number of predicted TMRs: 0
tr|A0A183TS38|A0A183TS38_SCHSO	inside	1	252				
//
# tr|A0A183TS76|A0A183TS76_SCHSO Length: 291
# tr|A0A183TS76|A0A183TS76_SCHSO Number of predicted TMRs: 0
tr|A0A183TS76|A0A183TS76_SCHSO	inside	1	291				
//
# tr|A0A183TSD0|A0A183TSD0_SCHSO Length: 112
# tr|A0A183TSD0|A0A183TSD0_SCHSO Number of predicted TMRs: 0
tr|A0A183TSD0|A0A183TSD0_SCHSO	inside	1	112				
//
# tr|A0A183TSE0|A0A183TSE0_SCHSO Length: 185
# tr|A0A183TSE0|A0A183TSE0_SCHSO Number of predicted TMRs: 0
tr|A0A183TSE0|A0A183TSE0_SCHSO	inside	1	185				
//
# tr|A0A183TSG6|A0A183TSG6_SCHSO Length: 203
# tr|A0A183TSG6|A0A183TSG6_SCHSO Number of predicted TMRs: 0
tr|A0A183TSG6|A0A183TSG6_SCHSO	inside	1	203				
//
# tr|A0A183TSI1|A0A183TSI1_SCHSO Length: 155
# tr|A0A183TSI1|A0A183TSI1_SCHSO Number of predicted TMRs: 0
tr|A0A183TSI1|A0A183TSI1_SCHSO	inside	1	155				
//
# tr|A0A183TSM4|A0A183TSM4_SCHSO Length: 224
# tr|A0A183TSM4|A0A183TSM4_SCHSO Number of predicted TMRs: 0
tr|A0A183TSM4|A0A183TSM4_SCHSO	inside	1	224				
//
# tr|A0A183TSN1|A0A183TSN1_SCHSO Length: 291
# tr|A0A183TSN1|A0A183TSN1_SCHSO Number of predicted TMRs: 0
tr|A0A183TSN1|A0A183TSN1_SCHSO	outside	1	291				
//
# tr|A0A183TSQ1|A0A183TSQ1_SCHSO Length: 552
# tr|A0A183TSQ1|A0A183TSQ1_SCHSO Number of predicted TMRs: 0
tr|A0A183TSQ1|A0A183TSQ1_SCHSO	inside	1	552				
//
# tr|A0A183TSZ2|A0A183TSZ2_SCHSO Length: 141
# tr|A0A183TSZ2|A0A183TSZ2_SCHSO Number of predicted TMRs: 0
tr|A0A183TSZ2|A0A183TSZ2_SCHSO	inside	1	141				
//
# tr|A0A183TT80|A0A183TT80_SCHSO Length: 406
# tr|A0A183TT80|A0A183TT80_SCHSO Number of predicted TMRs: 0
tr|A0A183TT80|A0A183TT80_SCHSO	inside	1	406				
//
# tr|A0A183TT81|A0A183TT81_SCHSO Length: 407
# tr|A0A183TT81|A0A183TT81_SCHSO Number of predicted TMRs: 0
tr|A0A183TT81|A0A183TT81_SCHSO	inside	1	407				
//
# tr|A0A183TTE2|A0A183TTE2_SCHSO Length: 230
# tr|A0A183TTE2|A0A183TTE2_SCHSO Number of predicted TMRs: 0
tr|A0A183TTE2|A0A183TTE2_SCHSO	inside	1	230				
//
# tr|A0A183TTE5|A0A183TTE5_SCHSO Length: 364
# tr|A0A183TTE5|A0A183TTE5_SCHSO Number of predicted TMRs: 0
tr|A0A183TTE5|A0A183TTE5_SCHSO	inside	1	364				
//
# tr|A0A183TTK4|A0A183TTK4_SCHSO Length: 172
# tr|A0A183TTK4|A0A183TTK4_SCHSO Number of predicted TMRs: 0
tr|A0A183TTK4|A0A183TTK4_SCHSO	signal	1	20				
tr|A0A183TTK4|A0A183TTK4_SCHSO	outside	21	172				
//
# tr|A0A183TTL7|A0A183TTL7_SCHSO Length: 152
# tr|A0A183TTL7|A0A183TTL7_SCHSO Number of predicted TMRs: 0
tr|A0A183TTL7|A0A183TTL7_SCHSO	inside	1	152				
//
# tr|A0A183TTP9|A0A183TTP9_SCHSO Length: 102
# tr|A0A183TTP9|A0A183TTP9_SCHSO Number of predicted TMRs: 0
tr|A0A183TTP9|A0A183TTP9_SCHSO	inside	1	102				
//
# tr|A0A183TTQ1|A0A183TTQ1_SCHSO Length: 248
# tr|A0A183TTQ1|A0A183TTQ1_SCHSO Number of predicted TMRs: 0
tr|A0A183TTQ1|A0A183TTQ1_SCHSO	inside	1	248				
//
# tr|A0A183TTS4|A0A183TTS4_SCHSO Length: 151
# tr|A0A183TTS4|A0A183TTS4_SCHSO Number of predicted TMRs: 0
tr|A0A183TTS4|A0A183TTS4_SCHSO	inside	1	151				
//
# tr|A0A183TTS9|A0A183TTS9_SCHSO Length: 115
# tr|A0A183TTS9|A0A183TTS9_SCHSO Number of predicted TMRs: 0
tr|A0A183TTS9|A0A183TTS9_SCHSO	inside	1	115				
//
# tr|A0A183TTY4|A0A183TTY4_SCHSO Length: 359
# tr|A0A183TTY4|A0A183TTY4_SCHSO Number of predicted TMRs: 0
tr|A0A183TTY4|A0A183TTY4_SCHSO	inside	1	359				
//
# tr|A0A183TTZ3|A0A183TTZ3_SCHSO Length: 158
# tr|A0A183TTZ3|A0A183TTZ3_SCHSO Number of predicted TMRs: 0
tr|A0A183TTZ3|A0A183TTZ3_SCHSO	inside	1	158				
//
# tr|A0A183TU28|A0A183TU28_SCHSO Length: 145
# tr|A0A183TU28|A0A183TU28_SCHSO Number of predicted TMRs: 0
tr|A0A183TU28|A0A183TU28_SCHSO	inside	1	145				
//
# tr|A0A183TU58|A0A183TU58_SCHSO Length: 518
# tr|A0A183TU58|A0A183TU58_SCHSO Number of predicted TMRs: 0
tr|A0A183TU58|A0A183TU58_SCHSO	inside	1	518				
//
# tr|A0A183TU94|A0A183TU94_SCHSO Length: 132
# tr|A0A183TU94|A0A183TU94_SCHSO Number of predicted TMRs: 0
tr|A0A183TU94|A0A183TU94_SCHSO	inside	1	132				
//
# tr|A0A183TUG6|A0A183TUG6_SCHSO Length: 307
# tr|A0A183TUG6|A0A183TUG6_SCHSO Number of predicted TMRs: 0
tr|A0A183TUG6|A0A183TUG6_SCHSO	inside	1	307				
//
# tr|A0A3P7B718|A0A3P7B718_SCHSO Length: 591
# tr|A0A3P7B718|A0A3P7B718_SCHSO Number of predicted TMRs: 0
tr|A0A3P7B718|A0A3P7B718_SCHSO	inside	1	591				
//
# tr|A0A3P7B7U6|A0A3P7B7U6_SCHSO Length: 315
# tr|A0A3P7B7U6|A0A3P7B7U6_SCHSO Number of predicted TMRs: 0
tr|A0A3P7B7U6|A0A3P7B7U6_SCHSO	inside	1	315				
//
# tr|A0A3P7BEU4|A0A3P7BEU4_SCHSO Length: 122
# tr|A0A3P7BEU4|A0A3P7BEU4_SCHSO Number of predicted TMRs: 0
tr|A0A3P7BEU4|A0A3P7BEU4_SCHSO	outside	1	122				
//
# tr|A0A3P7BG36|A0A3P7BG36_SCHSO Length: 175
# tr|A0A3P7BG36|A0A3P7BG36_SCHSO Number of predicted TMRs: 0
tr|A0A3P7BG36|A0A3P7BG36_SCHSO	inside	1	175				
//
# tr|A0A3P7BGH2|A0A3P7BGH2_SCHSO Length: 525
# tr|A0A3P7BGH2|A0A3P7BGH2_SCHSO Number of predicted TMRs: 0
tr|A0A3P7BGH2|A0A3P7BGH2_SCHSO	inside	1	525				
//
# tr|A0A3P7BGQ5|A0A3P7BGQ5_SCHSO Length: 110
# tr|A0A3P7BGQ5|A0A3P7BGQ5_SCHSO Number of predicted TMRs: 0
tr|A0A3P7BGQ5|A0A3P7BGQ5_SCHSO	inside	1	110				
//
# tr|A0A3P7BGY9|A0A3P7BGY9_SCHSO Length: 119
# tr|A0A3P7BGY9|A0A3P7BGY9_SCHSO Number of predicted TMRs: 0
tr|A0A3P7BGY9|A0A3P7BGY9_SCHSO	inside	1	119				
//
# tr|A0A3P7BPH8|A0A3P7BPH8_SCHSO Length: 94
# tr|A0A3P7BPH8|A0A3P7BPH8_SCHSO Number of predicted TMRs: 0
tr|A0A3P7BPH8|A0A3P7BPH8_SCHSO	inside	1	94				
//
# tr|A0A3P7BPJ5|A0A3P7BPJ5_SCHSO Length: 239
# tr|A0A3P7BPJ5|A0A3P7BPJ5_SCHSO Number of predicted TMRs: 0
tr|A0A3P7BPJ5|A0A3P7BPJ5_SCHSO	inside	1	239				
//
# tr|A0A3P7BQ04|A0A3P7BQ04_SCHSO Length: 853
# tr|A0A3P7BQ04|A0A3P7BQ04_SCHSO Number of predicted TMRs: 0
tr|A0A3P7BQ04|A0A3P7BQ04_SCHSO	inside	1	853				
//
# tr|A0A3P7BS87|A0A3P7BS87_SCHSO Length: 340
# tr|A0A3P7BS87|A0A3P7BS87_SCHSO Number of predicted TMRs: 0
tr|A0A3P7BS87|A0A3P7BS87_SCHSO	inside	1	340				
//
# tr|A0A3P7BTS0|A0A3P7BTS0_SCHSO Length: 417
# tr|A0A3P7BTS0|A0A3P7BTS0_SCHSO Number of predicted TMRs: 0
tr|A0A3P7BTS0|A0A3P7BTS0_SCHSO	inside	1	417				
//
# tr|A0A3P7BTW6|A0A3P7BTW6_SCHSO Length: 209
# tr|A0A3P7BTW6|A0A3P7BTW6_SCHSO Number of predicted TMRs: 0
tr|A0A3P7BTW6|A0A3P7BTW6_SCHSO	inside	1	209				
//
# tr|A0A3P7BTZ1|A0A3P7BTZ1_SCHSO Length: 426
# tr|A0A3P7BTZ1|A0A3P7BTZ1_SCHSO Number of predicted TMRs: 0
tr|A0A3P7BTZ1|A0A3P7BTZ1_SCHSO	inside	1	426				
//
# tr|A0A3P7BU29|A0A3P7BU29_SCHSO Length: 343
# tr|A0A3P7BU29|A0A3P7BU29_SCHSO Number of predicted TMRs: 0
tr|A0A3P7BU29|A0A3P7BU29_SCHSO	inside	1	343				
//
# tr|A0A3P7BUR5|A0A3P7BUR5_SCHSO Length: 848
# tr|A0A3P7BUR5|A0A3P7BUR5_SCHSO Number of predicted TMRs: 0
tr|A0A3P7BUR5|A0A3P7BUR5_SCHSO	inside	1	848				
//
# tr|A0A3P7BUS1|A0A3P7BUS1_SCHSO Length: 808
# tr|A0A3P7BUS1|A0A3P7BUS1_SCHSO Number of predicted TMRs: 0
tr|A0A3P7BUS1|A0A3P7BUS1_SCHSO	inside	1	808				
//
# tr|A0A3P7BV01|A0A3P7BV01_SCHSO Length: 1016
# tr|A0A3P7BV01|A0A3P7BV01_SCHSO Number of predicted TMRs: 0
tr|A0A3P7BV01|A0A3P7BV01_SCHSO	inside	1	1016				
//
# tr|A0A3P7BV23|A0A3P7BV23_SCHSO Length: 432
# tr|A0A3P7BV23|A0A3P7BV23_SCHSO Number of predicted TMRs: 0
tr|A0A3P7BV23|A0A3P7BV23_SCHSO	inside	1	432				
//
# tr|A0A3P7BVJ1|A0A3P7BVJ1_SCHSO Length: 660
# tr|A0A3P7BVJ1|A0A3P7BVJ1_SCHSO Number of predicted TMRs: 0
tr|A0A3P7BVJ1|A0A3P7BVJ1_SCHSO	outside	1	660				
//
# tr|A0A3P7BWG1|A0A3P7BWG1_SCHSO Length: 255
# tr|A0A3P7BWG1|A0A3P7BWG1_SCHSO Number of predicted TMRs: 0
tr|A0A3P7BWG1|A0A3P7BWG1_SCHSO	inside	1	255				
//
# tr|A0A3P7BX96|A0A3P7BX96_SCHSO Length: 331
# tr|A0A3P7BX96|A0A3P7BX96_SCHSO Number of predicted TMRs: 0
tr|A0A3P7BX96|A0A3P7BX96_SCHSO	inside	1	331				
//
# tr|A0A3P7BYB8|A0A3P7BYB8_SCHSO Length: 192
# tr|A0A3P7BYB8|A0A3P7BYB8_SCHSO Number of predicted TMRs: 0
tr|A0A3P7BYB8|A0A3P7BYB8_SCHSO	inside	1	192				
//
# tr|A0A3P7BYR7|A0A3P7BYR7_SCHSO Length: 472
# tr|A0A3P7BYR7|A0A3P7BYR7_SCHSO Number of predicted TMRs: 1
tr|A0A3P7BYR7|A0A3P7BYR7_SCHSO	outside	1	404				
tr|A0A3P7BYR7|A0A3P7BYR7_SCHSO	TMhelix	405	425				
tr|A0A3P7BYR7|A0A3P7BYR7_SCHSO	inside	426	472				
//
# tr|A0A3P7BYT1|A0A3P7BYT1_SCHSO Length: 213
# tr|A0A3P7BYT1|A0A3P7BYT1_SCHSO Number of predicted TMRs: 0
tr|A0A3P7BYT1|A0A3P7BYT1_SCHSO	inside	1	213				
//
# tr|A0A3P7BZW7|A0A3P7BZW7_SCHSO Length: 100
# tr|A0A3P7BZW7|A0A3P7BZW7_SCHSO Number of predicted TMRs: 0
tr|A0A3P7BZW7|A0A3P7BZW7_SCHSO	signal	1	34				
tr|A0A3P7BZW7|A0A3P7BZW7_SCHSO	outside	35	100				
//
# tr|A0A3P7C024|A0A3P7C024_SCHSO Length: 400
# tr|A0A3P7C024|A0A3P7C024_SCHSO Number of predicted TMRs: 0
tr|A0A3P7C024|A0A3P7C024_SCHSO	inside	1	400				
//
# tr|A0A3P7C028|A0A3P7C028_SCHSO Length: 257
# tr|A0A3P7C028|A0A3P7C028_SCHSO Number of predicted TMRs: 0
tr|A0A3P7C028|A0A3P7C028_SCHSO	inside	1	257				
//
# tr|A0A3P7C092|A0A3P7C092_SCHSO Length: 307
# tr|A0A3P7C092|A0A3P7C092_SCHSO Number of predicted TMRs: 0
tr|A0A3P7C092|A0A3P7C092_SCHSO	outside	1	307				
//
# tr|A0A3P7C0V6|A0A3P7C0V6_SCHSO Length: 108
# tr|A0A3P7C0V6|A0A3P7C0V6_SCHSO Number of predicted TMRs: 0
tr|A0A3P7C0V6|A0A3P7C0V6_SCHSO	inside	1	108				
//
# tr|A0A3P7C0W3|A0A3P7C0W3_SCHSO Length: 392
# tr|A0A3P7C0W3|A0A3P7C0W3_SCHSO Number of predicted TMRs: 0
tr|A0A3P7C0W3|A0A3P7C0W3_SCHSO	inside	1	392				
//
# tr|A0A3P7C0X5|A0A3P7C0X5_SCHSO Length: 127
# tr|A0A3P7C0X5|A0A3P7C0X5_SCHSO Number of predicted TMRs: 2
tr|A0A3P7C0X5|A0A3P7C0X5_SCHSO	inside	1	49				
tr|A0A3P7C0X5|A0A3P7C0X5_SCHSO	TMhelix	50	70				
tr|A0A3P7C0X5|A0A3P7C0X5_SCHSO	outside	71	76				
tr|A0A3P7C0X5|A0A3P7C0X5_SCHSO	TMhelix	77	97				
tr|A0A3P7C0X5|A0A3P7C0X5_SCHSO	inside	98	127				
//
# tr|A0A3P7C107|A0A3P7C107_SCHSO Length: 695
# tr|A0A3P7C107|A0A3P7C107_SCHSO Number of predicted TMRs: 0
tr|A0A3P7C107|A0A3P7C107_SCHSO	inside	1	695				
//
# tr|A0A3P7C180|A0A3P7C180_SCHSO Length: 855
# tr|A0A3P7C180|A0A3P7C180_SCHSO Number of predicted TMRs: 0
tr|A0A3P7C180|A0A3P7C180_SCHSO	inside	1	855				
//
# tr|A0A3P7C1W5|A0A3P7C1W5_SCHSO Length: 395
# tr|A0A3P7C1W5|A0A3P7C1W5_SCHSO Number of predicted TMRs: 0
tr|A0A3P7C1W5|A0A3P7C1W5_SCHSO	inside	1	395				
//
# tr|A0A3P7C331|A0A3P7C331_SCHSO Length: 371
# tr|A0A3P7C331|A0A3P7C331_SCHSO Number of predicted TMRs: 0
tr|A0A3P7C331|A0A3P7C331_SCHSO	inside	1	371				
//
# tr|A0A3P7C3A7|A0A3P7C3A7_SCHSO Length: 359
# tr|A0A3P7C3A7|A0A3P7C3A7_SCHSO Number of predicted TMRs: 0
tr|A0A3P7C3A7|A0A3P7C3A7_SCHSO	inside	1	359				
//
# tr|A0A3P7C3I2|A0A3P7C3I2_SCHSO Length: 124
# tr|A0A3P7C3I2|A0A3P7C3I2_SCHSO Number of predicted TMRs: 0
tr|A0A3P7C3I2|A0A3P7C3I2_SCHSO	inside	1	124				
//
# tr|A0A3P7C3S9|A0A3P7C3S9_SCHSO Length: 183
# tr|A0A3P7C3S9|A0A3P7C3S9_SCHSO Number of predicted TMRs: 0
tr|A0A3P7C3S9|A0A3P7C3S9_SCHSO	inside	1	183				
//
# tr|A0A3P7C3W2|A0A3P7C3W2_SCHSO Length: 477
# tr|A0A3P7C3W2|A0A3P7C3W2_SCHSO Number of predicted TMRs: 0
tr|A0A3P7C3W2|A0A3P7C3W2_SCHSO	inside	1	477				
//
# tr|A0A3P7C3Y5|A0A3P7C3Y5_SCHSO Length: 184
# tr|A0A3P7C3Y5|A0A3P7C3Y5_SCHSO Number of predicted TMRs: 0
tr|A0A3P7C3Y5|A0A3P7C3Y5_SCHSO	inside	1	184				
//
# tr|A0A3P7C4R4|A0A3P7C4R4_SCHSO Length: 285
# tr|A0A3P7C4R4|A0A3P7C4R4_SCHSO Number of predicted TMRs: 1
tr|A0A3P7C4R4|A0A3P7C4R4_SCHSO	outside	1	208				
tr|A0A3P7C4R4|A0A3P7C4R4_SCHSO	TMhelix	209	229				
tr|A0A3P7C4R4|A0A3P7C4R4_SCHSO	inside	230	285				
//
# tr|A0A3P7C521|A0A3P7C521_SCHSO Length: 364
# tr|A0A3P7C521|A0A3P7C521_SCHSO Number of predicted TMRs: 4
tr|A0A3P7C521|A0A3P7C521_SCHSO	inside	1	111				
tr|A0A3P7C521|A0A3P7C521_SCHSO	TMhelix	112	121				
tr|A0A3P7C521|A0A3P7C521_SCHSO	outside	122	122				
tr|A0A3P7C521|A0A3P7C521_SCHSO	TMhelix	123	132				
tr|A0A3P7C521|A0A3P7C521_SCHSO	inside	133	162				
tr|A0A3P7C521|A0A3P7C521_SCHSO	TMhelix	163	185				
tr|A0A3P7C521|A0A3P7C521_SCHSO	outside	186	265				
tr|A0A3P7C521|A0A3P7C521_SCHSO	TMhelix	266	278				
tr|A0A3P7C521|A0A3P7C521_SCHSO	inside	279	364				
//
# tr|A0A3P7C5H8|A0A3P7C5H8_SCHSO Length: 467
# tr|A0A3P7C5H8|A0A3P7C5H8_SCHSO Number of predicted TMRs: 0
tr|A0A3P7C5H8|A0A3P7C5H8_SCHSO	inside	1	467				
//
# tr|A0A3P7C5K9|A0A3P7C5K9_SCHSO Length: 499
# tr|A0A3P7C5K9|A0A3P7C5K9_SCHSO Number of predicted TMRs: 0
tr|A0A3P7C5K9|A0A3P7C5K9_SCHSO	inside	1	499				
//
# tr|A0A3P7C5M4|A0A3P7C5M4_SCHSO Length: 332
# tr|A0A3P7C5M4|A0A3P7C5M4_SCHSO Number of predicted TMRs: 0
tr|A0A3P7C5M4|A0A3P7C5M4_SCHSO	inside	1	332				
//
# tr|A0A3P7C5T5|A0A3P7C5T5_SCHSO Length: 170
# tr|A0A3P7C5T5|A0A3P7C5T5_SCHSO Number of predicted TMRs: 2
tr|A0A3P7C5T5|A0A3P7C5T5_SCHSO	inside	1	79				
tr|A0A3P7C5T5|A0A3P7C5T5_SCHSO	TMhelix	80	100				
tr|A0A3P7C5T5|A0A3P7C5T5_SCHSO	outside	101	117				
tr|A0A3P7C5T5|A0A3P7C5T5_SCHSO	TMhelix	118	138				
tr|A0A3P7C5T5|A0A3P7C5T5_SCHSO	inside	139	170				
//
# tr|A0A3P7C682|A0A3P7C682_SCHSO Length: 322
# tr|A0A3P7C682|A0A3P7C682_SCHSO Number of predicted TMRs: 0
tr|A0A3P7C682|A0A3P7C682_SCHSO	inside	1	322				
//
# tr|A0A3P7C6G5|A0A3P7C6G5_SCHSO Length: 3404
# tr|A0A3P7C6G5|A0A3P7C6G5_SCHSO Number of predicted TMRs: 0
tr|A0A3P7C6G5|A0A3P7C6G5_SCHSO	signal	1	20				
tr|A0A3P7C6G5|A0A3P7C6G5_SCHSO	outside	21	3404				
//
# tr|A0A3P7C6J3|A0A3P7C6J3_SCHSO Length: 509
# tr|A0A3P7C6J3|A0A3P7C6J3_SCHSO Number of predicted TMRs: 0
tr|A0A3P7C6J3|A0A3P7C6J3_SCHSO	inside	1	509				
//
# tr|A0A3P7C700|A0A3P7C700_SCHSO Length: 729
# tr|A0A3P7C700|A0A3P7C700_SCHSO Number of predicted TMRs: 0
tr|A0A3P7C700|A0A3P7C700_SCHSO	inside	1	729				
//
# tr|A0A3P7C8J6|A0A3P7C8J6_SCHSO Length: 152
# tr|A0A3P7C8J6|A0A3P7C8J6_SCHSO Number of predicted TMRs: 0
tr|A0A3P7C8J6|A0A3P7C8J6_SCHSO	inside	1	152				
//
# tr|A0A3P7C8W5|A0A3P7C8W5_SCHSO Length: 929
# tr|A0A3P7C8W5|A0A3P7C8W5_SCHSO Number of predicted TMRs: 0
tr|A0A3P7C8W5|A0A3P7C8W5_SCHSO	inside	1	929				
//
# tr|A0A3P7C964|A0A3P7C964_SCHSO Length: 376
# tr|A0A3P7C964|A0A3P7C964_SCHSO Number of predicted TMRs: 0
tr|A0A3P7C964|A0A3P7C964_SCHSO	inside	1	376				
//
# tr|A0A3P7C9D6|A0A3P7C9D6_SCHSO Length: 206
# tr|A0A3P7C9D6|A0A3P7C9D6_SCHSO Number of predicted TMRs: 0
tr|A0A3P7C9D6|A0A3P7C9D6_SCHSO	inside	1	206				
//
# tr|A0A3P7CA07|A0A3P7CA07_SCHSO Length: 171
# tr|A0A3P7CA07|A0A3P7CA07_SCHSO Number of predicted TMRs: 0
tr|A0A3P7CA07|A0A3P7CA07_SCHSO	inside	1	171				
//
# tr|A0A3P7CAS3|A0A3P7CAS3_SCHSO Length: 151
# tr|A0A3P7CAS3|A0A3P7CAS3_SCHSO Number of predicted TMRs: 0
tr|A0A3P7CAS3|A0A3P7CAS3_SCHSO	inside	1	151				
//
# tr|A0A3P7CAT4|A0A3P7CAT4_SCHSO Length: 277
# tr|A0A3P7CAT4|A0A3P7CAT4_SCHSO Number of predicted TMRs: 0
tr|A0A3P7CAT4|A0A3P7CAT4_SCHSO	inside	1	277				
//
# tr|A0A3P7CCG8|A0A3P7CCG8_SCHSO Length: 433
# tr|A0A3P7CCG8|A0A3P7CCG8_SCHSO Number of predicted TMRs: 0
tr|A0A3P7CCG8|A0A3P7CCG8_SCHSO	signal	1	11				
tr|A0A3P7CCG8|A0A3P7CCG8_SCHSO	outside	12	433				
//
# tr|A0A3P7CCQ9|A0A3P7CCQ9_SCHSO Length: 172
# tr|A0A3P7CCQ9|A0A3P7CCQ9_SCHSO Number of predicted TMRs: 0
tr|A0A3P7CCQ9|A0A3P7CCQ9_SCHSO	inside	1	172				
//
# tr|A0A3P7CD67|A0A3P7CD67_SCHSO Length: 258
# tr|A0A3P7CD67|A0A3P7CD67_SCHSO Number of predicted TMRs: 0
tr|A0A3P7CD67|A0A3P7CD67_SCHSO	outside	1	258				
//
# tr|A0A3P7CDD7|A0A3P7CDD7_SCHSO Length: 539
# tr|A0A3P7CDD7|A0A3P7CDD7_SCHSO Number of predicted TMRs: 0
tr|A0A3P7CDD7|A0A3P7CDD7_SCHSO	signal	1	32				
tr|A0A3P7CDD7|A0A3P7CDD7_SCHSO	outside	33	539				
//
# tr|A0A3P7CDF6|A0A3P7CDF6_SCHSO Length: 688
# tr|A0A3P7CDF6|A0A3P7CDF6_SCHSO Number of predicted TMRs: 9
tr|A0A3P7CDF6|A0A3P7CDF6_SCHSO	outside	1	91				
tr|A0A3P7CDF6|A0A3P7CDF6_SCHSO	TMhelix	92	110				
tr|A0A3P7CDF6|A0A3P7CDF6_SCHSO	inside	111	148				
tr|A0A3P7CDF6|A0A3P7CDF6_SCHSO	TMhelix	149	171				
tr|A0A3P7CDF6|A0A3P7CDF6_SCHSO	outside	172	178				
tr|A0A3P7CDF6|A0A3P7CDF6_SCHSO	TMhelix	179	199				
tr|A0A3P7CDF6|A0A3P7CDF6_SCHSO	inside	200	259				
tr|A0A3P7CDF6|A0A3P7CDF6_SCHSO	TMhelix	260	276				
tr|A0A3P7CDF6|A0A3P7CDF6_SCHSO	outside	277	284				
tr|A0A3P7CDF6|A0A3P7CDF6_SCHSO	TMhelix	285	308				
tr|A0A3P7CDF6|A0A3P7CDF6_SCHSO	inside	309	382				
tr|A0A3P7CDF6|A0A3P7CDF6_SCHSO	TMhelix	383	403				
tr|A0A3P7CDF6|A0A3P7CDF6_SCHSO	outside	404	582				
tr|A0A3P7CDF6|A0A3P7CDF6_SCHSO	TMhelix	583	598				
tr|A0A3P7CDF6|A0A3P7CDF6_SCHSO	inside	599	601				
tr|A0A3P7CDF6|A0A3P7CDF6_SCHSO	TMhelix	602	623				
tr|A0A3P7CDF6|A0A3P7CDF6_SCHSO	outside	624	634				
tr|A0A3P7CDF6|A0A3P7CDF6_SCHSO	TMhelix	635	653				
tr|A0A3P7CDF6|A0A3P7CDF6_SCHSO	inside	654	688				
//
# tr|A0A3P7CDH0|A0A3P7CDH0_SCHSO Length: 398
# tr|A0A3P7CDH0|A0A3P7CDH0_SCHSO Number of predicted TMRs: 0
tr|A0A3P7CDH0|A0A3P7CDH0_SCHSO	inside	1	398				
//
# tr|A0A3P7CDK0|A0A3P7CDK0_SCHSO Length: 726
# tr|A0A3P7CDK0|A0A3P7CDK0_SCHSO Number of predicted TMRs: 1
tr|A0A3P7CDK0|A0A3P7CDK0_SCHSO	outside	1	695				
tr|A0A3P7CDK0|A0A3P7CDK0_SCHSO	TMhelix	696	716				
tr|A0A3P7CDK0|A0A3P7CDK0_SCHSO	inside	717	726				
//
# tr|A0A3P7CDN7|A0A3P7CDN7_SCHSO Length: 171
# tr|A0A3P7CDN7|A0A3P7CDN7_SCHSO Number of predicted TMRs: 0
tr|A0A3P7CDN7|A0A3P7CDN7_SCHSO	inside	1	171				
//
# tr|A0A3P7CE36|A0A3P7CE36_SCHSO Length: 493
# tr|A0A3P7CE36|A0A3P7CE36_SCHSO Number of predicted TMRs: 0
tr|A0A3P7CE36|A0A3P7CE36_SCHSO	inside	1	493				
//
# tr|A0A3P7CE54|A0A3P7CE54_SCHSO Length: 808
# tr|A0A3P7CE54|A0A3P7CE54_SCHSO Number of predicted TMRs: 0
tr|A0A3P7CE54|A0A3P7CE54_SCHSO	inside	1	808				
//
# tr|A0A3P7CE85|A0A3P7CE85_SCHSO Length: 1972
# tr|A0A3P7CE85|A0A3P7CE85_SCHSO Number of predicted TMRs: 0
tr|A0A3P7CE85|A0A3P7CE85_SCHSO	inside	1	1972				
//
# tr|A0A3P7CE95|A0A3P7CE95_SCHSO Length: 530
# tr|A0A3P7CE95|A0A3P7CE95_SCHSO Number of predicted TMRs: 0
tr|A0A3P7CE95|A0A3P7CE95_SCHSO	inside	1	530				
//
# tr|A0A3P7CES2|A0A3P7CES2_SCHSO Length: 103
# tr|A0A3P7CES2|A0A3P7CES2_SCHSO Number of predicted TMRs: 0
tr|A0A3P7CES2|A0A3P7CES2_SCHSO	outside	1	103				
//
# tr|A0A3P7CEV9|A0A3P7CEV9_SCHSO Length: 376
# tr|A0A3P7CEV9|A0A3P7CEV9_SCHSO Number of predicted TMRs: 0
tr|A0A3P7CEV9|A0A3P7CEV9_SCHSO	inside	1	376				
//
# tr|A0A3P7CF64|A0A3P7CF64_SCHSO Length: 537
# tr|A0A3P7CF64|A0A3P7CF64_SCHSO Number of predicted TMRs: 0
tr|A0A3P7CF64|A0A3P7CF64_SCHSO	inside	1	537				
//
# tr|A0A3P7CF66|A0A3P7CF66_SCHSO Length: 458
# tr|A0A3P7CF66|A0A3P7CF66_SCHSO Number of predicted TMRs: 1
tr|A0A3P7CF66|A0A3P7CF66_SCHSO	inside	1	386				
tr|A0A3P7CF66|A0A3P7CF66_SCHSO	TMhelix	387	407				
tr|A0A3P7CF66|A0A3P7CF66_SCHSO	outside	408	458				
//
# tr|A0A3P7CFD4|A0A3P7CFD4_SCHSO Length: 143
# tr|A0A3P7CFD4|A0A3P7CFD4_SCHSO Number of predicted TMRs: 0
tr|A0A3P7CFD4|A0A3P7CFD4_SCHSO	inside	1	143				
//
# tr|A0A3P7CFJ4|A0A3P7CFJ4_SCHSO Length: 665
# tr|A0A3P7CFJ4|A0A3P7CFJ4_SCHSO Number of predicted TMRs: 0
tr|A0A3P7CFJ4|A0A3P7CFJ4_SCHSO	inside	1	665				
//
# tr|A0A3P7CFX1|A0A3P7CFX1_SCHSO Length: 6260
# tr|A0A3P7CFX1|A0A3P7CFX1_SCHSO Number of predicted TMRs: 0
tr|A0A3P7CFX1|A0A3P7CFX1_SCHSO	inside	1	6260				
//
# tr|A0A3P7CG39|A0A3P7CG39_SCHSO Length: 473
# tr|A0A3P7CG39|A0A3P7CG39_SCHSO Number of predicted TMRs: 5
tr|A0A3P7CG39|A0A3P7CG39_SCHSO	signal	1	32				
tr|A0A3P7CG39|A0A3P7CG39_SCHSO	outside	33	240				
tr|A0A3P7CG39|A0A3P7CG39_SCHSO	TMhelix	241	260				
tr|A0A3P7CG39|A0A3P7CG39_SCHSO	inside	261	277				
tr|A0A3P7CG39|A0A3P7CG39_SCHSO	TMhelix	278	304				
tr|A0A3P7CG39|A0A3P7CG39_SCHSO	outside	305	317				
tr|A0A3P7CG39|A0A3P7CG39_SCHSO	TMhelix	318	338				
tr|A0A3P7CG39|A0A3P7CG39_SCHSO	inside	339	352				
tr|A0A3P7CG39|A0A3P7CG39_SCHSO	TMhelix	353	374				
tr|A0A3P7CG39|A0A3P7CG39_SCHSO	outside	375	385				
tr|A0A3P7CG39|A0A3P7CG39_SCHSO	TMhelix	386	407				
tr|A0A3P7CG39|A0A3P7CG39_SCHSO	inside	408	473				
//
# tr|A0A3P7CG63|A0A3P7CG63_SCHSO Length: 284
# tr|A0A3P7CG63|A0A3P7CG63_SCHSO Number of predicted TMRs: 0
tr|A0A3P7CG63|A0A3P7CG63_SCHSO	inside	1	284				
//
# tr|A0A3P7CGB6|A0A3P7CGB6_SCHSO Length: 2229
# tr|A0A3P7CGB6|A0A3P7CGB6_SCHSO Number of predicted TMRs: 0
tr|A0A3P7CGB6|A0A3P7CGB6_SCHSO	inside	1	2229				
//
# tr|A0A3P7CGK1|A0A3P7CGK1_SCHSO Length: 2546
# tr|A0A3P7CGK1|A0A3P7CGK1_SCHSO Number of predicted TMRs: 0
tr|A0A3P7CGK1|A0A3P7CGK1_SCHSO	inside	1	2546				
//
# tr|A0A3P7CGY6|A0A3P7CGY6_SCHSO Length: 376
# tr|A0A3P7CGY6|A0A3P7CGY6_SCHSO Number of predicted TMRs: 0
tr|A0A3P7CGY6|A0A3P7CGY6_SCHSO	outside	1	376				
//
# tr|A0A3P7CH21|A0A3P7CH21_SCHSO Length: 565
# tr|A0A3P7CH21|A0A3P7CH21_SCHSO Number of predicted TMRs: 0
tr|A0A3P7CH21|A0A3P7CH21_SCHSO	inside	1	565				
//
# tr|A0A3P7CH34|A0A3P7CH34_SCHSO Length: 406
# tr|A0A3P7CH34|A0A3P7CH34_SCHSO Number of predicted TMRs: 0
tr|A0A3P7CH34|A0A3P7CH34_SCHSO	inside	1	406				
//
# tr|A0A3P7CH68|A0A3P7CH68_SCHSO Length: 204
# tr|A0A3P7CH68|A0A3P7CH68_SCHSO Number of predicted TMRs: 0
tr|A0A3P7CH68|A0A3P7CH68_SCHSO	inside	1	204				
//
# tr|A0A3P7CH84|A0A3P7CH84_SCHSO Length: 663
# tr|A0A3P7CH84|A0A3P7CH84_SCHSO Number of predicted TMRs: 0
tr|A0A3P7CH84|A0A3P7CH84_SCHSO	inside	1	663				
//
# tr|A0A3P7CHG3|A0A3P7CHG3_SCHSO Length: 194
# tr|A0A3P7CHG3|A0A3P7CHG3_SCHSO Number of predicted TMRs: 0
tr|A0A3P7CHG3|A0A3P7CHG3_SCHSO	inside	1	194				
//
# tr|A0A3P7CI90|A0A3P7CI90_SCHSO Length: 932
# tr|A0A3P7CI90|A0A3P7CI90_SCHSO Number of predicted TMRs: 0
tr|A0A3P7CI90|A0A3P7CI90_SCHSO	inside	1	932				
//
# tr|A0A3P7CI93|A0A3P7CI93_SCHSO Length: 979
# tr|A0A3P7CI93|A0A3P7CI93_SCHSO Number of predicted TMRs: 0
tr|A0A3P7CI93|A0A3P7CI93_SCHSO	inside	1	979				
//
# tr|A0A3P7CIB3|A0A3P7CIB3_SCHSO Length: 541
# tr|A0A3P7CIB3|A0A3P7CIB3_SCHSO Number of predicted TMRs: 0
tr|A0A3P7CIB3|A0A3P7CIB3_SCHSO	inside	1	541				
//
# tr|A0A3P7CIF9|A0A3P7CIF9_SCHSO Length: 364
# tr|A0A3P7CIF9|A0A3P7CIF9_SCHSO Number of predicted TMRs: 0
tr|A0A3P7CIF9|A0A3P7CIF9_SCHSO	inside	1	364				
//
# tr|A0A3P7CIU7|A0A3P7CIU7_SCHSO Length: 160
# tr|A0A3P7CIU7|A0A3P7CIU7_SCHSO Number of predicted TMRs: 2
tr|A0A3P7CIU7|A0A3P7CIU7_SCHSO	inside	1	2				
tr|A0A3P7CIU7|A0A3P7CIU7_SCHSO	TMhelix	3	20				
tr|A0A3P7CIU7|A0A3P7CIU7_SCHSO	outside	21	139				
tr|A0A3P7CIU7|A0A3P7CIU7_SCHSO	TMhelix	140	155				
tr|A0A3P7CIU7|A0A3P7CIU7_SCHSO	inside	156	160				
//
# tr|A0A3P7CJ23|A0A3P7CJ23_SCHSO Length: 173
# tr|A0A3P7CJ23|A0A3P7CJ23_SCHSO Number of predicted TMRs: 1
tr|A0A3P7CJ23|A0A3P7CJ23_SCHSO	inside	1	103				
tr|A0A3P7CJ23|A0A3P7CJ23_SCHSO	TMhelix	104	125				
tr|A0A3P7CJ23|A0A3P7CJ23_SCHSO	outside	126	173				
//
# tr|A0A3P7CJ43|A0A3P7CJ43_SCHSO Length: 226
# tr|A0A3P7CJ43|A0A3P7CJ43_SCHSO Number of predicted TMRs: 0
tr|A0A3P7CJ43|A0A3P7CJ43_SCHSO	inside	1	226				
//
# tr|A0A3P7CJ60|A0A3P7CJ60_SCHSO Length: 1002
# tr|A0A3P7CJ60|A0A3P7CJ60_SCHSO Number of predicted TMRs: 0
tr|A0A3P7CJ60|A0A3P7CJ60_SCHSO	inside	1	1002				
//
# tr|A0A3P7CJ72|A0A3P7CJ72_SCHSO Length: 506
# tr|A0A3P7CJ72|A0A3P7CJ72_SCHSO Number of predicted TMRs: 0
tr|A0A3P7CJ72|A0A3P7CJ72_SCHSO	inside	1	506				
//
# tr|A0A3P7CJJ7|A0A3P7CJJ7_SCHSO Length: 729
# tr|A0A3P7CJJ7|A0A3P7CJJ7_SCHSO Number of predicted TMRs: 0
tr|A0A3P7CJJ7|A0A3P7CJJ7_SCHSO	inside	1	729				
//
# tr|A0A3P7CJM4|A0A3P7CJM4_SCHSO Length: 1053
# tr|A0A3P7CJM4|A0A3P7CJM4_SCHSO Number of predicted TMRs: 0
tr|A0A3P7CJM4|A0A3P7CJM4_SCHSO	inside	1	1053				
//
# tr|A0A3P7CJT4|A0A3P7CJT4_SCHSO Length: 524
# tr|A0A3P7CJT4|A0A3P7CJT4_SCHSO Number of predicted TMRs: 0
tr|A0A3P7CJT4|A0A3P7CJT4_SCHSO	outside	1	524				
//
# tr|A0A3P7CJZ7|A0A3P7CJZ7_SCHSO Length: 393
# tr|A0A3P7CJZ7|A0A3P7CJZ7_SCHSO Number of predicted TMRs: 0
tr|A0A3P7CJZ7|A0A3P7CJZ7_SCHSO	inside	1	393				
//
# tr|A0A3P7CK38|A0A3P7CK38_SCHSO Length: 283
# tr|A0A3P7CK38|A0A3P7CK38_SCHSO Number of predicted TMRs: 0
tr|A0A3P7CK38|A0A3P7CK38_SCHSO	outside	1	283				
//
# tr|A0A3P7CK39|A0A3P7CK39_SCHSO Length: 449
# tr|A0A3P7CK39|A0A3P7CK39_SCHSO Number of predicted TMRs: 0
tr|A0A3P7CK39|A0A3P7CK39_SCHSO	inside	1	449				
//
# tr|A0A3P7CKH3|A0A3P7CKH3_SCHSO Length: 232
# tr|A0A3P7CKH3|A0A3P7CKH3_SCHSO Number of predicted TMRs: 4
tr|A0A3P7CKH3|A0A3P7CKH3_SCHSO	inside	1	43				
tr|A0A3P7CKH3|A0A3P7CKH3_SCHSO	TMhelix	44	59				
tr|A0A3P7CKH3|A0A3P7CKH3_SCHSO	outside	60	77				
tr|A0A3P7CKH3|A0A3P7CKH3_SCHSO	TMhelix	78	96				
tr|A0A3P7CKH3|A0A3P7CKH3_SCHSO	inside	97	109				
tr|A0A3P7CKH3|A0A3P7CKH3_SCHSO	TMhelix	110	130				
tr|A0A3P7CKH3|A0A3P7CKH3_SCHSO	outside	131	192				
tr|A0A3P7CKH3|A0A3P7CKH3_SCHSO	TMhelix	193	215				
tr|A0A3P7CKH3|A0A3P7CKH3_SCHSO	inside	216	232				
//
# tr|A0A3P7CKJ4|A0A3P7CKJ4_SCHSO Length: 346
# tr|A0A3P7CKJ4|A0A3P7CKJ4_SCHSO Number of predicted TMRs: 0
tr|A0A3P7CKJ4|A0A3P7CKJ4_SCHSO	inside	1	346				
//
# tr|A0A3P7CKK5|A0A3P7CKK5_SCHSO Length: 782
# tr|A0A3P7CKK5|A0A3P7CKK5_SCHSO Number of predicted TMRs: 0
tr|A0A3P7CKK5|A0A3P7CKK5_SCHSO	inside	1	782				
//
# tr|A0A3P7CKW4|A0A3P7CKW4_SCHSO Length: 139
# tr|A0A3P7CKW4|A0A3P7CKW4_SCHSO Number of predicted TMRs: 0
tr|A0A3P7CKW4|A0A3P7CKW4_SCHSO	inside	1	139				
//
# tr|A0A3P7CL81|A0A3P7CL81_SCHSO Length: 472
# tr|A0A3P7CL81|A0A3P7CL81_SCHSO Number of predicted TMRs: 0
tr|A0A3P7CL81|A0A3P7CL81_SCHSO	inside	1	472				
//
# tr|A0A3P7CLL9|A0A3P7CLL9_SCHSO Length: 407
# tr|A0A3P7CLL9|A0A3P7CLL9_SCHSO Number of predicted TMRs: 1
tr|A0A3P7CLL9|A0A3P7CLL9_SCHSO	signal	1	11				
tr|A0A3P7CLL9|A0A3P7CLL9_SCHSO	outside	12	373				
tr|A0A3P7CLL9|A0A3P7CLL9_SCHSO	TMhelix	374	394				
tr|A0A3P7CLL9|A0A3P7CLL9_SCHSO	inside	395	407				
//
# tr|A0A3P7CM63|A0A3P7CM63_SCHSO Length: 425
# tr|A0A3P7CM63|A0A3P7CM63_SCHSO Number of predicted TMRs: 0
tr|A0A3P7CM63|A0A3P7CM63_SCHSO	inside	1	425				
//
# tr|A0A3P7CM75|A0A3P7CM75_SCHSO Length: 129
# tr|A0A3P7CM75|A0A3P7CM75_SCHSO Number of predicted TMRs: 0
tr|A0A3P7CM75|A0A3P7CM75_SCHSO	inside	1	129				
//
# tr|A0A3P7CMF5|A0A3P7CMF5_SCHSO Length: 814
# tr|A0A3P7CMF5|A0A3P7CMF5_SCHSO Number of predicted TMRs: 0
tr|A0A3P7CMF5|A0A3P7CMF5_SCHSO	inside	1	814				
//
# tr|A0A3P7CMR6|A0A3P7CMR6_SCHSO Length: 735
# tr|A0A3P7CMR6|A0A3P7CMR6_SCHSO Number of predicted TMRs: 0
tr|A0A3P7CMR6|A0A3P7CMR6_SCHSO	inside	1	735				
//
# tr|A0A3P7CMS9|A0A3P7CMS9_SCHSO Length: 640
# tr|A0A3P7CMS9|A0A3P7CMS9_SCHSO Number of predicted TMRs: 0
tr|A0A3P7CMS9|A0A3P7CMS9_SCHSO	inside	1	640				
//
# tr|A0A3P7CN37|A0A3P7CN37_SCHSO Length: 295
# tr|A0A3P7CN37|A0A3P7CN37_SCHSO Number of predicted TMRs: 0
tr|A0A3P7CN37|A0A3P7CN37_SCHSO	inside	1	295				
//
# tr|A0A3P7CNL1|A0A3P7CNL1_SCHSO Length: 754
# tr|A0A3P7CNL1|A0A3P7CNL1_SCHSO Number of predicted TMRs: 0
tr|A0A3P7CNL1|A0A3P7CNL1_SCHSO	inside	1	754				
//
# tr|A0A3P7CNP9|A0A3P7CNP9_SCHSO Length: 142
# tr|A0A3P7CNP9|A0A3P7CNP9_SCHSO Number of predicted TMRs: 0
tr|A0A3P7CNP9|A0A3P7CNP9_SCHSO	inside	1	142				
//
# tr|A0A3P7CP07|A0A3P7CP07_SCHSO Length: 846
# tr|A0A3P7CP07|A0A3P7CP07_SCHSO Number of predicted TMRs: 0
tr|A0A3P7CP07|A0A3P7CP07_SCHSO	inside	1	846				
//
# tr|A0A3P7CPC2|A0A3P7CPC2_SCHSO Length: 236
# tr|A0A3P7CPC2|A0A3P7CPC2_SCHSO Number of predicted TMRs: 0
tr|A0A3P7CPC2|A0A3P7CPC2_SCHSO	inside	1	236				
//
# tr|A0A3P7CPK5|A0A3P7CPK5_SCHSO Length: 592
# tr|A0A3P7CPK5|A0A3P7CPK5_SCHSO Number of predicted TMRs: 0
tr|A0A3P7CPK5|A0A3P7CPK5_SCHSO	inside	1	592				
//
# tr|A0A3P7CPM3|A0A3P7CPM3_SCHSO Length: 457
# tr|A0A3P7CPM3|A0A3P7CPM3_SCHSO Number of predicted TMRs: 0
tr|A0A3P7CPM3|A0A3P7CPM3_SCHSO	inside	1	457				
//
# tr|A0A3P7CPM9|A0A3P7CPM9_SCHSO Length: 156
# tr|A0A3P7CPM9|A0A3P7CPM9_SCHSO Number of predicted TMRs: 0
tr|A0A3P7CPM9|A0A3P7CPM9_SCHSO	inside	1	156				
//
# tr|A0A3P7CQB0|A0A3P7CQB0_SCHSO Length: 178
# tr|A0A3P7CQB0|A0A3P7CQB0_SCHSO Number of predicted TMRs: 1
tr|A0A3P7CQB0|A0A3P7CQB0_SCHSO	inside	1	158				
tr|A0A3P7CQB0|A0A3P7CQB0_SCHSO	TMhelix	159	174				
tr|A0A3P7CQB0|A0A3P7CQB0_SCHSO	outside	175	178				
//
# tr|A0A3P7CQH5|A0A3P7CQH5_SCHSO Length: 97
# tr|A0A3P7CQH5|A0A3P7CQH5_SCHSO Number of predicted TMRs: 0
tr|A0A3P7CQH5|A0A3P7CQH5_SCHSO	outside	1	97				
