# Supplementary material for: Among-population proteomic differences in Schistocephalus solidus based on excretory/secretory and total body protein predictions
Source: Parasit Vectors. 2025 May 20;18:180. doi: 10.1186/s13071-025-06807-x (PMC12090676; doi:10.1186/s13071-025-06807-x)
Supplement: Supplementary file 7 — Supplementary Material 7. [file 13071_2025_6807_MOESM7_ESM.gff3]

##gff-version 3
# tr|A0A3P7CQP5|A0A3P7CQP5_SCHSO Length: 402
# tr|A0A3P7CQP5|A0A3P7CQP5_SCHSO Number of predicted TMRs: 0
tr|A0A3P7CQP5|A0A3P7CQP5_SCHSO	inside	1	402				
//
# tr|A0A3P7CQV1|A0A3P7CQV1_SCHSO Length: 138
# tr|A0A3P7CQV1|A0A3P7CQV1_SCHSO Number of predicted TMRs: 0
tr|A0A3P7CQV1|A0A3P7CQV1_SCHSO	inside	1	138				
//
# tr|A0A3P7CQY6|A0A3P7CQY6_SCHSO Length: 916
# tr|A0A3P7CQY6|A0A3P7CQY6_SCHSO Number of predicted TMRs: 0
tr|A0A3P7CQY6|A0A3P7CQY6_SCHSO	outside	1	916				
//
# tr|A0A3P7CRF8|A0A3P7CRF8_SCHSO Length: 488
# tr|A0A3P7CRF8|A0A3P7CRF8_SCHSO Number of predicted TMRs: 0
tr|A0A3P7CRF8|A0A3P7CRF8_SCHSO	inside	1	488				
//
# tr|A0A3P7CRW6|A0A3P7CRW6_SCHSO Length: 719
# tr|A0A3P7CRW6|A0A3P7CRW6_SCHSO Number of predicted TMRs: 0
tr|A0A3P7CRW6|A0A3P7CRW6_SCHSO	inside	1	719				
//
# tr|A0A3P7CRY6|A0A3P7CRY6_SCHSO Length: 665
# tr|A0A3P7CRY6|A0A3P7CRY6_SCHSO Number of predicted TMRs: 6
tr|A0A3P7CRY6|A0A3P7CRY6_SCHSO	inside	1	416				
tr|A0A3P7CRY6|A0A3P7CRY6_SCHSO	TMhelix	417	437				
tr|A0A3P7CRY6|A0A3P7CRY6_SCHSO	outside	438	441				
tr|A0A3P7CRY6|A0A3P7CRY6_SCHSO	TMhelix	442	464				
tr|A0A3P7CRY6|A0A3P7CRY6_SCHSO	inside	465	495				
tr|A0A3P7CRY6|A0A3P7CRY6_SCHSO	TMhelix	496	513				
tr|A0A3P7CRY6|A0A3P7CRY6_SCHSO	outside	514	558				
tr|A0A3P7CRY6|A0A3P7CRY6_SCHSO	TMhelix	559	577				
tr|A0A3P7CRY6|A0A3P7CRY6_SCHSO	inside	578	592				
tr|A0A3P7CRY6|A0A3P7CRY6_SCHSO	TMhelix	593	615				
tr|A0A3P7CRY6|A0A3P7CRY6_SCHSO	outside	616	626				
tr|A0A3P7CRY6|A0A3P7CRY6_SCHSO	TMhelix	627	645				
tr|A0A3P7CRY6|A0A3P7CRY6_SCHSO	inside	646	665				
//
# tr|A0A3P7CSE2|A0A3P7CSE2_SCHSO Length: 1548
# tr|A0A3P7CSE2|A0A3P7CSE2_SCHSO Number of predicted TMRs: 0
tr|A0A3P7CSE2|A0A3P7CSE2_SCHSO	inside	1	1548				
//
# tr|A0A3P7CSE3|A0A3P7CSE3_SCHSO Length: 1000
# tr|A0A3P7CSE3|A0A3P7CSE3_SCHSO Number of predicted TMRs: 0
tr|A0A3P7CSE3|A0A3P7CSE3_SCHSO	inside	1	1000				
//
# tr|A0A3P7CSH2|A0A3P7CSH2_SCHSO Length: 58
# tr|A0A3P7CSH2|A0A3P7CSH2_SCHSO Number of predicted TMRs: 0
tr|A0A3P7CSH2|A0A3P7CSH2_SCHSO	inside	1	58				
//
# tr|A0A3P7CSH5|A0A3P7CSH5_SCHSO Length: 196
# tr|A0A3P7CSH5|A0A3P7CSH5_SCHSO Number of predicted TMRs: 0
tr|A0A3P7CSH5|A0A3P7CSH5_SCHSO	outside	1	196				
//
# tr|A0A3P7CSN4|A0A3P7CSN4_SCHSO Length: 221
# tr|A0A3P7CSN4|A0A3P7CSN4_SCHSO Number of predicted TMRs: 0
tr|A0A3P7CSN4|A0A3P7CSN4_SCHSO	inside	1	221				
//
# tr|A0A3P7CSP7|A0A3P7CSP7_SCHSO Length: 1814
# tr|A0A3P7CSP7|A0A3P7CSP7_SCHSO Number of predicted TMRs: 0
tr|A0A3P7CSP7|A0A3P7CSP7_SCHSO	outside	1	1814				
//
# tr|A0A3P7CT59|A0A3P7CT59_SCHSO Length: 658
# tr|A0A3P7CT59|A0A3P7CT59_SCHSO Number of predicted TMRs: 0
tr|A0A3P7CT59|A0A3P7CT59_SCHSO	inside	1	658				
//
# tr|A0A3P7CTI0|A0A3P7CTI0_SCHSO Length: 426
# tr|A0A3P7CTI0|A0A3P7CTI0_SCHSO Number of predicted TMRs: 0
tr|A0A3P7CTI0|A0A3P7CTI0_SCHSO	inside	1	426				
//
# tr|A0A3P7CU93|A0A3P7CU93_SCHSO Length: 84
# tr|A0A3P7CU93|A0A3P7CU93_SCHSO Number of predicted TMRs: 0
tr|A0A3P7CU93|A0A3P7CU93_SCHSO	outside	1	84				
//
# tr|A0A3P7CU94|A0A3P7CU94_SCHSO Length: 618
# tr|A0A3P7CU94|A0A3P7CU94_SCHSO Number of predicted TMRs: 0
tr|A0A3P7CU94|A0A3P7CU94_SCHSO	inside	1	618				
//
# tr|A0A3P7CU98|A0A3P7CU98_SCHSO Length: 299
# tr|A0A3P7CU98|A0A3P7CU98_SCHSO Number of predicted TMRs: 0
tr|A0A3P7CU98|A0A3P7CU98_SCHSO	inside	1	299				
//
# tr|A0A3P7CUA9|A0A3P7CUA9_SCHSO Length: 147
# tr|A0A3P7CUA9|A0A3P7CUA9_SCHSO Number of predicted TMRs: 0
tr|A0A3P7CUA9|A0A3P7CUA9_SCHSO	inside	1	147				
//
# tr|A0A3P7CUE1|A0A3P7CUE1_SCHSO Length: 206
# tr|A0A3P7CUE1|A0A3P7CUE1_SCHSO Number of predicted TMRs: 0
tr|A0A3P7CUE1|A0A3P7CUE1_SCHSO	inside	1	206				
//
# tr|A0A3P7CUE6|A0A3P7CUE6_SCHSO Length: 111
# tr|A0A3P7CUE6|A0A3P7CUE6_SCHSO Number of predicted TMRs: 0
tr|A0A3P7CUE6|A0A3P7CUE6_SCHSO	inside	1	111				
//
# tr|A0A3P7CUU8|A0A3P7CUU8_SCHSO Length: 304
# tr|A0A3P7CUU8|A0A3P7CUU8_SCHSO Number of predicted TMRs: 0
tr|A0A3P7CUU8|A0A3P7CUU8_SCHSO	inside	1	304				
//
# tr|A0A3P7CUX7|A0A3P7CUX7_SCHSO Length: 552
# tr|A0A3P7CUX7|A0A3P7CUX7_SCHSO Number of predicted TMRs: 0
tr|A0A3P7CUX7|A0A3P7CUX7_SCHSO	inside	1	552				
//
# tr|A0A3P7CVC1|A0A3P7CVC1_SCHSO Length: 514
# tr|A0A3P7CVC1|A0A3P7CVC1_SCHSO Number of predicted TMRs: 0
tr|A0A3P7CVC1|A0A3P7CVC1_SCHSO	inside	1	514				
//
# tr|A0A3P7CVC8|A0A3P7CVC8_SCHSO Length: 168
# tr|A0A3P7CVC8|A0A3P7CVC8_SCHSO Number of predicted TMRs: 0
tr|A0A3P7CVC8|A0A3P7CVC8_SCHSO	signal	1	23				
tr|A0A3P7CVC8|A0A3P7CVC8_SCHSO	outside	24	168				
//
# tr|A0A3P7CVE1|A0A3P7CVE1_SCHSO Length: 193
# tr|A0A3P7CVE1|A0A3P7CVE1_SCHSO Number of predicted TMRs: 0
tr|A0A3P7CVE1|A0A3P7CVE1_SCHSO	outside	1	193				
//
# tr|A0A3P7CVP3|A0A3P7CVP3_SCHSO Length: 411
# tr|A0A3P7CVP3|A0A3P7CVP3_SCHSO Number of predicted TMRs: 0
tr|A0A3P7CVP3|A0A3P7CVP3_SCHSO	inside	1	411				
//
# tr|A0A3P7CVW8|A0A3P7CVW8_SCHSO Length: 128
# tr|A0A3P7CVW8|A0A3P7CVW8_SCHSO Number of predicted TMRs: 0
tr|A0A3P7CVW8|A0A3P7CVW8_SCHSO	inside	1	128				
//
# tr|A0A3P7CVZ2|A0A3P7CVZ2_SCHSO Length: 448
# tr|A0A3P7CVZ2|A0A3P7CVZ2_SCHSO Number of predicted TMRs: 0
tr|A0A3P7CVZ2|A0A3P7CVZ2_SCHSO	inside	1	448				
//
# tr|A0A3P7CW13|A0A3P7CW13_SCHSO Length: 634
# tr|A0A3P7CW13|A0A3P7CW13_SCHSO Number of predicted TMRs: 0
tr|A0A3P7CW13|A0A3P7CW13_SCHSO	inside	1	634				
//
# tr|A0A3P7CW62|A0A3P7CW62_SCHSO Length: 259
# tr|A0A3P7CW62|A0A3P7CW62_SCHSO Number of predicted TMRs: 0
tr|A0A3P7CW62|A0A3P7CW62_SCHSO	inside	1	259				
//
# tr|A0A3P7CXN1|A0A3P7CXN1_SCHSO Length: 248
# tr|A0A3P7CXN1|A0A3P7CXN1_SCHSO Number of predicted TMRs: 0
tr|A0A3P7CXN1|A0A3P7CXN1_SCHSO	inside	1	248				
//
# tr|A0A3P7CY71|A0A3P7CY71_SCHSO Length: 113
# tr|A0A3P7CY71|A0A3P7CY71_SCHSO Number of predicted TMRs: 0
tr|A0A3P7CY71|A0A3P7CY71_SCHSO	inside	1	113				
//
# tr|A0A3P7CY77|A0A3P7CY77_SCHSO Length: 207
# tr|A0A3P7CY77|A0A3P7CY77_SCHSO Number of predicted TMRs: 0
tr|A0A3P7CY77|A0A3P7CY77_SCHSO	inside	1	207				
//
# tr|A0A3P7CYR8|A0A3P7CYR8_SCHSO Length: 381
# tr|A0A3P7CYR8|A0A3P7CYR8_SCHSO Number of predicted TMRs: 0
tr|A0A3P7CYR8|A0A3P7CYR8_SCHSO	inside	1	381				
//
# tr|A0A3P7CYT2|A0A3P7CYT2_SCHSO Length: 191
# tr|A0A3P7CYT2|A0A3P7CYT2_SCHSO Number of predicted TMRs: 0
tr|A0A3P7CYT2|A0A3P7CYT2_SCHSO	inside	1	191				
//
# tr|A0A3P7CZ29|A0A3P7CZ29_SCHSO Length: 360
# tr|A0A3P7CZ29|A0A3P7CZ29_SCHSO Number of predicted TMRs: 0
tr|A0A3P7CZ29|A0A3P7CZ29_SCHSO	inside	1	360				
//
# tr|A0A3P7CZ44|A0A3P7CZ44_SCHSO Length: 124
# tr|A0A3P7CZ44|A0A3P7CZ44_SCHSO Number of predicted TMRs: 0
tr|A0A3P7CZ44|A0A3P7CZ44_SCHSO	outside	1	124				
//
# tr|A0A3P7CZA5|A0A3P7CZA5_SCHSO Length: 356
# tr|A0A3P7CZA5|A0A3P7CZA5_SCHSO Number of predicted TMRs: 0
tr|A0A3P7CZA5|A0A3P7CZA5_SCHSO	inside	1	356				
//
# tr|A0A3P7CZG5|A0A3P7CZG5_SCHSO Length: 625
# tr|A0A3P7CZG5|A0A3P7CZG5_SCHSO Number of predicted TMRs: 0
tr|A0A3P7CZG5|A0A3P7CZG5_SCHSO	signal	1	10				
tr|A0A3P7CZG5|A0A3P7CZG5_SCHSO	outside	11	625				
//
# tr|A0A3P7CZS5|A0A3P7CZS5_SCHSO Length: 562
# tr|A0A3P7CZS5|A0A3P7CZS5_SCHSO Number of predicted TMRs: 0
tr|A0A3P7CZS5|A0A3P7CZS5_SCHSO	inside	1	562				
//
# tr|A0A3P7CZT7|A0A3P7CZT7_SCHSO Length: 227
# tr|A0A3P7CZT7|A0A3P7CZT7_SCHSO Number of predicted TMRs: 5
tr|A0A3P7CZT7|A0A3P7CZT7_SCHSO	signal	1	10				
tr|A0A3P7CZT7|A0A3P7CZT7_SCHSO	outside	11	11				
tr|A0A3P7CZT7|A0A3P7CZT7_SCHSO	TMhelix	12	32				
tr|A0A3P7CZT7|A0A3P7CZT7_SCHSO	inside	33	60				
tr|A0A3P7CZT7|A0A3P7CZT7_SCHSO	TMhelix	61	81				
tr|A0A3P7CZT7|A0A3P7CZT7_SCHSO	outside	82	119				
tr|A0A3P7CZT7|A0A3P7CZT7_SCHSO	TMhelix	120	140				
tr|A0A3P7CZT7|A0A3P7CZT7_SCHSO	inside	141	154				
tr|A0A3P7CZT7|A0A3P7CZT7_SCHSO	TMhelix	155	174				
tr|A0A3P7CZT7|A0A3P7CZT7_SCHSO	outside	175	190				
tr|A0A3P7CZT7|A0A3P7CZT7_SCHSO	TMhelix	191	211				
tr|A0A3P7CZT7|A0A3P7CZT7_SCHSO	inside	212	227				
//
# tr|A0A3P7D0F4|A0A3P7D0F4_SCHSO Length: 316
# tr|A0A3P7D0F4|A0A3P7D0F4_SCHSO Number of predicted TMRs: 0
tr|A0A3P7D0F4|A0A3P7D0F4_SCHSO	inside	1	316				
//
# tr|A0A3P7D293|A0A3P7D293_SCHSO Length: 335
# tr|A0A3P7D293|A0A3P7D293_SCHSO Number of predicted TMRs: 0
tr|A0A3P7D293|A0A3P7D293_SCHSO	inside	1	335				
//
# tr|A0A3P7D2V7|A0A3P7D2V7_SCHSO Length: 311
# tr|A0A3P7D2V7|A0A3P7D2V7_SCHSO Number of predicted TMRs: 0
tr|A0A3P7D2V7|A0A3P7D2V7_SCHSO	inside	1	311				
//
# tr|A0A3P7D3G2|A0A3P7D3G2_SCHSO Length: 176
# tr|A0A3P7D3G2|A0A3P7D3G2_SCHSO Number of predicted TMRs: 0
tr|A0A3P7D3G2|A0A3P7D3G2_SCHSO	inside	1	176				
//
# tr|A0A3P7D3J5|A0A3P7D3J5_SCHSO Length: 174
# tr|A0A3P7D3J5|A0A3P7D3J5_SCHSO Number of predicted TMRs: 0
tr|A0A3P7D3J5|A0A3P7D3J5_SCHSO	inside	1	174				
//
# tr|A0A3P7D3U9|A0A3P7D3U9_SCHSO Length: 170
# tr|A0A3P7D3U9|A0A3P7D3U9_SCHSO Number of predicted TMRs: 0
tr|A0A3P7D3U9|A0A3P7D3U9_SCHSO	inside	1	170				
//
# tr|A0A3P7D4I4|A0A3P7D4I4_SCHSO Length: 177
# tr|A0A3P7D4I4|A0A3P7D4I4_SCHSO Number of predicted TMRs: 0
tr|A0A3P7D4I4|A0A3P7D4I4_SCHSO	inside	1	177				
//
# tr|A0A3P7D4I8|A0A3P7D4I8_SCHSO Length: 2447
# tr|A0A3P7D4I8|A0A3P7D4I8_SCHSO Number of predicted TMRs: 0
tr|A0A3P7D4I8|A0A3P7D4I8_SCHSO	inside	1	2447				
//
# tr|A0A3P7D4J2|A0A3P7D4J2_SCHSO Length: 55
# tr|A0A3P7D4J2|A0A3P7D4J2_SCHSO Number of predicted TMRs: 0
tr|A0A3P7D4J2|A0A3P7D4J2_SCHSO	inside	1	55				
//
# tr|A0A3P7D559|A0A3P7D559_SCHSO Length: 1393
# tr|A0A3P7D559|A0A3P7D559_SCHSO Number of predicted TMRs: 1
tr|A0A3P7D559|A0A3P7D559_SCHSO	outside	1	1210				
tr|A0A3P7D559|A0A3P7D559_SCHSO	TMhelix	1211	1220				
tr|A0A3P7D559|A0A3P7D559_SCHSO	inside	1221	1393				
//
# tr|A0A3P7D5A3|A0A3P7D5A3_SCHSO Length: 297
# tr|A0A3P7D5A3|A0A3P7D5A3_SCHSO Number of predicted TMRs: 0
tr|A0A3P7D5A3|A0A3P7D5A3_SCHSO	inside	1	297				
//
# tr|A0A3P7D5L5|A0A3P7D5L5_SCHSO Length: 292
# tr|A0A3P7D5L5|A0A3P7D5L5_SCHSO Number of predicted TMRs: 0
tr|A0A3P7D5L5|A0A3P7D5L5_SCHSO	inside	1	292				
//
# tr|A0A3P7D5R7|A0A3P7D5R7_SCHSO Length: 541
# tr|A0A3P7D5R7|A0A3P7D5R7_SCHSO Number of predicted TMRs: 0
tr|A0A3P7D5R7|A0A3P7D5R7_SCHSO	inside	1	541				
//
# tr|A0A3P7D5T2|A0A3P7D5T2_SCHSO Length: 164
# tr|A0A3P7D5T2|A0A3P7D5T2_SCHSO Number of predicted TMRs: 0
tr|A0A3P7D5T2|A0A3P7D5T2_SCHSO	inside	1	164				
//
# tr|A0A3P7D5V2|A0A3P7D5V2_SCHSO Length: 362
# tr|A0A3P7D5V2|A0A3P7D5V2_SCHSO Number of predicted TMRs: 0
tr|A0A3P7D5V2|A0A3P7D5V2_SCHSO	signal	1	33				
tr|A0A3P7D5V2|A0A3P7D5V2_SCHSO	outside	34	362				
//
# tr|A0A3P7D5W2|A0A3P7D5W2_SCHSO Length: 135
# tr|A0A3P7D5W2|A0A3P7D5W2_SCHSO Number of predicted TMRs: 0
tr|A0A3P7D5W2|A0A3P7D5W2_SCHSO	signal	1	10				
tr|A0A3P7D5W2|A0A3P7D5W2_SCHSO	outside	11	135				
//
# tr|A0A3P7D5Z0|A0A3P7D5Z0_SCHSO Length: 589
# tr|A0A3P7D5Z0|A0A3P7D5Z0_SCHSO Number of predicted TMRs: 0
tr|A0A3P7D5Z0|A0A3P7D5Z0_SCHSO	inside	1	589				
//
# tr|A0A3P7D6A2|A0A3P7D6A2_SCHSO Length: 225
# tr|A0A3P7D6A2|A0A3P7D6A2_SCHSO Number of predicted TMRs: 0
tr|A0A3P7D6A2|A0A3P7D6A2_SCHSO	inside	1	225				
//
# tr|A0A3P7D6K9|A0A3P7D6K9_SCHSO Length: 451
# tr|A0A3P7D6K9|A0A3P7D6K9_SCHSO Number of predicted TMRs: 0
tr|A0A3P7D6K9|A0A3P7D6K9_SCHSO	inside	1	451				
//
# tr|A0A3P7D6Y0|A0A3P7D6Y0_SCHSO Length: 649
# tr|A0A3P7D6Y0|A0A3P7D6Y0_SCHSO Number of predicted TMRs: 0
tr|A0A3P7D6Y0|A0A3P7D6Y0_SCHSO	inside	1	649				
//
# tr|A0A3P7D725|A0A3P7D725_SCHSO Length: 487
# tr|A0A3P7D725|A0A3P7D725_SCHSO Number of predicted TMRs: 0
tr|A0A3P7D725|A0A3P7D725_SCHSO	inside	1	487				
//
# tr|A0A3P7D7K5|A0A3P7D7K5_SCHSO Length: 142
# tr|A0A3P7D7K5|A0A3P7D7K5_SCHSO Number of predicted TMRs: 0
tr|A0A3P7D7K5|A0A3P7D7K5_SCHSO	inside	1	142				
//
# tr|A0A3P7D7P0|A0A3P7D7P0_SCHSO Length: 143
# tr|A0A3P7D7P0|A0A3P7D7P0_SCHSO Number of predicted TMRs: 0
tr|A0A3P7D7P0|A0A3P7D7P0_SCHSO	inside	1	143				
//
# tr|A0A3P7D7W9|A0A3P7D7W9_SCHSO Length: 714
# tr|A0A3P7D7W9|A0A3P7D7W9_SCHSO Number of predicted TMRs: 0
tr|A0A3P7D7W9|A0A3P7D7W9_SCHSO	inside	1	714				
//
# tr|A0A3P7D8F2|A0A3P7D8F2_SCHSO Length: 140
# tr|A0A3P7D8F2|A0A3P7D8F2_SCHSO Number of predicted TMRs: 1
tr|A0A3P7D8F2|A0A3P7D8F2_SCHSO	outside	1	111				
tr|A0A3P7D8F2|A0A3P7D8F2_SCHSO	TMhelix	112	132				
tr|A0A3P7D8F2|A0A3P7D8F2_SCHSO	inside	133	140				
//
# tr|A0A3P7D8N1|A0A3P7D8N1_SCHSO Length: 299
# tr|A0A3P7D8N1|A0A3P7D8N1_SCHSO Number of predicted TMRs: 0
tr|A0A3P7D8N1|A0A3P7D8N1_SCHSO	inside	1	299				
//
# tr|A0A3P7D8X2|A0A3P7D8X2_SCHSO Length: 235
# tr|A0A3P7D8X2|A0A3P7D8X2_SCHSO Number of predicted TMRs: 0
tr|A0A3P7D8X2|A0A3P7D8X2_SCHSO	inside	1	235				
//
# tr|A0A3P7D941|A0A3P7D941_SCHSO Length: 290
# tr|A0A3P7D941|A0A3P7D941_SCHSO Number of predicted TMRs: 0
tr|A0A3P7D941|A0A3P7D941_SCHSO	outside	1	290				
//
# tr|A0A3P7D955|A0A3P7D955_SCHSO Length: 61
# tr|A0A3P7D955|A0A3P7D955_SCHSO Number of predicted TMRs: 0
tr|A0A3P7D955|A0A3P7D955_SCHSO	inside	1	61				
//
# tr|A0A3P7D9C2|A0A3P7D9C2_SCHSO Length: 130
# tr|A0A3P7D9C2|A0A3P7D9C2_SCHSO Number of predicted TMRs: 0
tr|A0A3P7D9C2|A0A3P7D9C2_SCHSO	inside	1	130				
//
# tr|A0A3P7D9Q4|A0A3P7D9Q4_SCHSO Length: 400
# tr|A0A3P7D9Q4|A0A3P7D9Q4_SCHSO Number of predicted TMRs: 0
tr|A0A3P7D9Q4|A0A3P7D9Q4_SCHSO	inside	1	400				
//
# tr|A0A3P7DA54|A0A3P7DA54_SCHSO Length: 165
# tr|A0A3P7DA54|A0A3P7DA54_SCHSO Number of predicted TMRs: 0
tr|A0A3P7DA54|A0A3P7DA54_SCHSO	inside	1	165				
//
# tr|A0A3P7DA68|A0A3P7DA68_SCHSO Length: 691
# tr|A0A3P7DA68|A0A3P7DA68_SCHSO Number of predicted TMRs: 0
tr|A0A3P7DA68|A0A3P7DA68_SCHSO	inside	1	691				
//
# tr|A0A3P7DAA6|A0A3P7DAA6_SCHSO Length: 117
# tr|A0A3P7DAA6|A0A3P7DAA6_SCHSO Number of predicted TMRs: 0
tr|A0A3P7DAA6|A0A3P7DAA6_SCHSO	inside	1	117				
//
# tr|A0A3P7DAH1|A0A3P7DAH1_SCHSO Length: 533
# tr|A0A3P7DAH1|A0A3P7DAH1_SCHSO Number of predicted TMRs: 0
tr|A0A3P7DAH1|A0A3P7DAH1_SCHSO	inside	1	533				
//
# tr|A0A3P7DB20|A0A3P7DB20_SCHSO Length: 200
# tr|A0A3P7DB20|A0A3P7DB20_SCHSO Number of predicted TMRs: 0
tr|A0A3P7DB20|A0A3P7DB20_SCHSO	inside	1	200				
//
# tr|A0A3P7DB34|A0A3P7DB34_SCHSO Length: 1241
# tr|A0A3P7DB34|A0A3P7DB34_SCHSO Number of predicted TMRs: 0
tr|A0A3P7DB34|A0A3P7DB34_SCHSO	inside	1	1241				
//
# tr|A0A3P7DB63|A0A3P7DB63_SCHSO Length: 129
# tr|A0A3P7DB63|A0A3P7DB63_SCHSO Number of predicted TMRs: 0
tr|A0A3P7DB63|A0A3P7DB63_SCHSO	inside	1	129				
//
# tr|A0A3P7DBE2|A0A3P7DBE2_SCHSO Length: 424
# tr|A0A3P7DBE2|A0A3P7DBE2_SCHSO Number of predicted TMRs: 0
tr|A0A3P7DBE2|A0A3P7DBE2_SCHSO	inside	1	424				
//
# tr|A0A3P7DBF3|A0A3P7DBF3_SCHSO Length: 204
# tr|A0A3P7DBF3|A0A3P7DBF3_SCHSO Number of predicted TMRs: 0
tr|A0A3P7DBF3|A0A3P7DBF3_SCHSO	inside	1	204				
//
# tr|A0A3P7DBQ2|A0A3P7DBQ2_SCHSO Length: 304
# tr|A0A3P7DBQ2|A0A3P7DBQ2_SCHSO Number of predicted TMRs: 0
tr|A0A3P7DBQ2|A0A3P7DBQ2_SCHSO	inside	1	304				
//
# tr|A0A3P7DBR3|A0A3P7DBR3_SCHSO Length: 541
# tr|A0A3P7DBR3|A0A3P7DBR3_SCHSO Number of predicted TMRs: 0
tr|A0A3P7DBR3|A0A3P7DBR3_SCHSO	inside	1	541				
//
# tr|A0A3P7DBT3|A0A3P7DBT3_SCHSO Length: 391
# tr|A0A3P7DBT3|A0A3P7DBT3_SCHSO Number of predicted TMRs: 0
tr|A0A3P7DBT3|A0A3P7DBT3_SCHSO	inside	1	391				
//
# tr|A0A3P7DC01|A0A3P7DC01_SCHSO Length: 396
# tr|A0A3P7DC01|A0A3P7DC01_SCHSO Number of predicted TMRs: 0
tr|A0A3P7DC01|A0A3P7DC01_SCHSO	inside	1	396				
//
# tr|A0A3P7DC55|A0A3P7DC55_SCHSO Length: 143
# tr|A0A3P7DC55|A0A3P7DC55_SCHSO Number of predicted TMRs: 0
tr|A0A3P7DC55|A0A3P7DC55_SCHSO	inside	1	143				
//
# tr|A0A3P7DCC0|A0A3P7DCC0_SCHSO Length: 330
# tr|A0A3P7DCC0|A0A3P7DCC0_SCHSO Number of predicted TMRs: 0
tr|A0A3P7DCC0|A0A3P7DCC0_SCHSO	inside	1	330				
//
# tr|A0A3P7DCZ7|A0A3P7DCZ7_SCHSO Length: 272
# tr|A0A3P7DCZ7|A0A3P7DCZ7_SCHSO Number of predicted TMRs: 0
tr|A0A3P7DCZ7|A0A3P7DCZ7_SCHSO	outside	1	272				
//
# tr|A0A3P7DD96|A0A3P7DD96_SCHSO Length: 461
# tr|A0A3P7DD96|A0A3P7DD96_SCHSO Number of predicted TMRs: 0
tr|A0A3P7DD96|A0A3P7DD96_SCHSO	inside	1	461				
//
# tr|A0A3P7DDV9|A0A3P7DDV9_SCHSO Length: 247
# tr|A0A3P7DDV9|A0A3P7DDV9_SCHSO Number of predicted TMRs: 0
tr|A0A3P7DDV9|A0A3P7DDV9_SCHSO	inside	1	247				
//
# tr|A0A3P7DDX5|A0A3P7DDX5_SCHSO Length: 157
# tr|A0A3P7DDX5|A0A3P7DDX5_SCHSO Number of predicted TMRs: 0
tr|A0A3P7DDX5|A0A3P7DDX5_SCHSO	inside	1	157				
//
# tr|A0A3P7DEC2|A0A3P7DEC2_SCHSO Length: 83
# tr|A0A3P7DEC2|A0A3P7DEC2_SCHSO Number of predicted TMRs: 0
tr|A0A3P7DEC2|A0A3P7DEC2_SCHSO	inside	1	83				
//
# tr|A0A3P7DEC7|A0A3P7DEC7_SCHSO Length: 343
# tr|A0A3P7DEC7|A0A3P7DEC7_SCHSO Number of predicted TMRs: 5
tr|A0A3P7DEC7|A0A3P7DEC7_SCHSO	inside	1	6				
tr|A0A3P7DEC7|A0A3P7DEC7_SCHSO	TMhelix	7	32				
tr|A0A3P7DEC7|A0A3P7DEC7_SCHSO	outside	33	82				
tr|A0A3P7DEC7|A0A3P7DEC7_SCHSO	TMhelix	83	104				
tr|A0A3P7DEC7|A0A3P7DEC7_SCHSO	inside	105	171				
tr|A0A3P7DEC7|A0A3P7DEC7_SCHSO	TMhelix	172	192				
tr|A0A3P7DEC7|A0A3P7DEC7_SCHSO	outside	193	210				
tr|A0A3P7DEC7|A0A3P7DEC7_SCHSO	TMhelix	211	231				
tr|A0A3P7DEC7|A0A3P7DEC7_SCHSO	inside	232	262				
tr|A0A3P7DEC7|A0A3P7DEC7_SCHSO	TMhelix	263	280				
tr|A0A3P7DEC7|A0A3P7DEC7_SCHSO	outside	281	343				
//
# tr|A0A3P7DEG9|A0A3P7DEG9_SCHSO Length: 272
# tr|A0A3P7DEG9|A0A3P7DEG9_SCHSO Number of predicted TMRs: 0
tr|A0A3P7DEG9|A0A3P7DEG9_SCHSO	inside	1	272				
//
# tr|A0A3P7DH18|A0A3P7DH18_SCHSO Length: 74
# tr|A0A3P7DH18|A0A3P7DH18_SCHSO Number of predicted TMRs: 0
tr|A0A3P7DH18|A0A3P7DH18_SCHSO	inside	1	74				
//
# tr|A0A3P7DH94|A0A3P7DH94_SCHSO Length: 76
# tr|A0A3P7DH94|A0A3P7DH94_SCHSO Number of predicted TMRs: 0
tr|A0A3P7DH94|A0A3P7DH94_SCHSO	inside	1	76				
//
# tr|A0A3P7DII6|A0A3P7DII6_SCHSO Length: 142
# tr|A0A3P7DII6|A0A3P7DII6_SCHSO Number of predicted TMRs: 0
tr|A0A3P7DII6|A0A3P7DII6_SCHSO	inside	1	142				
//
# tr|A0A3P7DIM6|A0A3P7DIM6_SCHSO Length: 114
# tr|A0A3P7DIM6|A0A3P7DIM6_SCHSO Number of predicted TMRs: 0
tr|A0A3P7DIM6|A0A3P7DIM6_SCHSO	inside	1	114				
//
# tr|A0A3P7DIM8|A0A3P7DIM8_SCHSO Length: 425
# tr|A0A3P7DIM8|A0A3P7DIM8_SCHSO Number of predicted TMRs: 0
tr|A0A3P7DIM8|A0A3P7DIM8_SCHSO	inside	1	425				
//
# tr|A0A3P7DJF8|A0A3P7DJF8_SCHSO Length: 111
# tr|A0A3P7DJF8|A0A3P7DJF8_SCHSO Number of predicted TMRs: 0
tr|A0A3P7DJF8|A0A3P7DJF8_SCHSO	inside	1	111				
//
# tr|A0A3P7DJL5|A0A3P7DJL5_SCHSO Length: 139
# tr|A0A3P7DJL5|A0A3P7DJL5_SCHSO Number of predicted TMRs: 0
tr|A0A3P7DJL5|A0A3P7DJL5_SCHSO	inside	1	139				
//
# tr|A0A3P7DJV8|A0A3P7DJV8_SCHSO Length: 234
# tr|A0A3P7DJV8|A0A3P7DJV8_SCHSO Number of predicted TMRs: 0
tr|A0A3P7DJV8|A0A3P7DJV8_SCHSO	inside	1	234				
//
# tr|A0A3P7DK86|A0A3P7DK86_SCHSO Length: 2505
# tr|A0A3P7DK86|A0A3P7DK86_SCHSO Number of predicted TMRs: 0
tr|A0A3P7DK86|A0A3P7DK86_SCHSO	outside	1	2505				
//
# tr|A0A3P7DKE8|A0A3P7DKE8_SCHSO Length: 152
# tr|A0A3P7DKE8|A0A3P7DKE8_SCHSO Number of predicted TMRs: 0
tr|A0A3P7DKE8|A0A3P7DKE8_SCHSO	inside	1	152				
//
# tr|A0A3P7DKG5|A0A3P7DKG5_SCHSO Length: 180
# tr|A0A3P7DKG5|A0A3P7DKG5_SCHSO Number of predicted TMRs: 0
tr|A0A3P7DKG5|A0A3P7DKG5_SCHSO	inside	1	180				
//
# tr|A0A3P7DLL3|A0A3P7DLL3_SCHSO Length: 60
# tr|A0A3P7DLL3|A0A3P7DLL3_SCHSO Number of predicted TMRs: 0
tr|A0A3P7DLL3|A0A3P7DLL3_SCHSO	outside	1	60				
//
# tr|A0A3P7DLZ3|A0A3P7DLZ3_SCHSO Length: 401
# tr|A0A3P7DLZ3|A0A3P7DLZ3_SCHSO Number of predicted TMRs: 0
tr|A0A3P7DLZ3|A0A3P7DLZ3_SCHSO	signal	1	10				
tr|A0A3P7DLZ3|A0A3P7DLZ3_SCHSO	outside	11	401				
//
# tr|A0A3P7DM47|A0A3P7DM47_SCHSO Length: 251
# tr|A0A3P7DM47|A0A3P7DM47_SCHSO Number of predicted TMRs: 0
tr|A0A3P7DM47|A0A3P7DM47_SCHSO	inside	1	251				
//
# tr|A0A3P7DM85|A0A3P7DM85_SCHSO Length: 259
# tr|A0A3P7DM85|A0A3P7DM85_SCHSO Number of predicted TMRs: 0
tr|A0A3P7DM85|A0A3P7DM85_SCHSO	inside	1	259				
//
# tr|A0A3P7DML1|A0A3P7DML1_SCHSO Length: 40
# tr|A0A3P7DML1|A0A3P7DML1_SCHSO Number of predicted TMRs: 0
tr|A0A3P7DML1|A0A3P7DML1_SCHSO	inside	1	40				
//
# tr|A0A3P7DMR6|A0A3P7DMR6_SCHSO Length: 74
# tr|A0A3P7DMR6|A0A3P7DMR6_SCHSO Number of predicted TMRs: 0
tr|A0A3P7DMR6|A0A3P7DMR6_SCHSO	inside	1	74				
//
# tr|A0A3P7DMT7|A0A3P7DMT7_SCHSO Length: 866
# tr|A0A3P7DMT7|A0A3P7DMT7_SCHSO Number of predicted TMRs: 0
tr|A0A3P7DMT7|A0A3P7DMT7_SCHSO	inside	1	866				
//
# tr|A0A3P7DNT4|A0A3P7DNT4_SCHSO Length: 62
# tr|A0A3P7DNT4|A0A3P7DNT4_SCHSO Number of predicted TMRs: 0
tr|A0A3P7DNT4|A0A3P7DNT4_SCHSO	inside	1	62				
//
# tr|A0A3P7DP39|A0A3P7DP39_SCHSO Length: 169
# tr|A0A3P7DP39|A0A3P7DP39_SCHSO Number of predicted TMRs: 0
tr|A0A3P7DP39|A0A3P7DP39_SCHSO	inside	1	169				
//
# tr|A0A3P7DP80|A0A3P7DP80_SCHSO Length: 117
# tr|A0A3P7DP80|A0A3P7DP80_SCHSO Number of predicted TMRs: 0
tr|A0A3P7DP80|A0A3P7DP80_SCHSO	inside	1	117				
//
# tr|A0A3P7DQX4|A0A3P7DQX4_SCHSO Length: 437
# tr|A0A3P7DQX4|A0A3P7DQX4_SCHSO Number of predicted TMRs: 0
tr|A0A3P7DQX4|A0A3P7DQX4_SCHSO	inside	1	437				
//
# tr|A0A3P7DRC7|A0A3P7DRC7_SCHSO Length: 140
# tr|A0A3P7DRC7|A0A3P7DRC7_SCHSO Number of predicted TMRs: 0
tr|A0A3P7DRC7|A0A3P7DRC7_SCHSO	outside	1	140				
//
# tr|A0A3P7DU04|A0A3P7DU04_SCHSO Length: 706
# tr|A0A3P7DU04|A0A3P7DU04_SCHSO Number of predicted TMRs: 0
tr|A0A3P7DU04|A0A3P7DU04_SCHSO	inside	1	706				
//
# tr|A0A3P7DV89|A0A3P7DV89_SCHSO Length: 606
# tr|A0A3P7DV89|A0A3P7DV89_SCHSO Number of predicted TMRs: 0
tr|A0A3P7DV89|A0A3P7DV89_SCHSO	inside	1	606				
//
# tr|A0A3P7DWJ4|A0A3P7DWJ4_SCHSO Length: 430
# tr|A0A3P7DWJ4|A0A3P7DWJ4_SCHSO Number of predicted TMRs: 0
tr|A0A3P7DWJ4|A0A3P7DWJ4_SCHSO	inside	1	430				
//
# tr|A0A3P7DXQ0|A0A3P7DXQ0_SCHSO Length: 694
# tr|A0A3P7DXQ0|A0A3P7DXQ0_SCHSO Number of predicted TMRs: 0
tr|A0A3P7DXQ0|A0A3P7DXQ0_SCHSO	inside	1	694				
//
# tr|A0A3P7DY22|A0A3P7DY22_SCHSO Length: 1318
# tr|A0A3P7DY22|A0A3P7DY22_SCHSO Number of predicted TMRs: 0
tr|A0A3P7DY22|A0A3P7DY22_SCHSO	inside	1	1318				
//
# tr|A0A3P7DZT6|A0A3P7DZT6_SCHSO Length: 307
# tr|A0A3P7DZT6|A0A3P7DZT6_SCHSO Number of predicted TMRs: 0
tr|A0A3P7DZT6|A0A3P7DZT6_SCHSO	inside	1	307				
//
# tr|A0A3P7DZW8|A0A3P7DZW8_SCHSO Length: 280
# tr|A0A3P7DZW8|A0A3P7DZW8_SCHSO Number of predicted TMRs: 2
tr|A0A3P7DZW8|A0A3P7DZW8_SCHSO	inside	1	19				
tr|A0A3P7DZW8|A0A3P7DZW8_SCHSO	TMhelix	20	37				
tr|A0A3P7DZW8|A0A3P7DZW8_SCHSO	outside	38	251				
tr|A0A3P7DZW8|A0A3P7DZW8_SCHSO	TMhelix	252	272				
tr|A0A3P7DZW8|A0A3P7DZW8_SCHSO	inside	273	280				
//
# tr|A0A3P7E1G9|A0A3P7E1G9_SCHSO Length: 429
# tr|A0A3P7E1G9|A0A3P7E1G9_SCHSO Number of predicted TMRs: 0
tr|A0A3P7E1G9|A0A3P7E1G9_SCHSO	inside	1	429				
//
# tr|A0A3P7E1Z9|A0A3P7E1Z9_SCHSO Length: 144
# tr|A0A3P7E1Z9|A0A3P7E1Z9_SCHSO Number of predicted TMRs: 0
tr|A0A3P7E1Z9|A0A3P7E1Z9_SCHSO	inside	1	144				
//
# tr|A0A3P7E2U4|A0A3P7E2U4_SCHSO Length: 358
# tr|A0A3P7E2U4|A0A3P7E2U4_SCHSO Number of predicted TMRs: 0
tr|A0A3P7E2U4|A0A3P7E2U4_SCHSO	inside	1	358				
//
# tr|A0A3P7E3F2|A0A3P7E3F2_SCHSO Length: 1400
# tr|A0A3P7E3F2|A0A3P7E3F2_SCHSO Number of predicted TMRs: 0
tr|A0A3P7E3F2|A0A3P7E3F2_SCHSO	outside	1	1400				
//
# tr|A0A3P7E5G0|A0A3P7E5G0_SCHSO Length: 1637
# tr|A0A3P7E5G0|A0A3P7E5G0_SCHSO Number of predicted TMRs: 0
tr|A0A3P7E5G0|A0A3P7E5G0_SCHSO	outside	1	1637				
//
# tr|A0A3P7E8H3|A0A3P7E8H3_SCHSO Length: 1373
# tr|A0A3P7E8H3|A0A3P7E8H3_SCHSO Number of predicted TMRs: 0
tr|A0A3P7E8H3|A0A3P7E8H3_SCHSO	outside	1	1373				
//
# tr|A0A3P7E922|A0A3P7E922_SCHSO Length: 512
# tr|A0A3P7E922|A0A3P7E922_SCHSO Number of predicted TMRs: 0
tr|A0A3P7E922|A0A3P7E922_SCHSO	inside	1	512				
//
# tr|A0A3P7ECN6|A0A3P7ECN6_SCHSO Length: 350
# tr|A0A3P7ECN6|A0A3P7ECN6_SCHSO Number of predicted TMRs: 0
tr|A0A3P7ECN6|A0A3P7ECN6_SCHSO	inside	1	350				
//
# tr|A0A3P7ED37|A0A3P7ED37_SCHSO Length: 144
# tr|A0A3P7ED37|A0A3P7ED37_SCHSO Number of predicted TMRs: 0
tr|A0A3P7ED37|A0A3P7ED37_SCHSO	inside	1	144				
//
# tr|A0A3P7EEZ0|A0A3P7EEZ0_SCHSO Length: 676
# tr|A0A3P7EEZ0|A0A3P7EEZ0_SCHSO Number of predicted TMRs: 0
tr|A0A3P7EEZ0|A0A3P7EEZ0_SCHSO	inside	1	676				
//
# tr|A0A3P7EFD0|A0A3P7EFD0_SCHSO Length: 859
# tr|A0A3P7EFD0|A0A3P7EFD0_SCHSO Number of predicted TMRs: 0
tr|A0A3P7EFD0|A0A3P7EFD0_SCHSO	inside	1	859				
//
# tr|A0A3P7EFG5|A0A3P7EFG5_SCHSO Length: 73
# tr|A0A3P7EFG5|A0A3P7EFG5_SCHSO Number of predicted TMRs: 0
tr|A0A3P7EFG5|A0A3P7EFG5_SCHSO	inside	1	73				
//
# tr|A0A3P7EFK9|A0A3P7EFK9_SCHSO Length: 731
# tr|A0A3P7EFK9|A0A3P7EFK9_SCHSO Number of predicted TMRs: 0
tr|A0A3P7EFK9|A0A3P7EFK9_SCHSO	inside	1	731				
//
# tr|A0A3P7EFX2|A0A3P7EFX2_SCHSO Length: 452
# tr|A0A3P7EFX2|A0A3P7EFX2_SCHSO Number of predicted TMRs: 0
tr|A0A3P7EFX2|A0A3P7EFX2_SCHSO	inside	1	452				
//
# tr|A0A3P7EG17|A0A3P7EG17_SCHSO Length: 655
# tr|A0A3P7EG17|A0A3P7EG17_SCHSO Number of predicted TMRs: 0
tr|A0A3P7EG17|A0A3P7EG17_SCHSO	inside	1	655				
//
# tr|A0A3P7EGT8|A0A3P7EGT8_SCHSO Length: 368
# tr|A0A3P7EGT8|A0A3P7EGT8_SCHSO Number of predicted TMRs: 0
tr|A0A3P7EGT8|A0A3P7EGT8_SCHSO	inside	1	368				
//
# tr|A0A3P7EHW0|A0A3P7EHW0_SCHSO Length: 152
# tr|A0A3P7EHW0|A0A3P7EHW0_SCHSO Number of predicted TMRs: 0
tr|A0A3P7EHW0|A0A3P7EHW0_SCHSO	inside	1	152				
//
# tr|A0A3P7EID2|A0A3P7EID2_SCHSO Length: 1222
# tr|A0A3P7EID2|A0A3P7EID2_SCHSO Number of predicted TMRs: 0
tr|A0A3P7EID2|A0A3P7EID2_SCHSO	inside	1	1222				
//
# tr|A0A3P7EIJ1|A0A3P7EIJ1_SCHSO Length: 374
# tr|A0A3P7EIJ1|A0A3P7EIJ1_SCHSO Number of predicted TMRs: 0
tr|A0A3P7EIJ1|A0A3P7EIJ1_SCHSO	inside	1	374				
//
# tr|A0A3P7EJ46|A0A3P7EJ46_SCHSO Length: 77
# tr|A0A3P7EJ46|A0A3P7EJ46_SCHSO Number of predicted TMRs: 0
tr|A0A3P7EJ46|A0A3P7EJ46_SCHSO	inside	1	77				
//
# tr|A0A3P7EJ47|A0A3P7EJ47_SCHSO Length: 430
# tr|A0A3P7EJ47|A0A3P7EJ47_SCHSO Number of predicted TMRs: 0
tr|A0A3P7EJ47|A0A3P7EJ47_SCHSO	inside	1	430				
//
# tr|A0A3P7EJY3|A0A3P7EJY3_SCHSO Length: 419
# tr|A0A3P7EJY3|A0A3P7EJY3_SCHSO Number of predicted TMRs: 0
tr|A0A3P7EJY3|A0A3P7EJY3_SCHSO	inside	1	419				
//
# tr|A0A3P7EKP3|A0A3P7EKP3_SCHSO Length: 369
# tr|A0A3P7EKP3|A0A3P7EKP3_SCHSO Number of predicted TMRs: 0
tr|A0A3P7EKP3|A0A3P7EKP3_SCHSO	inside	1	369				
//
# tr|A0A3P7EL40|A0A3P7EL40_SCHSO Length: 143
# tr|A0A3P7EL40|A0A3P7EL40_SCHSO Number of predicted TMRs: 0
tr|A0A3P7EL40|A0A3P7EL40_SCHSO	inside	1	143				
//
# tr|A0A3P7ELU8|A0A3P7ELU8_SCHSO Length: 468
# tr|A0A3P7ELU8|A0A3P7ELU8_SCHSO Number of predicted TMRs: 0
tr|A0A3P7ELU8|A0A3P7ELU8_SCHSO	inside	1	468				
//
# tr|A0A3P7EM70|A0A3P7EM70_SCHSO Length: 146
# tr|A0A3P7EM70|A0A3P7EM70_SCHSO Number of predicted TMRs: 0
tr|A0A3P7EM70|A0A3P7EM70_SCHSO	inside	1	146				
//
# tr|A0A3P7EMG7|A0A3P7EMG7_SCHSO Length: 695
# tr|A0A3P7EMG7|A0A3P7EMG7_SCHSO Number of predicted TMRs: 0
tr|A0A3P7EMG7|A0A3P7EMG7_SCHSO	inside	1	695				
//
# tr|A0A3P7EN86|A0A3P7EN86_SCHSO Length: 579
# tr|A0A3P7EN86|A0A3P7EN86_SCHSO Number of predicted TMRs: 0
tr|A0A3P7EN86|A0A3P7EN86_SCHSO	inside	1	579				
//
# tr|A0A3P7ENS2|A0A3P7ENS2_SCHSO Length: 283
# tr|A0A3P7ENS2|A0A3P7ENS2_SCHSO Number of predicted TMRs: 0
tr|A0A3P7ENS2|A0A3P7ENS2_SCHSO	outside	1	283				
//
# tr|A0A3P7EPI9|A0A3P7EPI9_SCHSO Length: 306
# tr|A0A3P7EPI9|A0A3P7EPI9_SCHSO Number of predicted TMRs: 0
tr|A0A3P7EPI9|A0A3P7EPI9_SCHSO	inside	1	306				
//
# tr|A0A3P7EQG4|A0A3P7EQG4_SCHSO Length: 232
# tr|A0A3P7EQG4|A0A3P7EQG4_SCHSO Number of predicted TMRs: 0
tr|A0A3P7EQG4|A0A3P7EQG4_SCHSO	inside	1	232				
//
# tr|A0A3P7EQK5|A0A3P7EQK5_SCHSO Length: 876
# tr|A0A3P7EQK5|A0A3P7EQK5_SCHSO Number of predicted TMRs: 0
tr|A0A3P7EQK5|A0A3P7EQK5_SCHSO	inside	1	876				
//
# tr|A0A3P7EQN8|A0A3P7EQN8_SCHSO Length: 610
# tr|A0A3P7EQN8|A0A3P7EQN8_SCHSO Number of predicted TMRs: 0
tr|A0A3P7EQN8|A0A3P7EQN8_SCHSO	inside	1	610				
//
# tr|A0A3P7ERC0|A0A3P7ERC0_SCHSO Length: 176
# tr|A0A3P7ERC0|A0A3P7ERC0_SCHSO Number of predicted TMRs: 0
tr|A0A3P7ERC0|A0A3P7ERC0_SCHSO	inside	1	176				
//
# tr|A0A3P7ERF2|A0A3P7ERF2_SCHSO Length: 192
# tr|A0A3P7ERF2|A0A3P7ERF2_SCHSO Number of predicted TMRs: 0
tr|A0A3P7ERF2|A0A3P7ERF2_SCHSO	inside	1	192				
//
# tr|A0A3P7ESL4|A0A3P7ESL4_SCHSO Length: 160
# tr|A0A3P7ESL4|A0A3P7ESL4_SCHSO Number of predicted TMRs: 0
tr|A0A3P7ESL4|A0A3P7ESL4_SCHSO	inside	1	160				
//
# tr|A0A3P7ESS2|A0A3P7ESS2_SCHSO Length: 211
# tr|A0A3P7ESS2|A0A3P7ESS2_SCHSO Number of predicted TMRs: 0
tr|A0A3P7ESS2|A0A3P7ESS2_SCHSO	outside	1	211				
//
# tr|A0A3P7EUE7|A0A3P7EUE7_SCHSO Length: 431
# tr|A0A3P7EUE7|A0A3P7EUE7_SCHSO Number of predicted TMRs: 0
tr|A0A3P7EUE7|A0A3P7EUE7_SCHSO	inside	1	431				
//
# tr|A0A3P7EV40|A0A3P7EV40_SCHSO Length: 390
# tr|A0A3P7EV40|A0A3P7EV40_SCHSO Number of predicted TMRs: 0
tr|A0A3P7EV40|A0A3P7EV40_SCHSO	inside	1	390				
//
# tr|A0A3P7EV93|A0A3P7EV93_SCHSO Length: 635
# tr|A0A3P7EV93|A0A3P7EV93_SCHSO Number of predicted TMRs: 0
tr|A0A3P7EV93|A0A3P7EV93_SCHSO	inside	1	635				
//
# tr|A0A3P7EVZ3|A0A3P7EVZ3_SCHSO Length: 270
# tr|A0A3P7EVZ3|A0A3P7EVZ3_SCHSO Number of predicted TMRs: 0
tr|A0A3P7EVZ3|A0A3P7EVZ3_SCHSO	inside	1	270				
//
# tr|A0A3P7EW03|A0A3P7EW03_SCHSO Length: 430
# tr|A0A3P7EW03|A0A3P7EW03_SCHSO Number of predicted TMRs: 0
tr|A0A3P7EW03|A0A3P7EW03_SCHSO	inside	1	430				
//
# tr|A0A3P7EWV9|A0A3P7EWV9_SCHSO Length: 167
# tr|A0A3P7EWV9|A0A3P7EWV9_SCHSO Number of predicted TMRs: 0
tr|A0A3P7EWV9|A0A3P7EWV9_SCHSO	inside	1	167				
//
# tr|A0A3P7EX11|A0A3P7EX11_SCHSO Length: 222
# tr|A0A3P7EX11|A0A3P7EX11_SCHSO Number of predicted TMRs: 0
tr|A0A3P7EX11|A0A3P7EX11_SCHSO	inside	1	222				
//
# tr|A0A3P7EX19|A0A3P7EX19_SCHSO Length: 1385
# tr|A0A3P7EX19|A0A3P7EX19_SCHSO Number of predicted TMRs: 0
tr|A0A3P7EX19|A0A3P7EX19_SCHSO	outside	1	1385				
//
# tr|A0A3P7EX29|A0A3P7EX29_SCHSO Length: 469
# tr|A0A3P7EX29|A0A3P7EX29_SCHSO Number of predicted TMRs: 0
tr|A0A3P7EX29|A0A3P7EX29_SCHSO	inside	1	469				
//
# tr|A0A3P7EXC1|A0A3P7EXC1_SCHSO Length: 188
# tr|A0A3P7EXC1|A0A3P7EXC1_SCHSO Number of predicted TMRs: 0
tr|A0A3P7EXC1|A0A3P7EXC1_SCHSO	inside	1	188				
//
# tr|A0A3P7EYD9|A0A3P7EYD9_SCHSO Length: 379
# tr|A0A3P7EYD9|A0A3P7EYD9_SCHSO Number of predicted TMRs: 0
tr|A0A3P7EYD9|A0A3P7EYD9_SCHSO	inside	1	379				
//
# tr|A0A3P7EYR4|A0A3P7EYR4_SCHSO Length: 170
# tr|A0A3P7EYR4|A0A3P7EYR4_SCHSO Number of predicted TMRs: 0
tr|A0A3P7EYR4|A0A3P7EYR4_SCHSO	inside	1	170				
//
# tr|A0A3P7EZN5|A0A3P7EZN5_SCHSO Length: 194
# tr|A0A3P7EZN5|A0A3P7EZN5_SCHSO Number of predicted TMRs: 0
tr|A0A3P7EZN5|A0A3P7EZN5_SCHSO	inside	1	194				
//
# tr|A0A3P7F0C0|A0A3P7F0C0_SCHSO Length: 283
# tr|A0A3P7F0C0|A0A3P7F0C0_SCHSO Number of predicted TMRs: 0
tr|A0A3P7F0C0|A0A3P7F0C0_SCHSO	inside	1	283				
//
# tr|A0A3P7F0C4|A0A3P7F0C4_SCHSO Length: 306
# tr|A0A3P7F0C4|A0A3P7F0C4_SCHSO Number of predicted TMRs: 0
tr|A0A3P7F0C4|A0A3P7F0C4_SCHSO	inside	1	306				
//
# tr|A0A3P7F147|A0A3P7F147_SCHSO Length: 193
# tr|A0A3P7F147|A0A3P7F147_SCHSO Number of predicted TMRs: 0
tr|A0A3P7F147|A0A3P7F147_SCHSO	inside	1	193				
//
# tr|A0A3P7F2J6|A0A3P7F2J6_SCHSO Length: 1552
# tr|A0A3P7F2J6|A0A3P7F2J6_SCHSO Number of predicted TMRs: 0
tr|A0A3P7F2J6|A0A3P7F2J6_SCHSO	inside	1	1552				
//
# tr|A0A3P7F3X0|A0A3P7F3X0_SCHSO Length: 304
# tr|A0A3P7F3X0|A0A3P7F3X0_SCHSO Number of predicted TMRs: 0
tr|A0A3P7F3X0|A0A3P7F3X0_SCHSO	inside	1	304				
//
# tr|A0A3P7F5C4|A0A3P7F5C4_SCHSO Length: 71
# tr|A0A3P7F5C4|A0A3P7F5C4_SCHSO Number of predicted TMRs: 0
tr|A0A3P7F5C4|A0A3P7F5C4_SCHSO	inside	1	71				
//
# tr|A0A3P7F7D4|A0A3P7F7D4_SCHSO Length: 598
# tr|A0A3P7F7D4|A0A3P7F7D4_SCHSO Number of predicted TMRs: 0
tr|A0A3P7F7D4|A0A3P7F7D4_SCHSO	inside	1	598				
//
# tr|B7WNA0|B7WNA0_CAEEL Length: 913
# tr|B7WNA0|B7WNA0_CAEEL Number of predicted TMRs: 0
tr|B7WNA0|B7WNA0_CAEEL	inside	1	913				
//
# tr|G5EEK8|G5EEK8_CAEEL Length: 1059
# tr|G5EEK8|G5EEK8_CAEEL Number of predicted TMRs: 10
tr|G5EEK8|G5EEK8_CAEEL	inside	1	55				
tr|G5EEK8|G5EEK8_CAEEL	TMhelix	56	77				
tr|G5EEK8|G5EEK8_CAEEL	outside	78	91				
tr|G5EEK8|G5EEK8_CAEEL	TMhelix	92	109				
tr|G5EEK8|G5EEK8_CAEEL	inside	110	257				
tr|G5EEK8|G5EEK8_CAEEL	TMhelix	258	275				
tr|G5EEK8|G5EEK8_CAEEL	outside	276	297				
tr|G5EEK8|G5EEK8_CAEEL	TMhelix	298	315				
tr|G5EEK8|G5EEK8_CAEEL	inside	316	761				
tr|G5EEK8|G5EEK8_CAEEL	TMhelix	762	782				
tr|G5EEK8|G5EEK8_CAEEL	outside	783	789				
tr|G5EEK8|G5EEK8_CAEEL	TMhelix	790	810				
tr|G5EEK8|G5EEK8_CAEEL	inside	811	838				
tr|G5EEK8|G5EEK8_CAEEL	TMhelix	839	855				
tr|G5EEK8|G5EEK8_CAEEL	outside	856	898				
tr|G5EEK8|G5EEK8_CAEEL	TMhelix	899	917				
tr|G5EEK8|G5EEK8_CAEEL	inside	918	931				
tr|G5EEK8|G5EEK8_CAEEL	TMhelix	932	951				
tr|G5EEK8|G5EEK8_CAEEL	outside	952	967				
tr|G5EEK8|G5EEK8_CAEEL	TMhelix	968	988				
tr|G5EEK8|G5EEK8_CAEEL	inside	989	1059				
//
# tr|G8JYF5|G8JYF5_CAEEL Length: 382
# tr|G8JYF5|G8JYF5_CAEEL Number of predicted TMRs: 0
tr|G8JYF5|G8JYF5_CAEEL	inside	1	382				
//
# tr|O02286|O02286_CAEEL Length: 654
# tr|O02286|O02286_CAEEL Number of predicted TMRs: 0
tr|O02286|O02286_CAEEL	inside	1	654				
//
# tr|O17835|O17835_CAEEL Length: 600
# tr|O17835|O17835_CAEEL Number of predicted TMRs: 0
tr|O17835|O17835_CAEEL	inside	1	600				
//
# tr|O17836|O17836_CAEEL Length: 562
# tr|O17836|O17836_CAEEL Number of predicted TMRs: 0
tr|O17836|O17836_CAEEL	inside	1	562				
//
# tr|O18240|O18240_CAEEL Length: 154
# tr|O18240|O18240_CAEEL Number of predicted TMRs: 0
tr|O18240|O18240_CAEEL	inside	1	154				
//
# tr|O45246|O45246_CAEEL Length: 643
# tr|O45246|O45246_CAEEL Number of predicted TMRs: 0
tr|O45246|O45246_CAEEL	inside	1	643				
//
# tr|O45815|O45815_CAEEL Length: 375
# tr|O45815|O45815_CAEEL Number of predicted TMRs: 0
tr|O45815|O45815_CAEEL	inside	1	375				
//
# tr|P90735|P90735_CAEEL Length: 996
# tr|P90735|P90735_CAEEL Number of predicted TMRs: 10
tr|P90735|P90735_CAEEL	inside	1	73				
tr|P90735|P90735_CAEEL	TMhelix	74	87				
tr|P90735|P90735_CAEEL	outside	88	109				
tr|P90735|P90735_CAEEL	TMhelix	110	130				
tr|P90735|P90735_CAEEL	inside	131	266				
tr|P90735|P90735_CAEEL	TMhelix	267	287				
tr|P90735|P90735_CAEEL	outside	288	298				
tr|P90735|P90735_CAEEL	TMhelix	299	316				
tr|P90735|P90735_CAEEL	inside	317	748				
tr|P90735|P90735_CAEEL	TMhelix	749	764				
tr|P90735|P90735_CAEEL	outside	765	775				
tr|P90735|P90735_CAEEL	TMhelix	776	796				
tr|P90735|P90735_CAEEL	inside	797	826				
tr|P90735|P90735_CAEEL	TMhelix	827	839				
tr|P90735|P90735_CAEEL	outside	840	892				
tr|P90735|P90735_CAEEL	TMhelix	893	910				
tr|P90735|P90735_CAEEL	inside	911	924				
tr|P90735|P90735_CAEEL	TMhelix	925	941				
tr|P90735|P90735_CAEEL	outside	942	959				
tr|P90735|P90735_CAEEL	TMhelix	960	980				
tr|P90735|P90735_CAEEL	inside	981	996				
//
# tr|Q19490|Q19490_CAEEL Length: 447
# tr|Q19490|Q19490_CAEEL Number of predicted TMRs: 0
tr|Q19490|Q19490_CAEEL	inside	1	447				
//
# tr|Q3S1I8|Q3S1I8_CAEEL Length: 558
# tr|Q3S1I8|Q3S1I8_CAEEL Number of predicted TMRs: 0
tr|Q3S1I8|Q3S1I8_CAEEL	inside	1	558				
//
# tr|Q7JKI1|Q7JKI1_CAEEL Length: 629
# tr|Q7JKI1|Q7JKI1_CAEEL Number of predicted TMRs: 0
tr|Q7JKI1|Q7JKI1_CAEEL	inside	1	629				
//
# tr|Q7JKI2|Q7JKI2_CAEEL Length: 618
# tr|Q7JKI2|Q7JKI2_CAEEL Number of predicted TMRs: 0
tr|Q7JKI2|Q7JKI2_CAEEL	inside	1	618				
//
# tr|Q7JKI3|Q7JKI3_CAEEL Length: 587
# tr|Q7JKI3|Q7JKI3_CAEEL Number of predicted TMRs: 0
tr|Q7JKI3|Q7JKI3_CAEEL	inside	1	587				
//
# tr|Q7JL40|Q7JL40_CAEEL Length: 531
# tr|Q7JL40|Q7JL40_CAEEL Number of predicted TMRs: 0
tr|Q7JL40|Q7JL40_CAEEL	inside	1	531				
//
# tr|Q86NC1|Q86NC1_CAEEL Length: 846
# tr|Q86NC1|Q86NC1_CAEEL Number of predicted TMRs: 0
tr|Q86NC1|Q86NC1_CAEEL	inside	1	846				
//
# tr|Q8MXF1|Q8MXF1_CAEEL Length: 432
# tr|Q8MXF1|Q8MXF1_CAEEL Number of predicted TMRs: 0
tr|Q8MXF1|Q8MXF1_CAEEL	inside	1	432				
//
# tr|Q95XR0|Q95XR0_CAEEL Length: 469
# tr|Q95XR0|Q95XR0_CAEEL Number of predicted TMRs: 0
tr|Q95XR0|Q95XR0_CAEEL	inside	1	469				
//
# tr|Q9N5U1|Q9N5U1_CAEEL Length: 882
# tr|Q9N5U1|Q9N5U1_CAEEL Number of predicted TMRs: 0
tr|Q9N5U1|Q9N5U1_CAEEL	inside	1	882				
//
# tr|Q9TZ65|Q9TZ65_CAEEL Length: 411
# tr|Q9TZ65|Q9TZ65_CAEEL Number of predicted TMRs: 0
tr|Q9TZ65|Q9TZ65_CAEEL	inside	1	411				
//
# tr|Q9XU13|Q9XU13_CAEEL Length: 1004
# tr|Q9XU13|Q9XU13_CAEEL Number of predicted TMRs: 10
tr|Q9XU13|Q9XU13_CAEEL	inside	1	58				
tr|Q9XU13|Q9XU13_CAEEL	TMhelix	59	77				
tr|Q9XU13|Q9XU13_CAEEL	outside	78	89				
tr|Q9XU13|Q9XU13_CAEEL	TMhelix	90	110				
tr|Q9XU13|Q9XU13_CAEEL	inside	111	257				
tr|Q9XU13|Q9XU13_CAEEL	TMhelix	258	278				
tr|Q9XU13|Q9XU13_CAEEL	outside	279	297				
tr|Q9XU13|Q9XU13_CAEEL	TMhelix	298	316				
tr|Q9XU13|Q9XU13_CAEEL	inside	317	760				
tr|Q9XU13|Q9XU13_CAEEL	TMhelix	761	782				
tr|Q9XU13|Q9XU13_CAEEL	outside	783	788				
tr|Q9XU13|Q9XU13_CAEEL	TMhelix	789	809				
tr|Q9XU13|Q9XU13_CAEEL	inside	810	832				
tr|Q9XU13|Q9XU13_CAEEL	TMhelix	833	858				
tr|Q9XU13|Q9XU13_CAEEL	outside	859	896				
tr|Q9XU13|Q9XU13_CAEEL	TMhelix	897	917				
tr|Q9XU13|Q9XU13_CAEEL	inside	918	931				
tr|Q9XU13|Q9XU13_CAEEL	TMhelix	932	951				
tr|Q9XU13|Q9XU13_CAEEL	outside	952	965				
tr|Q9XU13|Q9XU13_CAEEL	TMhelix	966	988				
tr|Q9XU13|Q9XU13_CAEEL	inside	989	1004				
